# Supplementary material for: In silico prediction models for thyroid peroxidase inhibitors and their application to synthetic flavors
Source: Food Sci Biotechnol. 2022 Mar 12;31(4):483–95. doi: 10.1007/s10068-022-01041-y (PMC8994803; doi:10.1007/s10068-022-01041-y)
Supplement: Supplementary file 1 — Supplementary file1 (CSV 6752 kb) [file 10068_2022_1041_MOESM1_ESM.csv]

target_name_bin	target_name_ter	target_name_quater	smiles	nAcid	ALogP	ALogp2	AMR	apol	naAromAtom	nAromBond	nAtom	nHeavyAtom	nH	nB	nC	nN	nO	nS	nP	nF	nCl	nBr	nI	nX	ATS0m	ATS1m	ATS2m	ATS3m	ATS4m	ATS5m	ATS6m	ATS7m	ATS8m	ATS0v	ATS1v	ATS2v	ATS3v	ATS4v	ATS5v	ATS6v	ATS7v	ATS8v	ATS0e	ATS1e	ATS2e	ATS3e	ATS4e	ATS5e	ATS6e
A	A	A1	Nc1ccccc1	0	0.461838592	0.014004029	0.023238342	0.089645514	0.176470588	0.166666667	0.096491228	0.071428571	0.116666667	0	0.119047619	0.1	0	0	0	0	0	0	0	0	0.007791927	0.059090219	0.058698059	0.029791327	0.005598705	0.001268698	3.83E-05	0	0	0.089762712	0.095038948	0.093086651	0.064932073	0.026625609	0.007106694	0.0008435	0	0	0.085528298	0.09534131	0.086171909	0.078574041	0.047568421	0.019257537	0.00374934
A	A	A1	COc1ccc(N)cc1	0	0.457556645	0.01600553	0.063504338	0.121295225	0.176470588	0.166666667	0.131578947	0.107142857	0.15	0	0.142857143	0.1	0.0625	0	0	0	0	0	0	0	0.01370363	0.090943255	0.087648067	0.051732395	0.016234165	0.014324045	0.004572337	0.001342327	0.00010217	0.120811887	0.123441774	0.118266434	0.093324298	0.05742645	0.030709921	0.013781885	0.00641354	0.002379417	0.124167497	0.131977711	0.122864393	0.099058641	0.074302532	0.052418988	0.024939019
A	A	A1	COP(=S)(OC)SCn1nnc2ccccc2c1=O	0	0.635811297	0.045701721	0.292954139	0.287964419	0.176470588	0.166666667	0.245614035	0.285714286	0.2	0	0.214285714	0.3	0.1875	0.5	0.5	0	0	0	0	0	0.077708383	0.438663178	0.411123662	0.227098469	0.110897748	0.150260446	0.09849045	0.080067276	0.048657719	0.300963775	0.282294546	0.27297932	0.237164148	0.18621601	0.138260939	0.121857479	0.103408303	0.087858499	0.252138711	0.255785879	0.255378141	0.188222494	0.181922464	0.118069236	0.125367812
A	A	A1	CC(C)(c1ccc(O)cc1)c1ccc(O)cc1	0	0.523298587	1.02E-06	0.103221038	0.271188711	0.352941176	0.333333333	0.263157895	0.25	0.266666667	0	0.333333333	0	0.125	0	0	0	0	0	0	0	0.03164749	0.19722619	0.209268011	0.138654242	0.065927654	0.08547914	0.05079927	0.035594893	0.018276477	0.279083724	0.283579016	0.289374564	0.268761123	0.225620449	0.180969779	0.129127829	0.081129651	0.043093325	0.248544704	0.258904145	0.241518511	0.244298899	0.225325909	0.204771454	0.145703367
A	A	A1	CC(C)(C)c1cc(O)ccc1O	0	0.576368281	0.010060373	0.13350447	0.188858332	0.176470588	0.166666667	0.201754386	0.160714286	0.233333333	0	0.214285714	0	0.125	0	0	0	0	0	0	0	0.021017049	0.127850738	0.144898849	0.093791164	0.046528275	0.050331543	0.007101848	0.000389265	0	0.1826845	0.189329271	0.198763187	0.183875327	0.141395245	0.095378714	0.043183557	0.007724303	0	0.190984612	0.195379933	0.188209927	0.188122197	0.187170521	0.134243309	0.092605231
A	A	A1	Oc1ccccc1O	0	0.447728005	0.02110514	0.028231	0.088322901	0.176470588	0.166666667	0.096491228	0.089285714	0.1	0	0.119047619	0	0.125	0	0	0	0	0	0	0	0.012417131	0.07530737	0.07989461	0.050252086	0.010391692	0.001786546	3.83E-05	0	0	0.096767206	0.100475279	0.099904333	0.073689577	0.032074818	0.008195587	0.0008435	0	0	0.096539932	0.102351863	0.087143608	0.08602519	0.05340913	0.022526185	0.00374934
A	A	A1	Cc1ccc(N)cc1Cl	0	0.576434411	0.010085714	0.084429909	0.127073431	0.176470588	0.166666667	0.122807018	0.107142857	0.133333333	0	0.142857143	0.1	0	0	0	0	0.166666667	0	0	0.052631579	0.02839556	0.104479906	0.117610378	0.079948346	0.028239672	0.009854954	0.001253085	0.000122926	0	0.132155406	0.129065555	0.131770568	0.109315157	0.06166869	0.021900905	0.006653456	0.002439253	0	0.115169223	0.12118798	0.114133805	0.101691883	0.080349002	0.040414582	0.010902306
A	A	A1	Nc1ccc(Cl)cc1	0	0.523364718	7.82E-07	0.054146476	0.101939573	0.176470588	0.166666667	0.096491228	0.089285714	0.1	0	0.119047619	0.1	0	0	0	0	0.166666667	0	0	0.052631579	0.02624558	0.091344064	0.101792587	0.057304156	0.014224682	0.015044578	0.001345241	0	0	0.110676082	0.106852057	0.108443085	0.079946885	0.034651387	0.010825916	0.003396419	0	0	0.091558053	0.097930963	0.089044566	0.082616306	0.04989548	0.020122036	0.005026604
A	A	A1	COc1ccc(C)cc1N	0	0.510626338	0.00063512	0.093787771	0.146429083	0.176470588	0.166666667	0.157894737	0.125	0.183333333	0	0.166666667	0.1	0.0625	0	0	0	0	0	0	0	0.015853609	0.104079097	0.103465858	0.068728689	0.026276758	0.018567377	0.00469239	0.001464745	0.000153255	0.14229121	0.145655272	0.141593917	0.119943315	0.084551084	0.050378379	0.022189989	0.009003796	0.003569126	0.147778668	0.155234729	0.147953632	0.11835005	0.104707345	0.078775105	0.053483896
A	A	A1	Cc1ccc(N)cc1N	0	0.452919246	0.01832392	0.076760117	0.129133692	0.176470588	0.166666667	0.140350877	0.107142857	0.166666667	0	0.142857143	0.2	0	0	0	0	0	0	0	0	0.012840149	0.086600871	0.092094616	0.057066767	0.018068012	0.009733227	0.001367839	0.000122926	0	0.123377245	0.130186344	0.131297084	0.109277647	0.066914539	0.029495783	0.009183956	0.002439253	0	0.128183893	0.138047854	0.125631973	0.112595126	0.097484148	0.065658814	0.022150327
A	A	A1	CNC(=O)CSP(=S)(OC)OC	0	0.592347053	0.017110022	0.300167651	0.198594854	0	0	0.184210526	0.160714286	0.2	0	0.095238095	0.1	0.1875	0.5	0.5	0	0	0	0	0	0.061341185	0.327621547	0.292014897	0.145489403	0.05845003	0.083114579	0.032797905	0.013871242	0.002537014	0.185792829	0.167431998	0.153723063	0.131930282	0.110428837	0.078408265	0.059777044	0.039119924	0.019945275	0.186737648	0.177546973	0.186817087	0.116296513	0.120726706	0.084597617	0.08252498
A	A	A1	S=C1NCCN1	0	0.548180172	0.002161284	0.150577257	0.073828783	0	0	0.078947368	0.053571429	0.1	0	0.047619048	0.2	0	0.25	0	0	0	0	0	0	0.019405219	0.071281165	0.086112833	0.030686952	0.002398726	0	0	0	0	0.069351036	0.068962281	0.076091378	0.046553948	0.010496094	0	0	0	0	0.073828735	0.084246569	0.092268701	0.076195968	0.021352559	0	0
A	A	A1	CCCCCCc1ccc(O)cc1O	0	0.361898936	0.09555883	0.15157788	0.239126048	0.176470588	0.166666667	0.254385965	0.196428571	0.3	0	0.261904762	0	0.125	0	0	0	0	0	0	0	0.025317008	0.154122423	0.146160333	0.092991214	0.044406821	0.052173419	0.030137776	0.028316766	0.018394924	0.225643147	0.233756267	0.22422858	0.187700943	0.142221082	0.110994916	0.089828117	0.073421174	0.056970336	0.238206952	0.241893968	0.238791071	0.239293422	0.181089834	0.147238751	0.109981436
A	A	A1	Oc1ccc(O)cc1	0	0.447728005	0.02110514	0.028231	0.088322901	0.176470588	0.166666667	0.096491228	0.089285714	0.1	0	0.119047619	0	0.125	0	0	0	0	0	0	0	0.012417131	0.07530737	0.07989461	0.043357623	0.009852086	0.008174754	0.000607123	2.05E-05	0	0.096767206	0.100475279	0.099904333	0.072270088	0.030547955	0.008935496	0.002225552	0.000406542	0	0.096539932	0.102351863	0.087143608	0.085541569	0.051579501	0.020812508	0.005285528
A	A	A1	c1ccc2[nH]ccc2c1	0	0.489076075	0.004401206	0.018163125	0.118243775	0.264705882	0.277777778	0.114035088	0.107142857	0.116666667	0	0.166666667	0.1	0	0	0	0	0	0	0	0	0.012032158	0.094546307	0.098830897	0.048268799	0.014352552	0.003026317	7.65E-05	0	0	0.127222662	0.135718315	0.141414389	0.098181429	0.05287258	0.015652201	0.001687	0	0	0.10250276	0.119575311	0.114375084	0.10049253	0.060215126	0.032225666	0.00749868
A	A	A1	NNC(=O)c1ccncc1	0	0.422127252	0.037693663	0.070041412	0.114035281	0.176470588	0.166666667	0.122807018	0.125	0.116666667	0	0.119047619	0.3	0.0625	0	0	0	0	0	0	0	0.017320271	0.104512877	0.098429484	0.062586172	0.025735336	0.02633385	0.005516663	0.000651336	0	0.120853633	0.120102721	0.115979309	0.092799847	0.058790673	0.034469889	0.015598824	0.003901019	0	0.123521238	0.128874718	0.112859498	0.097843865	0.067455953	0.049366608	0.028969017
A	A	A1	O=c1c(O)c(-c2ccc(O)cc2)oc2cc(O)cc(O)c12	0	0.330321642	0.136462089	0.142611901	0.264747944	0.352941176	0.333333333	0.245614035	0.321428571	0.166666667	0	0.333333333	0	0.375	0	0	0	0	0	0	0	0.04660479	0.267102062	0.288968509	0.206794803	0.113575849	0.138690101	0.075278999	0.066311229	0.038523473	0.309115085	0.309425367	0.31316293	0.276948753	0.217568131	0.176570176	0.142109703	0.110336327	0.078668512	0.263285002	0.271902723	0.234413616	0.24006862	0.192740767	0.154116893	0.119369672
A	A	A1	CCOC(=O)CC(SP(=S)(OC)OC)C(=O)OCC	0	0.686186174	0.096066835	0.425307177	0.318622656	0	0	0.307017544	0.285714286	0.316666667	0	0.214285714	0	0.375	0.5	0.5	0	0	0	0	0	0.080448146	0.427742651	0.398192285	0.2239246	0.132231306	0.222451847	0.125517466	0.095823963	0.043708508	0.307014444	0.282978669	0.256151046	0.226815637	0.216619731	0.200178009	0.18357559	0.153957752	0.116528208	0.315709221	0.296580449	0.312138841	0.231844087	0.199421342	0.195463341	0.193898452
A	A	A1	Sc1nc2ccccc2s1	0	0.614889273	0.030219978	0.090733614	0.140232051	0.264705882	0.277777778	0.105263158	0.125	0.083333333	0	0.142857143	0.1	0	0.5	0	0	0	0	0	0	0.040092697	0.161650882	0.21221285	0.085620515	0.032205503	0.026575171	0.001710638	4.10E-05	0	0.158528117	0.152078946	0.155795536	0.105942589	0.061498082	0.028134286	0.007652973	0.000813084	0	0.098574875	0.113625537	0.104465859	0.08434808	0.050008234	0.025350199	0.011998757
A	A	A1	COc1nn(CSP(=S)(OC)OC)c(=O)s1	0	0.749555686	0.185692461	0.382817574	0.246490498	0	0	0.210526316	0.232142857	0.183333333	0	0.119047619	0.2	0.25	0.75	0.5	0	0	0	0	0	0.085196661	0.433698306	0.429041195	0.196586695	0.101710169	0.14328258	0.104818055	0.062513515	0.026993793	0.249870906	0.22406455	0.208448815	0.169149592	0.146587969	0.109362285	0.102592498	0.072694799	0.052562678	0.224015036	0.219691781	0.226948566	0.127192592	0.144918684	0.094852244	0.111820705
A	A	A1	Cn1cc[nH]c1=S	0	0.507253685	0.001001094	0.178506088	0.088127913	0	0	0.087719298	0.071428571	0.1	0	0.071428571	0.2	0	0.25	0	0	0	0	0	0	0.021525334	0.084241409	0.099407114	0.051095549	0.004794717	0.000174084	0	0	0	0.088081011	0.080827149	0.08728253	0.06565026	0.024582007	0.002635326	0	0	0	0.082315965	0.092373693	0.093221122	0.067658467	0.041748094	0.01235635	0
A	A	A1	COP(=S)(OC)Oc1ccc([N+](=O)[O-])cc1	0	0.661469915	0.069044157	0.188692849	0.220128158	0.176470588	0.166666667	0.201754386	0.232142857	0.166666667	0	0.166666667	0.1	0.3125	0.25	0.5	0	0	0	0	0	0.060089854	0.334834335	0.29312884	0.163248866	0.079811516	0.099935317	0.049396607	0.048046018	0.041412345	0.23198072	0.21211918	0.200353677	0.173410003	0.143722084	0.111459782	0.085915036	0.060352877	0.041945085	0.217289816	0.210132504	0.209754582	0.147392976	0.146133675	0.100592091	0.089471267
A	A	A1	C[C@](N)(Cc1ccc(O)c(O)c1)C(=O)O.C[C@](N)(Cc1ccc(O)c(O)c1)C(=O)O	0.5	0.405247452	0.051244516	0.161600623	0.205409632	0.176470588	0.166666667	0.219298246	0.214285714	0.216666667	0	0.214285714	0.1	0.25	0	0	0	0	0	0	0	0.031408874	0.170616165	0.189928861	0.129698491	0.051873482	0.072983588	0.044118093	0.035526759	0.011689268	0.211210064	0.213940324	0.219287607	0.199501605	0.148248246	0.110789592	0.085961669	0.051810091	0.021772582	0.224961155	0.223572333	0.202956603	0.216547779	0.203627218	0.123820817	0.103824611
A	A	A1	Cc1cc(Cc2ccc(N)c(C)c2)ccc1N	0	0.543699834	0.00143918	0.132367349	0.286865644	0.352941176	0.333333333	0.280701754	0.25	0.3	0	0.333333333	0.2	0	0	0	0	0	0	0	0	0.029920529	0.195383849	0.198188945	0.128648097	0.054896597	0.072416517	0.045417189	0.043921792	0.026986542	0.284214439	0.291076583	0.288762779	0.25623678	0.199971806	0.153305036	0.12591462	0.108003313	0.082720232	0.256577496	0.271343118	0.254430679	0.23402199	0.221891255	0.177556848	0.124319362
A	A	A1	Cc1cc(Cc2cc(C)cc(C(C)(C)C)c2O)c(O)c(C(C)(C)C)c1	0	0.848858836	0.385011153	0.324668606	0.472259573	0.352941176	0.333333333	0.473684211	0.392857143	0.533333333	0	0.523809524	0	0.125	0	0	0	0	0	0	0	0.048847327	0.302312927	0.331815209	0.232556773	0.136775011	0.202831732	0.106738395	0.106830548	0.085396639	0.450918313	0.461287	0.478415219	0.469605994	0.422623267	0.385631702	0.337580218	0.272027905	0.242266633	0.437434064	0.444960284	0.44316419	0.431247461	0.479248796	0.381485916	0.362462839
A	A	A1	Cc1cc(=O)[nH]c(=S)[nH]1	0	0.565299695	0.006268079	0.210134693	0.108942897	0	0	0.105263158	0.107142857	0.1	0	0.095238095	0.2	0.0625	0.25	0	0	0	0	0	0	0.027407172	0.108759566	0.129327655	0.067622711	0.035453962	0.0070885	5.74E-05	0	0	0.116380838	0.108075069	0.109217653	0.091378445	0.052920372	0.017641394	0.00126525	0	0	0.105831225	0.111069858	0.107834517	0.093700414	0.060499581	0.030805067	0.00562401
A	A	A1	Nc1cccc2c(N)cccc12	0	0.399849553	0.056016116	0.046476684	0.172031083	0.294117647	0.305555556	0.166666667	0.160714286	0.166666667	0	0.214285714	0.2	0	0	0	0	0	0	0	0	0.019200495	0.131592558	0.138912911	0.093240925	0.040215631	0.032987282	0.003647254	0.000204876	0	0.17956717	0.187815342	0.193032056	0.167226847	0.11968922	0.069893305	0.024594983	0.004065422	0	0.153645585	0.170261609	0.153141954	0.147134386	0.118427538	0.093929274	0.052244857
A	A	A1	Nc1ccc2ccccc2c1	0	0.461838592	0.014004029	0.023238342	0.157676763	0.294117647	0.305555556	0.149122807	0.142857143	0.15	0	0.214285714	0.1	0	0	0	0	0	0	0	0	0.016302252	0.117217749	0.121334145	0.072595513	0.026633665	0.023351542	0.005408321	0.000875379	3.41E-05	0.167431961	0.174881444	0.178149106	0.145384518	0.091049079	0.048920155	0.02014335	0.006171401	0.000793139	0.13460116	0.150812083	0.138771129	0.132090815	0.095750938	0.061616357	0.032217831
A	A	A1	Nc1ccc(Oc2ccc(N)cc2)cc1	0	0.387111174	0.068118455	0.055388173	0.217979925	0.352941176	0.333333333	0.210526316	0.214285714	0.2	0	0.261904762	0.2	0.0625	0	0	0	0	0	0	0	0.027232313	0.174693516	0.173957713	0.101236199	0.040177524	0.059873015	0.032994701	0.029274736	0.017145242	0.22934632	0.230625418	0.220589928	0.174938157	0.119608104	0.097539357	0.085728299	0.066212953	0.045375433	0.200772015	0.214951449	0.189315304	0.179805007	0.130243826	0.08988927	0.071573582
A	A	A1	O=C1OC(c2ccc(O)cc2)(c2ccc(O)cc2)c2ccccc21	0	0.41664669	0.041865697	0.075536032	0.344881344	0.529411765	0.5	0.307017544	0.375	0.233333333	0	0.452380952	0	0.25	0	0	0	0	0	0	0	0.049741649	0.307773474	0.333703469	0.22866739	0.134297036	0.207222538	0.122697994	0.094017826	0.0487663	0.389123955	0.393111132	0.403492131	0.365918512	0.33426363	0.320042633	0.278027058	0.191575667	0.103311817	0.305912976	0.324170433	0.299434297	0.296348417	0.257581355	0.235297386	0.216040482
A	A	A1	Nc1cccc(N)c1	0	0.399849553	0.056016116	0.046476684	0.103999834	0.176470588	0.166666667	0.114035088	0.089285714	0.133333333	0	0.119047619	0.2	0	0	0	0	0	0	0	0	0.010690169	0.073465029	0.076276825	0.041660866	0.012808539	0.003946991	0.000153005	0	0	0.101897921	0.107972846	0.107969601	0.081657906	0.041642229	0.016054256	0.003374	0	0	0.104572723	0.114790837	0.100542734	0.093538106	0.067668135	0.034250099	0.014997361
A	A	A1	CCCOC(=O)c1cc(O)c(O)c(O)c1	0	0.383540129	0.071723448	0.151403404	0.197571166	0.176470588	0.166666667	0.210526316	0.214285714	0.2	0	0.214285714	0	0.3125	0	0	0	0	0	0	0	0.032272354	0.17495855	0.179057865	0.126779051	0.058836282	0.080194205	0.035897435	0.026289964	0.016103073	0.208644706	0.207195755	0.197899233	0.167538202	0.123637322	0.09391343	0.075355257	0.060567783	0.043335794	0.220944759	0.21750219	0.19905616	0.188757205	0.146006645	0.100794698	0.082997686
A	A	A1	CCCc1cc(=O)[nH]c(=S)[nH]1	0	0.530531606	0.00016379	0.25157744	0.159210613	0	0	0.157894737	0.142857143	0.166666667	0	0.142857143	0.2	0.0625	0.25	0	0	0	0	0	0	0.031707132	0.135031251	0.149506827	0.083742932	0.047842845	0.03926528	0.018135731	0.004069583	5.11E-05	0.159339485	0.152502065	0.149616359	0.126766214	0.089848046	0.061250115	0.03783707	0.014287944	0.001189709	0.153053565	0.157583893	0.158457807	0.147499184	0.097193125	0.071377029	0.050595516
A	A	A1	O=c1c(O)c(-c2ccc(O)c(O)c2)oc2cc(O)cc(O)c12	0	0.292271829	0.195404485	0.156727401	0.271263798	0.352941176	0.333333333	0.254385965	0.339285714	0.166666667	0	0.333333333	0	0.4375	0	0	0	0	0	0	0	0.050366513	0.282398042	0.308356167	0.226407184	0.121283642	0.151861354	0.087122646	0.079526682	0.045505004	0.318684937	0.318610482	0.324013246	0.290400165	0.229866048	0.185965953	0.152125696	0.121751355	0.088485696	0.278313031	0.285132763	0.242084878	0.251518036	0.206619926	0.165526353	0.128583415
A	A	A1	Oc1cccc(O)c1	0	0.447728005	0.02110514	0.028231	0.088322901	0.176470588	0.166666667	0.096491228	0.089285714	0.1	0	0.119047619	0	0.125	0	0	0	0	0	0	0	0.012417131	0.07530737	0.07989461	0.043357623	0.013864598	0.002620524	5.74E-05	0	0	0.096767206	0.100475279	0.099904333	0.072270088	0.031798817	0.00919567	0.00126525	0	0	0.096539932	0.102351863	0.087143608	0.085541569	0.051954321	0.022154351	0.00562401
A	A	A1	CO[C@H]1/C=C/O[C@@]2(C)Oc3c(C)c(O)c4c(O)c(c(/C=N/N5CCN(C)CC5)c(O)c4c3C2=O)NC(=O)/C(C)=C\C=C\[C@H](C)[C@H](O)[C@@H](C)[C@@H](O)[C@@H](C)[C@H](OC(C)=O)[C@@H]1C	0	0.430724211	0.031590352	1	1	0.294117647	0.305555556	1	1	0.966666667	0	1	0.4	0.75	0	0	0	0	0	0	0	0.140788342	0.815413571	0.850057469	0.644810067	0.4057689	0.706427821	0.482020787	0.517299847	0.430221627	1	1	1	1	1	1	1	1	1	1	1	1	1	1	1	1
A	A	A1	CC(C)(C)c1cc(C(C)(C)C)c(O)c(C(C)(C)C)c1	0	0.871698643	0.441021413	0.329935912	0.38341334	0.176470588	0.166666667	0.403508772	0.285714286	0.5	0	0.404761905	0	0.0625	0	0	0	0	0	0	0	0.034455163	0.217641496	0.25551967	0.176879973	0.103464466	0.147885831	0.104569169	0.043575885	0.004291131	0.344949237	0.357852139	0.385630578	0.392722356	0.348625642	0.305545742	0.312061162	0.264576004	0.099935533	0.364845943	0.368206033	0.382671303	0.382247527	0.443177815	0.333446765	0.273725219
A	A	A1	Oc1cccc2ccccc12	0	0.485777818	0.005276285	0.0141155	0.149838296	0.294117647	0.305555556	0.140350877	0.142857143	0.133333333	0	0.214285714	0	0.0625	0	0	0	0	0	0	0	0.017165733	0.118138919	0.123143038	0.078504247	0.030737991	0.020151003	0.001596036	6.15E-05	0	0.164866603	0.171132661	0.174116473	0.143022134	0.090890495	0.045495208	0.012270616	0.001219627	0	0.130584764	0.144592596	0.132071566	0.128162676	0.089807021	0.061368121	0.02757038
A	A	A1	Nc1ccc(Cl)c(Cl)c1	0	0.584890843	0.013588843	0.08505461	0.114233632	0.176470588	0.166666667	0.096491228	0.107142857	0.083333333	0	0.119047619	0.1	0	0	0	0	0.333333333	0	0	0.105263158	0.044699233	0.123597908	0.144887115	0.121209827	0.030844462	0.018018681	0.001345241	0	0	0.131589452	0.118665166	0.123799519	0.099805169	0.045212436	0.014813926	0.003396419	0	0	0.097587808	0.100520615	0.091917223	0.086992902	0.052399196	0.022226715	0.005026604
A	A	A1	CCCCc1ccc(N)cc1	0	0.423623453	0.036592733	0.114534463	0.190180945	0.176470588	0.166666667	0.201754386	0.142857143	0.25	0	0.214285714	0.1	0	0	0	0	0	0	0	0	0.016391845	0.111633588	0.10478461	0.062292018	0.025162306	0.032550538	0.016099942	0.010086915	0.004477561	0.175680006	0.18389294	0.177012193	0.143778896	0.101265564	0.07404626	0.055350366	0.035711656	0.017599333	0.179972979	0.18836938	0.187196082	0.178325585	0.13197503	0.096886365	0.06412588
A	A	A1	Cc1ccc(N)cc1	0	0.514908285	0.000289927	0.053521775	0.114779372	0.176470588	0.166666667	0.122807018	0.089285714	0.15	0	0.142857143	0.1	0	0	0	0	0	0	0	0	0.009941907	0.072226061	0.07451585	0.040809292	0.009760267	0.006880851	0.001253085	0.000122926	0	0.111242035	0.117252446	0.116414134	0.089993567	0.046877023	0.017912895	0.006653456	0.002439253	0	0.109139469	0.118598327	0.111261148	0.097591309	0.075563419	0.038309902	0.010902306
A	A	A1	S=c1[nH]c2cc(Cl)ccc2s1	0	0.698874956	0.111669391	0.158749012	0.15252611	0.176470588	0.166666667	0.105263158	0.142857143	0.066666667	0	0.142857143	0.1	0	0.5	0	0	0.166666667	0	0	0.052631579	0.05854635	0.192485918	0.255937993	0.114434483	0.048843425	0.070622659	0.022020493	0	0	0.179441487	0.162217259	0.173688901	0.125698354	0.072525071	0.03945238	0.009710708	0	0	0.104604629	0.11687128	0.111554781	0.094231022	0.054744717	0.029532388	0.006880547
A	A	A1	CCCCCCOc1ccc(N)cc1	0	0.359071859	0.098924638	0.154653503	0.246964514	0.176470588	0.166666667	0.263157895	0.196428571	0.316666667	0	0.261904762	0.1	0.0625	0	0	0	0	0	0	0	0.024453528	0.156622466	0.14038155	0.082949404	0.036256899	0.050983316	0.029421269	0.02707172	0.019440939	0.228208505	0.234509264	0.217316015	0.172941651	0.126910783	0.102801216	0.087675887	0.075629153	0.065902331	0.242223348	0.248262798	0.249505449	0.236629318	0.167402416	0.132608136	0.103893582
A	A	A1	O=c1c(-c2ccc(O)cc2)coc2cc(O)cc(O)c12	0	0.354566721	0.104408663	0.126586521	0.258232091	0.352941176	0.333333333	0.236842105	0.303571429	0.166666667	0	0.333333333	0	0.3125	0	0	0	0	0	0	0	0.042843066	0.251806082	0.267295301	0.184095734	0.103283543	0.116028119	0.062837407	0.054605046	0.029814337	0.299545233	0.300240253	0.304259798	0.268443669	0.207145942	0.15866924	0.122423969	0.096832021	0.068379196	0.248256973	0.258672683	0.226659522	0.22629852	0.182755947	0.145557968	0.099496598
A	A	A1	O=c1c(-c2ccc(O)cc2)coc2cc(O)ccc12	0	0.392616534	0.062742862	0.112471022	0.251716237	0.352941176	0.333333333	0.228070175	0.285714286	0.166666667	0	0.333333333	0	0.25	0	0	0	0	0	0	0	0.039081343	0.236510102	0.247907643	0.166317461	0.083340186	0.102809017	0.05528044	0.046225684	0.025850395	0.289975382	0.291055138	0.293409483	0.25408022	0.189841494	0.14519803	0.112674462	0.087174503	0.060960444	0.233228944	0.245442643	0.21898826	0.215262595	0.167619672	0.129009585	0.089379604
A	A	A1	Oc1ccc(C(c2ccc(O)cc2)C(Cl)(Cl)Cl)cc1	0	0.584444463	0.013390897	0.163143938	0.282937031	0.352941176	0.333333333	0.236842105	0.285714286	0.183333333	0	0.30952381	0	0.125	0	0	0	0.5	0	0	0.157894737	0.08485847	0.280851881	0.447421099	0.197416069	0.141574405	0.225818127	0.097138177	0.099862397	0.021665311	0.320344511	0.296804845	0.313622213	0.266159836	0.239722689	0.21762398	0.152324378	0.091984333	0.047915399	0.243022798	0.243416086	0.230008006	0.224774225	0.185422903	0.17046673	0.122700022
A	A	A1	O=C(c1ccccc1)c1ccc(O)cc1O	0	0.425921487	0.03493358	0.057655262	0.216602122	0.352941176	0.333333333	0.201754386	0.232142857	0.166666667	0	0.285714286	0	0.1875	0	0	0	0	0	0	0	0.03107939	0.184049143	0.187614038	0.125203444	0.064824201	0.077300658	0.042482927	0.028305277	0.011614869	0.24294558	0.241644061	0.236594781	0.198925539	0.146009073	0.115396902	0.094276502	0.064515149	0.032217174	0.201226454	0.207902943	0.181895728	0.180775323	0.138184709	0.102558803	0.080133189
A	A	A1	CC=Cc1ccc(O)c(OC)c1	0	0.556496078	0.003889378	0.142726384	0.178023605	0.176470588	0.166666667	0.184210526	0.160714286	0.2	0	0.214285714	0	0.125	0	0	0	0	0	0	0	0.020987185	0.129384032	0.122825617	0.084266898	0.037789361	0.041395877	0.017395258	0.010242239	0.002299259	0.179935152	0.178527236	0.166437688	0.140790967	0.108607218	0.082271038	0.05388105	0.029859616	0.014972043	0.175860672	0.180325698	0.167052672	0.13883697	0.111139119	0.096575254	0.073226765
A	A	A1	Nc1ccc(Cc2ccc(N)cc2)cc1	0	0.437560447	0.027121545	0.071800483	0.236597929	0.352941176	0.333333333	0.228070175	0.214285714	0.233333333	0	0.285714286	0.2	0	0	0	0	0	0	0	0	0.02562057	0.169112164	0.166553363	0.097836294	0.040054431	0.058297823	0.033755094	0.029438638	0.017145242	0.241255792	0.246649587	0.242107813	0.200997297	0.142677931	0.110125472	0.092224158	0.069465291	0.045375433	0.209355156	0.224829083	0.204252202	0.195907949	0.162243467	0.113313442	0.078187001
A	A	A1	CC(Cc1ccc(O)c(O)c1)C(C)Cc1ccc(O)c(O)c1	0	0.446785646	0.021631076	0.202756612	0.359621992	0.352941176	0.333333333	0.359649123	0.339285714	0.366666667	0	0.404761905	0	0.25	0	0	0	0	0	0	0	0.045620875	0.267225676	0.272006189	0.184164799	0.083453571	0.121516301	0.079737686	0.080106398	0.054387081	0.362661398	0.368589739	0.366695483	0.332708072	0.273760119	0.237716762	0.217450765	0.185720345	0.14495872	0.349434272	0.355135277	0.332781921	0.347720166	0.318895727	0.271278954	0.218558889
A	A	A1	O=C(O)c1ccccc1C(c1ccc(O)cc1)c1ccc(O)cc1	0.5	0.433361163	0.029826237	0.088041619	0.355716071	0.529411765	0.5	0.324561404	0.375	0.266666667	0	0.452380952	0	0.25	0	0	0	0	0	0	0	0.049771513	0.294992259	0.298684317	0.197859447	0.116017731	0.201708768	0.133417929	0.117999428	0.062145782	0.391873303	0.389505917	0.384194642	0.348023444	0.315077043	0.319764305	0.305322198	0.233861473	0.133848496	0.321036915	0.331171229	0.2940013	0.297027919	0.255945812	0.245194625	0.234810644
A	A	A1	CCC1(c2ccc(N)cc2)CCC(=O)NC1=O	0	0.401990527	0.05409814	0.214603923	0.260464364	0.176470588	0.166666667	0.263157895	0.25	0.266666667	0	0.285714286	0.2	0.125	0	0	0	0	0	0	0	0.03317388	0.202677523	0.219534307	0.157930293	0.083203987	0.097437024	0.046451277	0.032345971	0.009961921	0.263144844	0.272510033	0.285366396	0.274031378	0.233962888	0.181967292	0.117912036	0.063838528	0.030047119	0.254535153	0.261539169	0.263001477	0.274657562	0.23884904	0.221425272	0.152584589
A	A	A1	Cc1c(C(=O)O)c(O)cc2c1C(=O)c1c(O)c([C@@H]3O[C@H](CO)[C@@H](O)[C@H](O)[C@H]3O)c(O)c(O)c1C2=O	0.5	0.176452597	0.439764734	0.370147969	0.46462647	0.352941176	0.333333333	0.456140351	0.571428571	0.333333333	0	0.5	0	0.8125	0	0	0	0	0	0	0	0.08792698	0.472970054	0.52999814	0.438472253	0.281335943	0.402420437	0.237478923	0.22854182	0.157265614	0.520960614	0.530236757	0.563490395	0.568950955	0.532927438	0.466238089	0.393814291	0.337112612	0.278851489	0.503511516	0.49993115	0.46759384	0.508090796	0.478212493	0.464253339	0.374363033
A	A	A1	Nc1nc2nc[nH]c2c(=S)[nH]1	0	0.514379242	0.000325341	0.150985652	0.123820549	0.147058824	0.138888889	0.114035088	0.142857143	0.083333333	0	0.095238095	0.5	0	0.25	0	0	0	0	0	0	0.032280449	0.147484427	0.169702736	0.10033516	0.052441418	0.01654523	0.001537977	8.20E-05	0	0.137717917	0.132177861	0.140081	0.107455952	0.071257793	0.027208531	0.008255179	0.001626169	0	0.117688592	0.134015269	0.122422725	0.098832981	0.062356472	0.035982612	0.015087044
A	A	A1	Cc1c(C)c2c(c(C)c1O)CCC(C)(COc1ccc(CC3SC(=O)NC3=O)cc1)O2	0	0.680697346	0.089681199	0.400358199	0.51151747	0.352941176	0.333333333	0.48245614	0.5	0.45	0	0.547619048	0.1	0.3125	0.25	0	0	0	0	0	0	0.080166521	0.447382019	0.497668623	0.313937232	0.158449655	0.23343472	0.134840115	0.11925015	0.084535578	0.528637395	0.535068779	0.54665086	0.49630202	0.428630411	0.379278591	0.330345454	0.264986987	0.205909116	0.474519631	0.487285702	0.491700149	0.470613688	0.430389665	0.395995073	0.321900515
A	A	A1	COc1ccccc1N	0	0.457556645	0.01600553	0.063504338	0.121295225	0.176470588	0.166666667	0.131578947	0.107142857	0.15	0	0.142857143	0.1	0.0625	0	0	0	0	0	0	0	0.01370363	0.090943255	0.087648067	0.057710724	0.019561459	0.010573461	0.001179334	6.15E-05	0	0.120811887	0.123441774	0.118266434	0.094881821	0.062045326	0.035027541	0.012131572	0.001219627	0	0.124167497	0.131977711	0.122864393	0.099332783	0.076681538	0.058021413	0.034189585
A	A	A1	CC1=C(C(=O)Nc2ccccc2)SCCO1	0	0.510485811	0.000648714	0.225580504	0.244537253	0.176470588	0.166666667	0.228070175	0.232142857	0.216666667	0	0.261904762	0.1	0.125	0.25	0	0	0	0	0	0	0.043230917	0.227699939	0.226584682	0.15241283	0.064322443	0.088814751	0.052770825	0.042834437	0.018404829	0.2559227	0.253050815	0.242359576	0.197565081	0.146092035	0.121478864	0.104628237	0.089373803	0.064011599	0.221721201	0.230786673	0.224554205	0.198683945	0.136497018	0.125738554	0.093574289
A	A	A1	CCOP(=S)(OCC)SCSP(=S)(OCC)OCC	0	0.865515446	0.425482964	0.523327506	0.384158	0	0	0.333333333	0.285714286	0.366666667	0	0.19047619	0	0.25	1	1	0	0	0	0	0	0.115158924	0.621539596	0.572740931	0.290060906	0.197485136	0.226223984	0.154115851	0.108830391	0.076491298	0.352445955	0.321241577	0.286741116	0.238459425	0.249914629	0.212471994	0.192583663	0.157425507	0.136799423	0.326654485	0.312654287	0.340313781	0.238881651	0.199541552	0.187859154	0.191924296
A	A	A1	COC(=O)Nc1cccc(OC(=O)Nc2cccc(C)c2)c1	0	0.57146636	0.008270724	0.158428681	0.316393462	0.352941176	0.333333333	0.307017544	0.339285714	0.266666667	0	0.357142857	0.2	0.25	0	0	0	0	0	0	0	0.047057672	0.275567999	0.269488765	0.15643337	0.088483438	0.129791673	0.082665536	0.066484332	0.056373626	0.338474472	0.325568057	0.299687808	0.251727281	0.199879199	0.171725464	0.152258082	0.136845528	0.124782628	0.310052903	0.312531938	0.288633113	0.246957261	0.203624493	0.170933375	0.13472225
A	A	A1	Nc1ccc(/N=N/c2ccccc2)cc1	0	0.461838592	0.014004029	0.023238342	0.214983664	0.352941176	0.333333333	0.201754386	0.214285714	0.183333333	0	0.261904762	0.3	0	0	0	0	0	0	0	0	0.026338968	0.171884744	0.161405725	0.09355201	0.036842792	0.052488861	0.034380177	0.031464986	0.018692651	0.229162329	0.227212374	0.212155123	0.160022671	0.099131126	0.07977078	0.082986029	0.077923444	0.056397753	0.189664472	0.203699331	0.177875695	0.165972731	0.111018979	0.069249069	0.054649898
A	A	A1	Nc1ccc(C(=O)O)cc1	0.5	0.442015987	0.024392338	0.062973204	0.116976352	0.176470588	0.166666667	0.122807018	0.125	0.116666667	0	0.142857143	0.1	0.125	0	0	0	0	0	0	0	0.017435488	0.100616679	0.106446583	0.063028382	0.023662719	0.019235693	0.009158413	0.001585415	3.41E-05	0.12763239	0.128929601	0.127450246	0.102228423	0.06027081	0.027725533	0.01174046	0.005428028	0.000793139	0.124071587	0.1273412	0.110685856	0.10360247	0.078633809	0.045654585	0.016220601
A	A	A1	Cc1ccc(N)cc1O	0	0.476858473	0.008039865	0.067637275	0.121295225	0.176470588	0.166666667	0.131578947	0.107142857	0.15	0	0.142857143	0.1	0.0625	0	0	0	0	0	0	0	0.01370363	0.087522041	0.093903508	0.058587565	0.018470143	0.009040289	0.001310462	0.000122926	0	0.120811887	0.12643756	0.12726445	0.104357015	0.060510261	0.024678846	0.007918706	0.002439253	0	0.124167497	0.131828367	0.11893241	0.108627234	0.090648165	0.053798244	0.016526316
A	A	A1	CN1CSC(=S)N(C)C1	0	0.656262141	0.063918347	0.253106995	0.147657565	0	0	0.140350877	0.107142857	0.166666667	0	0.095238095	0.2	0	0.5	0	0	0	0	0	0	0.038810437	0.149775926	0.187607284	0.101184184	0.026816309	0.015835935	0.002111782	0	0	0.138702072	0.128101653	0.135572676	0.123898818	0.076060897	0.029801409	0.011870157	0	0	0.130892717	0.140199049	0.153448142	0.115287729	0.119995921	0.033033441	0.034536023
A	A	A1	Cc1ccc(N)c(N)c1	0	0.452919246	0.01832392	0.076760117	0.129133692	0.176470588	0.166666667	0.140350877	0.107142857	0.166666667	0	0.142857143	0.2	0	0	0	0	0	0	0	0	0.012840149	0.086600871	0.092094616	0.057862761	0.017442646	0.009934454	0.00140609	0.000122926	0	0.123377245	0.130186344	0.131297084	0.10842838	0.0659927	0.03019178	0.010027456	0.002439253	0	0.128183893	0.138047854	0.125631973	0.112710772	0.097647773	0.061306443	0.025899667
A	A	A1	CN(C)c1cccc(O)c1	0	0.503781836	0.001464434	0.092775039	0.146429083	0.176470588	0.166666667	0.157894737	0.125	0.183333333	0	0.166666667	0.1	0.0625	0	0	0	0	0	0	0	0.015853609	0.104082529	0.10404418	0.063184135	0.026289121	0.026072436	0.004234189	0.000245852	0	0.14229121	0.143566296	0.141929985	0.121395038	0.085076756	0.054608617	0.025196586	0.004878507	0	0.147778668	0.155232755	0.148134811	0.126889718	0.109348838	0.080310311	0.048839785
A	A	A1	CCCCCCCCCCCCS	0	0.333198317	0.132434935	0.266494319	0.292994317	0	0	0.315789474	0.178571429	0.433333333	0	0.261904762	0	0	0.25	0	0	0	0	0	0	0.033018279	0.151433076	0.116781502	0.070725562	0.03764855	0.054592998	0.032283308	0.030615098	0.022148261	0.243893227	0.250036073	0.228677693	0.185377283	0.14826383	0.125535231	0.106881351	0.089859489	0.074810358	0.278488294	0.277451135	0.302629035	0.305623623	0.215968439	0.17992245	0.146236985
A	A	A1	CC(C)NCC(O)c1ccc(O)c(O)c1	0	0.376034322	0.079603606	0.188782014	0.234862364	0.176470588	0.166666667	0.254385965	0.214285714	0.283333333	0	0.238095238	0.1	0.1875	0	0	0	0	0	0	0	0.029826994	0.172369692	0.17538735	0.11607937	0.051759318	0.076305646	0.04031605	0.030241458	0.018810052	0.225868884	0.2311194	0.226779998	0.197347059	0.151045297	0.119241644	0.097894117	0.077955206	0.05575833	0.248668236	0.251390202	0.239944473	0.242747249	0.197952223	0.156817187	0.120214334
A	A	A1	S=c1[nH]c2ccccc2[nH]1	0	0.546262389	0.001834281	0.098705575	0.131025304	0.176470588	0.166666667	0.114035088	0.125	0.1	0	0.142857143	0.2	0	0.25	0	0	0	0	0	0	0.02788568	0.127520774	0.148198863	0.074668078	0.028170905	0.026171595	0.00125485	0	0	0.144270937	0.140998528	0.147554626	0.110525657	0.062135632	0.029195503	0.004539437	0	0	0.107777657	0.124513763	0.118749235	0.104214343	0.062061973	0.033776067	0.008026655
A	A	A1	N#CSCSC#N	0	0.644226398	0.052828377	0.182358322	0.075720395	0	0	0.052631579	0.071428571	0.033333333	0	0.047619048	0.2	0	0.5	0	0	0	0	0	0	0.034450749	0.11977897	0.110598056	0.035435615	0.019620096	0.009608158	0.003693036	0	0	0.090244728	0.070298173	0.053082671	0.035831875	0.02298687	0.009071914	0.003301332	0	0	0.053422498	0.050587679	0.041848621	0.026693625	0.019788842	0.00537693	0.002846588
A	A	A1	CCOc1ccc(N)cc1	0	0.478255478	0.007568717	0.087137315	0.146429083	0.176470588	0.166666667	0.157894737	0.125	0.183333333	0	0.166666667	0.1	0.0625	0	0	0	0	0	0	0	0.015853609	0.104079097	0.100023204	0.057458126	0.02160195	0.024579336	0.008959609	0.005305241	0.001183788	0.14229121	0.145655272	0.136518603	0.105934665	0.071843247	0.05152782	0.032112616	0.01641574	0.007842491	0.147778668	0.155234729	0.14825887	0.128708997	0.08167988	0.066013436	0.048444105
A	A	A1	Nc1ccccc1N	0	0.399849553	0.056016116	0.046476684	0.103999834	0.176470588	0.166666667	0.114035088	0.089285714	0.133333333	0	0.119047619	0.2	0	0	0	0	0	0	0	0	0.010690169	0.073465029	0.076276825	0.046844796	0.010727347	0.002566411	7.65E-05	0	0	0.101897921	0.107972846	0.107969601	0.083366886	0.043486942	0.01465261	0.001687	0	0	0.104572723	0.114790837	0.100542734	0.093693505	0.069621965	0.040574465	0.00749868
A	A	A1	c1ccc(Nc2cccc3ccccc23)cc1	0	0.489076075	0.004401206	0.018163125	0.265141	0.470588235	0.472222222	0.236842105	0.25	0.216666667	0	0.357142857	0.1	0	0	0	0	0	0	0	0	0.029082673	0.201441365	0.197712637	0.122992487	0.058345573	0.081290896	0.046906171	0.038529559	0.016536958	0.285310509	0.288802306	0.282577172	0.233885003	0.176410771	0.150564623	0.130933765	0.103605975	0.062118874	0.215772423	0.237666997	0.218612378	0.211429941	0.155777127	0.127018194	0.104143453
A	A	A1	Nc1ccc(Nc2ccccc2)cc1	0	0.427087036	0.034106779	0.041401467	0.211464071	0.352941176	0.333333333	0.201754386	0.196428571	0.2	0	0.261904762	0.2	0	0	0	0	0	0	0	0	0.02347059	0.157688645	0.152655316	0.087669903	0.035924143	0.053080269	0.029657994	0.022531095	0.010661216	0.219776469	0.221893708	0.212397666	0.167600143	0.115685759	0.095721705	0.082440103	0.058629091	0.032830916	0.185743986	0.201645751	0.180383983	0.172837479	0.126232747	0.088399159	0.069346133
A	A	A1	[S-]c1nc2ccccc2s1	0	0.572648442	0.008686267	0.042895246	0.134814687	0.264705882	0.277777778	0.096491228	0.125	0.066666667	0	0.142857143	0.1	0	0.5	0	0	0	0	0	0	0.040077765	0.159131245	0.211582235	0.084195925	0.031773164	0.02588373	0.001216599	0	0	0.157153442	0.147445724	0.153258606	0.102146419	0.058058312	0.024891771	0.003695937	0	0	0.091012905	0.105439633	0.100249593	0.077511542	0.045277386	0.020986704	0.004277314
A	A	A1	Cc1ccccc1N	0	0.514908285	0.000289927	0.053521775	0.114779372	0.176470588	0.166666667	0.122807018	0.089285714	0.15	0	0.142857143	0.1	0	0	0	0	0	0	0	0	0.009941907	0.072226061	0.07451585	0.045197228	0.010858177	0.002970735	9.56E-05	0	0	0.111242035	0.117252446	0.116414134	0.092551815	0.05189792	0.018423154	0.00210875	0	0	0.109139469	0.118598327	0.111261148	0.097631062	0.077384434	0.050637835	0.00937335
A	A	A1	C1CN(SSN2CCOCC2)CCO1	0	0.605845933	0.024515725	0.343001253	0.236090846	0	0	0.236842105	0.196428571	0.266666667	0	0.166666667	0.2	0.125	0.5	0	0	0	0	0	0	0.052783822	0.294221226	0.243736801	0.153777814	0.070814535	0.076059914	0.035933003	0.035274367	0.018835519	0.222279746	0.223422551	0.22149221	0.190395554	0.127803628	0.084491554	0.086545578	0.092519036	0.059931091	0.231782285	0.245650592	0.270674101	0.237280668	0.143960858	0.098670256	0.073602863
A	A	A1	Cc1cccc(N)c1	0	0.514908285	0.000289927	0.053521775	0.114779372	0.176470588	0.166666667	0.122807018	0.089285714	0.15	0	0.142857143	0.1	0	0	0	0	0	0	0	0	0.009941907	0.072226061	0.07451585	0.040809292	0.012314004	0.004552543	0.000210381	0	0	0.111242035	0.117252446	0.116414134	0.089993567	0.049131367	0.020520798	0.00463925	0	0	0.109139469	0.118598327	0.111261148	0.097591309	0.075594229	0.039961097	0.020621371
A	A	A1	CCC(C)(C)c1ccc(O)c(C(C)(C)CC)c1	0	0.687657576	0.09781597	0.278033407	0.333145625	0.176470588	0.166666667	0.350877193	0.25	0.433333333	0	0.357142857	0	0.0625	0	0	0	0	0	0	0	0.030155204	0.191369811	0.210694603	0.153375648	0.081116081	0.102450298	0.059317495	0.039901846	0.011607305	0.30199059	0.313425144	0.32717043	0.330687842	0.297603197	0.235280501	0.183676343	0.148727191	0.089518755	0.317623603	0.321691998	0.332228273	0.333637757	0.352357047	0.322641673	0.206832986
A	A	A1	NNC(=S)NN	0	0.447810668	0.021059314	0.156872706	0.063104435	0	0	0.078947368	0.053571429	0.1	0	0	0.4	0	0.25	0	0	0	0	0	0	0.020931609	0.065020346	0.068771559	0.044051307	0.00734176	0.001728748	7.65E-05	0	0	0.053412156	0.04549008	0.045986914	0.038756178	0.020101236	0.006672299	0.001687	0	0	0.079819184	0.08421044	0.067845835	0.054253477	0.032319836	0.018388334	0.00749868
A	A	A1	Cc1cccc(N)c1N	0	0.452919246	0.01832392	0.076760117	0.129133692	0.176470588	0.166666667	0.140350877	0.107142857	0.166666667	0	0.142857143	0.2	0	0	0	0	0	0	0	0	0.012840149	0.086600871	0.092094616	0.062250698	0.018540557	0.006024339	0.000248632	0	0	0.123377245	0.130186344	0.131297084	0.110986628	0.071013596	0.03070204	0.005482751	0	0	0.128183893	0.138047854	0.125631973	0.112750525	0.099468787	0.073634375	0.024370711
A	A	A1	COP(=S)(OC)Oc1nc(Cl)c(Cl)cc1Cl	0	0.774073554	0.228221846	0.262685016	0.229679498	0.176470588	0.166666667	0.175438596	0.232142857	0.116666667	0	0.142857143	0.1	0.1875	0.25	0.5	0	0.5	0	0	0.157894737	0.105807252	0.387272389	0.379382155	0.26869485	0.137273611	0.225731507	0.109136594	0.076518663	0.019184461	0.256851153	0.214052722	0.205429915	0.181357194	0.140770141	0.117460901	0.098691596	0.069804729	0.032531637	0.196835791	0.186232403	0.191534244	0.128608317	0.118304014	0.078783085	0.084071637
A	A	A1	CSC(=O)c1cccc2nnsc12	0	0.619716796	0.033509062	0.144342902	0.175401355	0.264705882	0.277777778	0.140350877	0.178571429	0.1	0	0.166666667	0.2	0.0625	0.5	0	0	0	0	0	0	0.048872778	0.224441918	0.220425485	0.128164458	0.082663493	0.080444007	0.013438462	0.002746117	5.11E-05	0.198963152	0.190277272	0.186975551	0.145330485	0.115275437	0.069372049	0.03512469	0.014046707	0.001189709	0.141134559	0.151028413	0.138614918	0.104592791	0.087878583	0.058290333	0.037722444
A	A	A1	COc1ccc(-c2ccccc2)cc1NNC(=O)OC(C)C	0	0.482165442	0.006325682	0.190459076	0.345846194	0.352941176	0.361111111	0.342105263	0.339285714	0.333333333	0	0.380952381	0.2	0.1875	0	0	0	0	0	0	0	0.045475793	0.275919827	0.264705286	0.166098136	0.092003005	0.135488148	0.086317144	0.085917965	0.062033089	0.353133293	0.346133515	0.322839613	0.278082203	0.235414383	0.20967881	0.180765055	0.162021275	0.153163422	0.333759984	0.340490479	0.323258259	0.286601015	0.227105129	0.212372181	0.184951319
A	A	A1	COP(=S)(OC)Oc1ccc([N+](=O)[O-])c(C)c1	0	0.714539608	0.132549817	0.218976282	0.245262016	0.176470588	0.166666667	0.228070175	0.25	0.2	0	0.19047619	0.1	0.3125	0.25	0.5	0	0	0	0	0	0.062239833	0.347970177	0.308946631	0.178654767	0.093906223	0.115252569	0.064484207	0.057281523	0.043745019	0.253460044	0.234332678	0.22368116	0.201029744	0.175158057	0.134432399	0.103686891	0.080209815	0.057131525	0.240900986	0.233389522	0.234843821	0.166449996	0.176112745	0.139685117	0.100993314
A	A	A1	N#CSCSc1nc2ccccc2s1	0	0.68189596	0.091056912	0.188621298	0.206745699	0.264705882	0.277777778	0.149122807	0.196428571	0.1	0	0.19047619	0.2	0	0.75	0	0	0	0	0	0	0.062336429	0.264205808	0.310323433	0.131445132	0.076050833	0.078101294	0.040088467	0.03098137	0.012031608	0.234515665	0.217478725	0.206341277	0.14653017	0.106770892	0.073728942	0.058136032	0.046818425	0.026986703	0.144435404	0.156027312	0.142098214	0.107686995	0.078078383	0.0471803	0.034623218
A	A	A1	N#CN	0	0.472989841	0.009418821	0.059870613	0	0	0	0.01754386	0	0.033333333	0	0	0.2	0	0	0	0	0	0	0	0	0	0	0	0.000866313	0	0	0	0	0	0	0	0.002715534	0.002958695	0	0	0	0	0	0.016764752	0.018379059	0.012860754	0.007099952	0	0	0
A	A	A1	CCOC(=O)Nc1cccc(OC(=O)Nc2ccccc2)c1	0	0.539095501	0.000849533	0.151778225	0.316393462	0.352941176	0.333333333	0.307017544	0.339285714	0.266666667	0	0.357142857	0.2	0.25	0	0	0	0	0	0	0	0.047057672	0.275567999	0.266046111	0.151141136	0.088311519	0.129732293	0.080956237	0.069110047	0.05800577	0.338474472	0.325568057	0.294612494	0.239276155	0.189349883	0.167838613	0.15338258	0.145640116	0.131497227	0.310052903	0.312531938	0.288938351	0.25759035	0.183045433	0.166797112	0.129020205
A	A	A1	COP(=O)(OC)SCn1c(=O)oc2cc(Cl)cnc21	0	0.633761253	0.044043748	0.261371217	0.261075668	0.176470588	0.166666667	0.228070175	0.285714286	0.166666667	0	0.19047619	0.2	0.3125	0.25	0.5	0	0.166666667	0	0	0.052631579	0.083561865	0.423048291	0.400684479	0.223311881	0.12006533	0.166140864	0.107269982	0.087397552	0.045236293	0.283759275	0.264788911	0.256969984	0.216125398	0.176212997	0.137211765	0.119022749	0.097661195	0.074470733	0.250851226	0.246861951	0.255457448	0.173160418	0.177621515	0.109798325	0.132883431
A	A	A1	CC(c1ccc(O)cc1)(c1ccc(O)cc1)c1ccc(O)cc1	0	0.432179081	0.030610779	0.087053105	0.360034944	0.529411765	0.5	0.333333333	0.357142857	0.3	0	0.452380952	0	0.1875	0	0	0	0	0	0	0	0.046039654	0.281897621	0.29302483	0.201295592	0.110210361	0.175056097	0.111973947	0.095807691	0.054369666	0.3850528	0.387013876	0.390836257	0.368010368	0.33927328	0.325633942	0.280938537	0.200921687	0.118572595	0.321132826	0.335658396	0.302498358	0.311511525	0.28030465	0.284734122	0.251098366
A	A	A1	O=C(c1ccccc1)c1ccc(O)c(O)c1O	0	0.387871674	0.06736273	0.071770762	0.223117976	0.352941176	0.333333333	0.210526316	0.25	0.166666667	0	0.285714286	0	0.25	0	0	0	0	0	0	0	0.034841113	0.199345123	0.207001696	0.151710288	0.0730716	0.090500924	0.049812	0.036664151	0.015578811	0.252515432	0.250829176	0.247445097	0.21379644	0.159833853	0.1252319	0.102469241	0.073766125	0.039635926	0.216254483	0.221132983	0.18956699	0.19270836	0.153893496	0.116027656	0.088264132
A	A	A1	CCc1cc(Cc2cc(CC)cc(C(C)(C)C)c2O)c(O)c(C(C)(C)C)c1	0	0.793458044	0.264948185	0.378039571	0.522527289	0.352941176	0.333333333	0.526315789	0.428571429	0.6	0	0.571428571	0	0.125	0	0	0	0	0	0	0	0.053147286	0.328584611	0.351994382	0.251377134	0.149599712	0.229971206	0.138203658	0.13001831	0.103984689	0.49387696	0.505713995	0.518813925	0.508671637	0.466791948	0.436536295	0.409648247	0.357393377	0.307150801	0.484656404	0.491474319	0.49378748	0.484855653	0.508726663	0.433157339	0.399915299
A	A	A1	CCCCCc1ccc(N)cc1	0	0.399816488	0.056045999	0.130559843	0.215314803	0.176470588	0.166666667	0.228070175	0.160714286	0.283333333	0	0.238095238	0.1	0	0	0	0	0	0	0	0	0.018541825	0.12476943	0.114874196	0.068328291	0.02867536	0.038168975	0.021873612	0.017328492	0.008383734	0.19715933	0.206106437	0.197211545	0.16090515	0.116357323	0.088272572	0.070930346	0.054980667	0.034835633	0.203584149	0.211626397	0.212507727	0.205290675	0.152873756	0.116162295	0.08156805
A	A	A1	CCCCCCc1ccc(N)cc1	0	0.376009523	0.079630322	0.146585222	0.24044866	0.176470588	0.166666667	0.254385965	0.178571429	0.316666667	0	0.261904762	0.1	0	0	0	0	0	0	0	0	0.020691805	0.137905272	0.124963782	0.074364563	0.032188413	0.043787411	0.025577202	0.02351335	0.014402567	0.218638653	0.228319935	0.217410898	0.178031403	0.131449082	0.102498884	0.084590774	0.069998852	0.053631966	0.227195319	0.234883414	0.237819372	0.232255765	0.173772482	0.135438224	0.099114983
A	A	A1	CCCCCCCCOC(=O)c1cc(O)c(O)c(O)c1	0	0.264505303	0.245077261	0.231530304	0.323240455	0.176470588	0.166666667	0.342105263	0.303571429	0.366666667	0	0.333333333	0	0.3125	0	0	0	0	0	0	0	0.043022252	0.24063776	0.229505797	0.156960415	0.077185017	0.109250342	0.057832099	0.052856886	0.040905528	0.316041324	0.318263244	0.298895997	0.253169471	0.197776044	0.160049394	0.13705469	0.122671444	0.109867521	0.339000609	0.333787277	0.325614383	0.323582655	0.250546748	0.199136764	0.161204983
A	A	A1	O=c1c(O)c(-c2ccc(O)cc2O)oc2cc(O)cc(O)c12	0	0.292271829	0.195404485	0.156727401	0.271263798	0.352941176	0.333333333	0.254385965	0.339285714	0.166666667	0	0.333333333	0	0.4375	0	0	0	0	0	0	0	0.050366513	0.282398042	0.308356167	0.224573075	0.129506694	0.158326425	0.087654101	0.074711078	0.050002926	0.318684937	0.318610482	0.324013246	0.291312202	0.233621716	0.191220517	0.15479524	0.120400387	0.087819951	0.278313031	0.285132763	0.242084878	0.251104546	0.207502222	0.171010991	0.13321223
A	A	A1	COc1ccc(O)c(C(C)(C)C)c1	0	0.610136146	0.02714754	0.159654967	0.21399219	0.176470588	0.166666667	0.228070175	0.178571429	0.266666667	0	0.238095238	0	0.125	0	0	0	0	0	0	0	0.023167029	0.144407794	0.154461199	0.103014314	0.052940626	0.060444211	0.01930302	0.005798289	0.000510849	0.204163824	0.208546983	0.213092654	0.200235628	0.163479585	0.117649903	0.069352894	0.035388853	0.011897087	0.214595782	0.218786294	0.217231149	0.197641	0.201909454	0.16007175	0.110656558
A	A	A1	CC(C)(C)c1cc(O)c(C(C)(C)C)cc1O	0	0.705008556	0.119632213	0.238777941	0.289393763	0.176470588	0.166666667	0.307017544	0.232142857	0.366666667	0	0.30952381	0	0.125	0	0	0	0	0	0	0	0.029616967	0.180394107	0.209903088	0.144224705	0.083204463	0.095945401	0.028522277	0.030963635	0.010956797	0.268601794	0.278183262	0.297622041	0.295480565	0.252242535	0.185003038	0.109279092	0.084588037	0.079046357	0.285429292	0.288408003	0.289276246	0.290702825	0.322761541	0.247681379	0.180632924
A	A	A1	O=C(c1ccc(O)cc1O)c1ccc(O)cc1O	0	0.349821861	0.11034445	0.085886261	0.22963383	0.352941176	0.333333333	0.219298246	0.267857143	0.166666667	0	0.285714286	0	0.3125	0	0	0	0	0	0	0	0.038602836	0.214641103	0.226389354	0.155699633	0.084978156	0.09563358	0.062686182	0.041514436	0.026602115	0.262085283	0.26001429	0.258295413	0.225320912	0.170779159	0.133304545	0.111780008	0.080943457	0.046673775	0.231282512	0.234363023	0.197238252	0.202777045	0.164941341	0.125457849	0.095215562
A	A	A1	COc1cc(C(C)(C)C)c(O)c(C(C)(C)C)c1	0	0.738776421	0.168381047	0.264928437	0.314527621	0.176470588	0.166666667	0.333333333	0.25	0.4	0	0.333333333	0	0.125	0	0	0	0	0	0	0	0.031766947	0.196951163	0.219465438	0.153447855	0.091778424	0.128700726	0.062084339	0.023559616	0.002349905	0.290081118	0.297400974	0.311951508	0.311840867	0.277701502	0.233453083	0.198432244	0.147093284	0.054726601	0.309040462	0.311814364	0.318297467	0.300221628	0.337508356	0.274287573	0.219605699
A	A	A1	Nc1ccc(S(=O)(=O)Nc2cnc3ccccc3n2)cc1	0	0.384424624	0.070821885	0.084561454	0.294529019	0.470588235	0.472222222	0.263157895	0.321428571	0.2	0	0.30952381	0.4	0.125	0.25	0	0	0	0	0	0	0.056106147	0.353307023	0.323464631	0.206467831	0.101841159	0.137478162	0.081655459	0.070600149	0.044364241	0.324289581	0.323575768	0.317060585	0.265018556	0.197470654	0.15410233	0.13265633	0.122194775	0.102206981	0.265581058	0.279640237	0.260741341	0.242621622	0.187192561	0.143068519	0.100917401
A	A	A1	CN(C)c1ccc(O)c2c1C[C@H]1C[C@H]3[C@H](N(C)C)C(O)=C(C(N)=O)C(=O)[C@@]3(O)C(O)=C1C2=O	0	0.2929414	0.194276049	0.51836457	0.504562893	0.176470588	0.166666667	0.5	0.535714286	0.45	0	0.523809524	0.3	0.4375	0	0	0	0	0	0	0	0.076231213	0.442770442	0.496371581	0.411241652	0.271490814	0.388930166	0.229276748	0.177715288	0.133890896	0.524175804	0.536773771	0.582960112	0.613594246	0.59734355	0.548086268	0.471100473	0.367804284	0.280798713	0.509211727	0.517505482	0.513320047	0.537130431	0.563198745	0.551444739	0.497348251
A	A	A1	Cc1cc(SC2=C(O)C[C@@](CCc3ccc(N)cc3)(C(C)C)OC2=O)c(C(C)(C)C)cc1CO	0	0.658188191	0.065791048	0.507566868	0.616371775	0.352941176	0.333333333	0.596491228	0.553571429	0.616666667	0	0.642857143	0.1	0.25	0.25	0	0	0	0	0	0	0.08503458	0.470449291	0.507738849	0.381073905	0.213066131	0.317901179	0.216958801	0.211617841	0.139405559	0.607734186	0.612561647	0.622594902	0.60709023	0.557134155	0.506615066	0.474213204	0.444794626	0.374010797	0.569060222	0.576524472	0.571485604	0.570696847	0.574830334	0.526105938	0.426340748
A	A	A1	Cc1cc(NC(=O)C(=O)O)cc(C)c1Oc1ccc(O)c2c1CCC2	0.5	0.493391087	0.003376089	0.233870044	0.373121842	0.352941176	0.333333333	0.359649123	0.392857143	0.316666667	0	0.428571429	0.1	0.3125	0	0	0	0	0	0	0	0.054341228	0.320123161	0.337092449	0.225891208	0.117036485	0.165231417	0.10929029	0.108943835	0.061680751	0.397597737	0.400598936	0.399370764	0.347608121	0.298100041	0.269902965	0.253240725	0.228524038	0.165913144	0.361746078	0.368710336	0.352283802	0.334239684	0.277961133	0.244742493	0.229229108
A	A	A1	CCOC(=O)c1ccc([C@H]2CC[C@H](NC[C@H](O)COc3ccc(O)c(NS(C)(=O)=O)c3)CC2)cc1	0	0.315830805	0.157665477	0.423358219	0.58570681	0.352941176	0.333333333	0.578947368	0.571428571	0.566666667	0	0.571428571	0.2	0.4375	0.25	0	0	0	0	0	0	0.092797918	0.552549907	0.487607046	0.30417596	0.171462777	0.266259222	0.14931386	0.138593071	0.117373432	0.586890328	0.591562858	0.572718529	0.503542277	0.433214386	0.397915829	0.348079694	0.289848164	0.263240502	0.577479163	0.578113937	0.584120864	0.58623284	0.46194326	0.423811854	0.3772214
A	A	A1	Oc1cc2ccccc2c2ccccc12	0	0.485777818	0.005276285	0.0141155	0.217869545	0.411764706	0.444444444	0.192982456	0.214285714	0.166666667	0	0.30952381	0	0.0625	0	0	0	0	0	0	0	0.025676059	0.176266449	0.185779124	0.125022601	0.061602845	0.068575927	0.020139008	0.005636078	0.000490949	0.242535852	0.250975157	0.259178928	0.227304134	0.173628459	0.123002033	0.065784101	0.024182917	0.004910491	0.179657626	0.200063369	0.184670786	0.181689619	0.138575233	0.114373137	0.07761199
A	A	A1	CCCc1ccc(N)cc1	0	0.447430418	0.021270526	0.098509083	0.165047087	0.176470588	0.166666667	0.175438596	0.125	0.216666667	0	0.19047619	0.1	0	0	0	0	0	0	0	0	0.014241866	0.098497746	0.094695023	0.056255745	0.021649253	0.02379174	0.009339805	0.005387191	0.001183788	0.154200683	0.161679442	0.15681284	0.126652642	0.086173805	0.057820877	0.035360546	0.018041909	0.007842491	0.156361809	0.165112362	0.161884437	0.151360495	0.111076304	0.077725522	0.051750815
A	A	A1	CC(C)(C)c1ccc(N)cc1	0	0.590478867	0.01618973	0.128511813	0.190180945	0.176470588	0.166666667	0.201754386	0.142857143	0.25	0	0.214285714	0.1	0	0	0	0	0	0	0	0	0.016391845	0.111633588	0.123702299	0.075164513	0.029487143	0.026847646	0.012351429	0.004026981	0.000306509	0.175680006	0.18389294	0.191945505	0.174205787	0.125710444	0.075183144	0.037782533	0.01924062	0.007138252	0.179972979	0.18836938	0.187238228	0.18108454	0.180064932	0.115773418	0.062932575
A	A	A1	CN1CCc2cccc3c2[C@H]1Cc1ccc(O)c(O)c1-3.CN1CCc2cccc3c2[C@H]1Cc1ccc(O)c(O)c1-3	0	0.480355121	0.006887358	0.171455494	0.314141292	0.352941176	0.361111111	0.298245614	0.303571429	0.283333333	0	0.380952381	0.1	0.125	0	0	0	0	0	0	0	0.038785963	0.260017332	0.28505446	0.208866288	0.111427303	0.147505876	0.068237196	0.041826541	0.011969926	0.328678884	0.34905715	0.378391509	0.367091281	0.321217797	0.258781375	0.178764627	0.104460034	0.04443992	0.28456359	0.310714797	0.313330456	0.317234422	0.2867886	0.264893803	0.187658348
A	A	A1	CCCCCCCCCCCCOC(=O)c1cc(O)c(O)c(O)c1	0	0.169277442	0.45811935	0.295631824	0.423775886	0.176470588	0.166666667	0.447368421	0.375	0.5	0	0.428571429	0	0.3125	0	0	0	0	0	0	0	0.051622171	0.293181129	0.269864143	0.181105506	0.09123723	0.131724086	0.07264646	0.06872629	0.054095375	0.401958618	0.407117236	0.379693409	0.321674486	0.258143079	0.216954642	0.191696401	0.17534284	0.161246864	0.433445289	0.426815347	0.426860962	0.431443015	0.334141653	0.276240482	0.231392718
A	A	A1	CCCCCCOc1ccc(O)cc1	0	0.383011085	0.072265426	0.14553066	0.239126048	0.176470588	0.166666667	0.254385965	0.196428571	0.3	0	0.261904762	0	0.125	0	0	0	0	0	0	0	0.025317008	0.157543636	0.142190443	0.083797782	0.036287172	0.051489623	0.029568069	0.027391007	0.019672257	0.225643147	0.230760481	0.213283381	0.168247742	0.122116628	0.100116875	0.086315073	0.073759878	0.063285771	0.238206952	0.242043312	0.242805886	0.232631049	0.159418318	0.126822828	0.101603281
A	A	A1	CCCCOc1ccc(N)cc1	0	0.406685789	0.050008898	0.122602743	0.196696799	0.176470588	0.166666667	0.210526316	0.160714286	0.25	0	0.214285714	0.1	0.0625	0	0	0	0	0	0	0	0.020153568	0.130350782	0.120202377	0.070876858	0.029230793	0.038493441	0.021378662	0.017246542	0.008383734	0.185249858	0.190082268	0.176917309	0.138689143	0.096727265	0.075592964	0.065151916	0.053354498	0.034835633	0.195001008	0.201748763	0.198882159	0.182699137	0.125604963	0.094013415	0.067013319
A	A	A1	Cc1[nH]nc2c1N=C(c1ccccc1Cl)c1cc([N+](=O)[O-])ccc1N2	0	0.598017739	0.020059274	0.156539716	0.340513723	0.5	0.472222222	0.298245614	0.392857143	0.2	0	0.380952381	0.5	0.125	0	0	0	0.166666667	0	0	0.052631579	0.06871313	0.349679318	0.370377981	0.264851363	0.144600341	0.233856951	0.168405588	0.155489183	0.076425235	0.387135697	0.378160115	0.386300691	0.353605395	0.303818442	0.287644262	0.279314339	0.227798308	0.133716129	0.306275287	0.32415858	0.299258415	0.283546053	0.239586835	0.19700436	0.19588751
A	A	A1	O=c1[nH]cccc1O	0	0.459077645	0.015279268	0.159207493	0.077543364	0	0	0.087719298	0.089285714	0.083333333	0	0.095238095	0.1	0.125	0	0	0	0	0	0	0	0.013165394	0.077945237	0.083529555	0.051286141	0.009725113	0.001353783	1.91E-05	0	0	0.087423091	0.089766473	0.090600249	0.066323612	0.026107185	0.005256666	0.00042175	0	0	0.091973186	0.096104429	0.086042389	0.081648486	0.044069754	0.014166263	0.00187467
A	A	A1	O=[N+]([O-])c1ccc2[nH]c(S)nc2c1	0	0.5858828	0.014033924	0.087411964	0.147576605	0.264705882	0.277777778	0.131578947	0.178571429	0.083333333	0	0.142857143	0.3	0.125	0.25	0	0	0	0	0	0	0.038277505	0.176057484	0.197183593	0.107332241	0.049301333	0.060810843	0.025491691	0.02164063	0.000540547	0.1727965	0.165301826	0.172311337	0.13530203	0.091011979	0.052419883	0.026596866	0.013089269	0.002092676	0.141754201	0.150552722	0.136288124	0.118339694	0.087464844	0.052047672	0.026918203
A	A	A1	O=C(NO)c1ccccc1O	0	0.395253486	0.060246314	0.069188846	0.123492205	0.176470588	0.166666667	0.131578947	0.142857143	0.116666667	0	0.142857143	0.1	0.1875	0	0	0	0	0	0	0	0.021197212	0.118245607	0.116933811	0.081619859	0.038362595	0.034738136	0.006180023	0.000651255	1.70E-05	0.137202242	0.136566853	0.134540665	0.111799023	0.073602353	0.042550769	0.017630399	0.004199452	0.00039657	0.139099616	0.14107938	0.118700684	0.114551734	0.083749397	0.06236825	0.033655172
A	A	A1	Cn1c(=S)[nH]c2ccccc21	0	0.554718822	0.003477703	0.130060081	0.156159162	0.176470588	0.166666667	0.140350877	0.142857143	0.133333333	0	0.166666667	0.2	0	0.25	0	0	0	0	0	0	0.03003566	0.142368939	0.164331043	0.100555878	0.037070548	0.032827194	0.002262054	6.15E-05	0	0.16575026	0.160669645	0.169040021	0.142957466	0.094255596	0.048285586	0.012875259	0.001219627	0	0.131388827	0.147844465	0.145902079	0.123295466	0.092696451	0.059597239	0.025344209
A	A	A1	O=C1CC(c2ccc(O)cc2)Oc2cc(O)cc(O)c21	0	0.37384375	0.081980841	0.124422908	0.269066818	0.352941176	0.333333333	0.254385965	0.303571429	0.2	0	0.333333333	0	0.3125	0	0	0	0	0	0	0	0.042872931	0.253694003	0.272996232	0.183568408	0.101761682	0.112054859	0.067514933	0.056780672	0.037510492	0.302294582	0.308046501	0.314961021	0.277636001	0.216318007	0.170825293	0.135487161	0.105558802	0.076069437	0.263380912	0.273876262	0.253197658	0.260332109	0.204374597	0.167409572	0.122825231
A	A	A1	N[C@@H](Cc1c[nH]c2ccccc12)C(=O)O	0.5	0.399436238	0.056390229	0.126203995	0.210196648	0.264705882	0.277777778	0.210526316	0.214285714	0.2	0	0.238095238	0.2	0.125	0	0	0	0	0	0	0	0.028873921	0.176719261	0.185019847	0.112358383	0.050993315	0.071782877	0.042684109	0.02658062	0.008892416	0.220186197	0.226969862	0.232295251	0.191949714	0.147749114	0.109581843	0.083542958	0.051943225	0.023114478	0.207312813	0.217538763	0.204807468	0.200744097	0.158917211	0.119494973	0.093856948
A	A	A1	O=c1c(O)c(-c2ccc(O)c(O)c2)oc2cc(O)ccc12	0	0.330321642	0.136462089	0.142611901	0.264747944	0.352941176	0.333333333	0.245614035	0.321428571	0.166666667	0	0.333333333	0	0.375	0	0	0	0	0	0	0	0.04660479	0.267102062	0.288968509	0.208628911	0.101340285	0.136935102	0.082879257	0.07200083	0.03855753	0.309115085	0.309425367	0.31316293	0.276036717	0.2125616	0.173252347	0.145370903	0.114926687	0.079461651	0.263285002	0.271902723	0.234413616	0.240482111	0.191483652	0.148682387	0.118623436
A	A	A1	O=c1cc(-c2ccccc2)oc2cc(O)c(O)c(O)c12	0	0.368049069	0.088437931	0.133361917	0.258232091	0.352941176	0.333333333	0.236842105	0.303571429	0.166666667	0	0.333333333	0	0.3125	0	0	0	0	0	0	0	0.042843066	0.251806082	0.269580851	0.194076885	0.103732386	0.123101405	0.062201924	0.051808355	0.033236989	0.299545233	0.300240253	0.302312615	0.264916829	0.205505954	0.161979559	0.126463103	0.097996367	0.07170151	0.248256973	0.258672683	0.226742354	0.229102824	0.1815517	0.145557337	0.104536259
A	A	A1	COc1ccc(-c2coc3cc(O)cc(O)c3c2=O)cc1	0	0.388334587	0.066904787	0.152737018	0.283365948	0.352941176	0.333333333	0.263157895	0.321428571	0.2	0	0.357142857	0	0.3125	0	0	0	0	0	0	0	0.044993046	0.268363138	0.276857651	0.193318884	0.109695894	0.122683717	0.06612346	0.060666978	0.039332901	0.321024557	0.319457965	0.318589265	0.28480397	0.229230282	0.177759323	0.133814362	0.109410952	0.087800658	0.271868143	0.282079044	0.255680744	0.235817323	0.19749488	0.17137914	0.11682077
A	A	A1	O=c1c(O)c(-c2ccc(O)cc2O)oc2cc(O)cc(O)c12	0	0.292271829	0.195404485	0.156727401	0.271263798	0.352941176	0.333333333	0.254385965	0.339285714	0.166666667	0	0.333333333	0	0.4375	0	0	0	0	0	0	0	0.050366513	0.282398042	0.308356167	0.224573075	0.129506694	0.158326425	0.087654101	0.074711078	0.050002926	0.318684937	0.318610482	0.324013246	0.291312202	0.233621716	0.191220517	0.15479524	0.120400387	0.087819951	0.278313031	0.285132763	0.242084878	0.251104546	0.207502222	0.171010991	0.13321223
A	A	A1	O=c1c(O)c(-c2cc(O)c(O)c(O)c2)oc2cc(O)cc(O)c12	0	0.254222016	0.264899451	0.170842901	0.277779652	0.352941176	0.333333333	0.263157895	0.357142857	0.166666667	0	0.333333333	0	0.5	0	0	0	0	0	0	0	0.054128236	0.297694022	0.327743825	0.246019564	0.133003947	0.165895598	0.098985418	0.092742135	0.052486534	0.328254788	0.327795597	0.334863562	0.303851578	0.243414827	0.196801034	0.16256344	0.133166383	0.09830288	0.29334106	0.298362803	0.24975614	0.262967453	0.220873904	0.178623371	0.139671828
A	A	A1	O=C1CC(c2ccc(O)cc2)Oc2cc(O)cc(O)c21	0	0.37384375	0.081980841	0.124422908	0.269066818	0.352941176	0.333333333	0.254385965	0.303571429	0.2	0	0.333333333	0	0.3125	0	0	0	0	0	0	0	0.042872931	0.253694003	0.272996232	0.183568408	0.101761682	0.112054859	0.067514933	0.056780672	0.037510492	0.302294582	0.308046501	0.314961021	0.277636001	0.216318007	0.170825293	0.135487161	0.105558802	0.076069437	0.263380912	0.273876262	0.253197658	0.260332109	0.204374597	0.167409572	0.122825231
A	A	A1	O=C(/C=C/c1ccc(O)c(O)c1)O[C@H](Cc1ccc(O)c(O)c1)C(=O)O	0.5	0.366296612	0.090438919	0.232273891	0.353181225	0.352941176	0.333333333	0.342105263	0.410714286	0.266666667	0	0.404761905	0	0.5	0	0	0	0	0	0	0	0.060578175	0.325540205	0.330977318	0.217378938	0.103942902	0.17139567	0.105861931	0.11175561	0.082920606	0.392692759	0.381142015	0.362503383	0.313903938	0.249866218	0.213636264	0.188686572	0.168550373	0.153705787	0.36417457	0.357566788	0.310667842	0.316574389	0.256909195	0.214431534	0.175875028
A	A	A2	Cc1cc(N=Nc2ccccc2C)ccc1N	0	0.567977979	0.007103812	0.083805208	0.265251379	0.352941176	0.333333333	0.254385965	0.25	0.25	0	0.30952381	0.3	0	0	0	0	0	0	0	0	0.030638928	0.198156429	0.193041307	0.124363813	0.052271184	0.06622553	0.043438763	0.044768495	0.030646612	0.272120977	0.271639369	0.258810089	0.215262154	0.15293049	0.113494078	0.106295519	0.109771387	0.095302584	0.236886812	0.250213366	0.228054172	0.204086772	0.170579967	0.128981689	0.07914027
A	A	A2	Nc1nc[nH]n1	0	0.427087036	0.034106779	0.041401467	0.043007771	0.147058824	0.138888889	0.061403509	0.053571429	0.066666667	0	0.023809524	0.4	0	0	0	0	0	0	0	0	0.007916601	0.056693055	0.05853435	0.014553399	0.001440711	0.000116056	0	0	0	0.043000393	0.047899152	0.050720858	0.022907824	0.008654211	0.001756884	0	0	0	0.063340833	0.073820401	0.064776612	0.038420191	0.015736185	0.008237567	0
A	A	A2	Clc1nc(Cl)nc(Nc2ccccc2Cl)n1	0	0.600133914	0.021219923	0.115032022	0.201653316	0.352941176	0.333333333	0.157894737	0.232142857	0.083333333	0	0.19047619	0.4	0	0	0	0	0.5	0	0	0.157894737	0.078178096	0.248458634	0.286345922	0.168395082	0.106349811	0.103091097	0.073383389	0.110908018	0.020365712	0.242349027	0.211767289	0.203083483	0.165947114	0.120614309	0.091956691	0.087830167	0.074096391	0.027417827	0.17108859	0.175043151	0.159446687	0.133000175	0.095568205	0.068810589	0.051254319
A	A	A2	O=C1O[C@H]([C@@H](O)CO)C(O)=C1O	0	0.378398486	0.07707723	0.200666752	0.125221043	0	0	0.149122807	0.160714286	0.133333333	0	0.119047619	0	0.375	0	0	0	0	0	0	0	0.027493887	0.141487001	0.159189734	0.115541591	0.045552437	0.05081748	0.013128509	0.001057492	1.70E-05	0.13779596	0.143139374	0.150120821	0.121811133	0.085606895	0.052341944	0.022244351	0.004844122	0.00039657	0.171775987	0.168111317	0.158613856	0.15980113	0.11931544	0.077738669	0.044692837
A	A	A2	CCN(Cc1cccc(S(=O)(=O)[O-])c1)c1ccc(C(=C2C=CC(=[N+](CC)Cc3cccc(S(=O)(=O)[O-])c3)C=C2)c2ccccc2S(=O)(=O)[O-])cc1	0	0.172501302	0.449826037	0.496035485	0.817450217	0.705882353	0.666666667	0.719298246	0.857142857	0.566666667	0	0.857142857	0.2	0.5625	0.75	0	0	0	0	0	0	0.155973267	0.948529749	0.797648482	0.501793401	0.308479601	0.509712192	0.328586302	0.339585426	0.263177786	0.88357451	0.864866563	0.8364601	0.75908363	0.73095535	0.735388654	0.698820568	0.616812737	0.538247362	0.729065274	0.72447788	0.715086723	0.644266861	0.599051499	0.600152715	0.591889489
A	A	A2	Cc1ccc(O)c(C(C)(C)C)c1	0	0.667487787	0.07521351	0.149672403	0.207476336	0.176470588	0.166666667	0.219298246	0.160714286	0.266666667	0	0.238095238	0	0.0625	0	0	0	0	0	0	0	0.019405305	0.1256906	0.141328982	0.092091211	0.04568326	0.045847138	0.008319661	0.000799018	0	0.194593972	0.202357654	0.211240354	0.196904896	0.154250231	0.10908244	0.059189632	0.015855148	0	0.199567753	0.20540691	0.205627904	0.196173668	0.203123871	0.143779222	0.103239934
A	A	A2	Cc1cc(C(C)(C)C)c(O)c(C(C)(C)C)c1	0	0.796128062	0.270221469	0.254945874	0.308011767	0.176470588	0.166666667	0.324561404	0.232142857	0.4	0	0.333333333	0	0.0625	0	0	0	0	0	0	0	0.028005224	0.178233969	0.206333221	0.142524752	0.08373759	0.107176621	0.043698179	0.014719277	0.001379292	0.280511266	0.291211646	0.310099207	0.308510135	0.269792221	0.229188853	0.185631695	0.111524831	0.032122136	0.294012433	0.29843498	0.306694222	0.298754296	0.338676302	0.255939631	0.217506824
A	A	A2	C=C1CC[C@H](O)C/C1=C/C=C1\CCC[C@@]2(C)[C@H]1CC[C@@H]2[C@H](C)/C=C/[C@H](C)C(C)C	0	0.701131657	0.114567224	0.684734389	0.602247736	0	0	0.614035088	0.464285714	0.733333333	0	0.642857143	0	0.0625	0	0	0	0	0	0	0	0.055865366	0.365832	0.381001985	0.262900053	0.140023786	0.192085535	0.125239939	0.145923476	0.119163509	0.551494427	0.585382872	0.616206552	0.602269983	0.540157254	0.45050373	0.39789506	0.405680389	0.4108833	0.555585825	0.571272349	0.615709739	0.660656835	0.622975663	0.575731965	0.443646237
A	A	A2	Nc1ccc(Cl)cc1N	0	0.461375679	0.014213965	0.077384818	0.116293893	0.176470588	0.166666667	0.114035088	0.107142857	0.116666667	0	0.119047619	0.2	0	0	0	0	0.166666667	0	0	0.052631579	0.029143823	0.105718873	0.119371353	0.074357625	0.027347127	0.018325026	0.001383492	0	0	0.122811291	0.119785955	0.123326035	0.098381698	0.054047991	0.021030505	0.004239919	0	0	0.110602478	0.117380489	0.103415391	0.09773577	0.07212568	0.042842084	0.008775944
A	A	A2	CN(C)C(=O)Nc1ccc(Cl)cc1	0	0.55037901	0.002569197	0.148340991	0.187376593	0.176470588	0.166666667	0.184210526	0.178571429	0.183333333	0	0.19047619	0.2	0.0625	0	0	0	0.166666667	0	0	0.052631579	0.03932562	0.163358005	0.170090565	0.103968282	0.041197286	0.060488267	0.031118271	0.031418069	0.015693457	0.194069765	0.181291346	0.176401247	0.148577881	0.100643998	0.076256252	0.068908885	0.04886597	0.025330145	0.181340078	0.182885429	0.176105578	0.151405028	0.128171824	0.077598669	0.060521703
A	A	A2	CCOP(=S)(OCC)Oc1ccc2c(C)c(Cl)c(=O)oc2c1	0	0.746819538	0.181218027	0.355496932	0.347201589	0.176470588	0.166666667	0.307017544	0.339285714	0.266666667	0	0.30952381	0	0.3125	0.25	0.5	0	0.166666667	0	0	0.052631579	0.088485413	0.438069244	0.41811611	0.285287711	0.149608508	0.187326708	0.106251196	0.102184488	0.08904266	0.364136126	0.342060896	0.326629088	0.294281726	0.261450024	0.218957973	0.175287519	0.152753074	0.131185304	0.315694287	0.31210771	0.320768325	0.260958034	0.208329152	0.208713304	0.153303285
A	A	A2	Nc1ccc(S(=O)(=O)c2ccc(N)cc2)cc1	0	0.364701214	0.092280037	0.094039853	0.248056846	0.352941176	0.333333333	0.228070175	0.25	0.2	0	0.261904762	0.2	0.125	0.25	0	0	0	0	0	0	0.046099296	0.284758236	0.267518415	0.174058756	0.07797442	0.098354195	0.051086613	0.03187618	0.017145242	0.265308561	0.268682494	0.269838469	0.233430994	0.174991137	0.128205178	0.101122381	0.07479416	0.045375433	0.225641687	0.233942841	0.216464417	0.20784374	0.178427455	0.12405247	0.082583371
A	A	A2	CCOP(=S)(OCC)Oc1cc(C)nc(C(C)C)n1	0	0.731989783	0.157916217	0.324629527	0.332820929	0.176470588	0.166666667	0.324561404	0.285714286	0.35	0	0.261904762	0.2	0.1875	0.25	0.5	0	0	0	0	0	0.064094433	0.37212033	0.334473826	0.200081933	0.121269363	0.164300881	0.100161772	0.077967414	0.038356968	0.313642869	0.3010171	0.27451099	0.237908903	0.220967527	0.208552045	0.191594053	0.164192904	0.125772653	0.315846802	0.313031539	0.328928888	0.261075031	0.211238149	0.191660044	0.179140401
A	A	A2	CN(C)C(=O)Nc1ccc(Cl)c(Cl)c1	0	0.611905136	0.028271783	0.179249125	0.199670652	0.176470588	0.166666667	0.184210526	0.196428571	0.166666667	0	0.19047619	0.2	0.0625	0	0	0	0.333333333	0	0	0.105263158	0.057779274	0.195611849	0.213185093	0.167873954	0.057817066	0.074283817	0.050571414	0.048100854	0.019184461	0.214983135	0.193104455	0.191757681	0.168436165	0.111205047	0.083821785	0.07584807	0.057949533	0.032531637	0.187369832	0.185475082	0.178978234	0.155781624	0.130675539	0.079745031	0.062208952
A	A	A2	COP(=O)(OC)OC=C(Cl)Cl	0	0.609235119	0.026583679	0.232685038	0.143088514	0	0	0.131578947	0.142857143	0.116666667	0	0.071428571	0	0.25	0	0.5	0	0.333333333	0	0	0.105263158	0.066751473	0.255310102	0.253244129	0.108169036	0.06327727	0.110252212	0.033713155	0.008646275	0	0.150790111	0.125197792	0.11125163	0.086609256	0.0749171	0.062664153	0.040740644	0.019643688	0	0.151486306	0.135018182	0.145903503	0.079865422	0.089429801	0.058520258	0.050686862
A	A	A2	CCOP(=S)(OCC)Oc1nc(Cl)c(Cl)cc1Cl	0	0.815471221	0.309975997	0.309950971	0.279947213	0.176470588	0.166666667	0.228070175	0.267857143	0.183333333	0	0.19047619	0.1	0.1875	0.25	0.5	0	0.5	0	0	0.157894737	0.110107211	0.413544073	0.404132429	0.292948434	0.165787552	0.251889563	0.126180042	0.107791268	0.043241115	0.2998098	0.258479717	0.241934253	0.208542954	0.177242455	0.160367073	0.141967776	0.124480325	0.081855679	0.244058131	0.232746438	0.242323197	0.187878522	0.132353357	0.128235974	0.109089647
A	A	A2	CC/C(=C(/CC)c1ccc(O)cc1)c1ccc(O)cc1	0	0.504798591	0.001319644	0.185531365	0.335755557	0.352941176	0.333333333	0.324561404	0.303571429	0.333333333	0	0.404761905	0	0.125	0	0	0	0	0	0	0	0.038067564	0.234745796	0.229447183	0.155246012	0.086370843	0.137359855	0.079609587	0.06578988	0.036974988	0.340772346	0.342413262	0.32977327	0.296116328	0.27221463	0.273952663	0.24259459	0.170761878	0.099899377	0.304254275	0.313471618	0.292141801	0.279594816	0.225278701	0.249118806	0.259110278
A	A	A2	CN(C)c1ccccc1	0	0.541831648	0.001181305	0.078659539	0.139913229	0.176470588	0.166666667	0.149122807	0.107142857	0.183333333	0	0.166666667	0.1	0	0	0	0	0	0	0	0	0.012091886	0.088786549	0.084656522	0.050466217	0.018586681	0.014579896	0.002052659	0.000122926	0	0.132721359	0.134381182	0.131079669	0.109363114	0.074987757	0.045286861	0.017515143	0.002439253	0	0.132750639	0.142002715	0.140463549	0.115923922	0.097141192	0.070899881	0.038384449
A	A	A2	C[C@]12CC[C@@H]3c4ccc(O)cc4CC[C@H]3[C@@H]1CC[C@@H]2O	0	0.484984253	0.005498664	0.289487734	0.357425012	0.176470588	0.166666667	0.359649123	0.303571429	0.4	0	0.404761905	0	0.125	0	0	0	0	0	0	0	0.038127293	0.26101748	0.29928234	0.212752981	0.104584778	0.126737426	0.060886014	0.048375439	0.026341375	0.346271043	0.386840257	0.442705714	0.4371934	0.377234272	0.285024363	0.190405753	0.123542299	0.076924441	0.334502154	0.359985653	0.39649392	0.452910379	0.4253131	0.380452812	0.252616269
A	A	A2	C#C[C@]1(O)CC[C@H]2[C@@H]3CCc4cc(O)ccc4[C@H]3CC[C@@]21C	0	0.573764394	0.009087909	0.334672634	0.386023273	0.176470588	0.166666667	0.377192982	0.339285714	0.4	0	0.452380952	0	0.125	0	0	0	0	0	0	0	0.042367524	0.283513324	0.330363474	0.245109994	0.122560304	0.147709785	0.073211053	0.061252163	0.036655078	0.383730993	0.415654757	0.473142036	0.483982437	0.431745589	0.330038303	0.224840536	0.153608603	0.103722132	0.351476615	0.376092531	0.406011298	0.467970541	0.451653979	0.418061021	0.282322122
A	A	A2	C=CCc1ccc(O)c(OC)c1	0	0.566531375	0.00664592	0.136400663	0.178023605	0.176470588	0.166666667	0.184210526	0.160714286	0.2	0	0.214285714	0	0.125	0	0	0	0	0	0	0	0.020987185	0.129384032	0.123403309	0.085009761	0.038059955	0.04153968	0.017432674	0.009734398	0.001826082	0.179935152	0.178527236	0.168287329	0.144694447	0.111724925	0.082247875	0.052593558	0.028505959	0.012461883	0.175860672	0.180325698	0.167289126	0.144941061	0.120202844	0.099356068	0.070134138
A	A	A2	COP(=S)(OC)Oc1ccc(SC)c(C)c1	0	0.717250957	0.136345525	0.271815564	0.27740564	0.176470588	0.166666667	0.245614035	0.232142857	0.25	0	0.214285714	0	0.1875	0.5	0.5	0	0	0	0	0	0.069103248	0.36278655	0.3109069	0.185554282	0.087480739	0.116967129	0.069960994	0.069092381	0.031125543	0.272806193	0.253714812	0.234006268	0.210806426	0.182970656	0.146123542	0.115845808	0.086822304	0.060907558	0.240377255	0.239242565	0.24430304	0.163762137	0.172648841	0.143270661	0.130253853
A	A	A2	CN(C)c1ccc(C(=C2C=CC(=[N+](C)C)C=C2)c2ccc(N(C)C)cc2)cc1	0	0.447942929	0.020986096	0.394548751	0.503802269	0.352941176	0.333333333	0.48245614	0.446428571	0.5	0	0.571428571	0.3	0	0	0	0	0	0	0	0	0.054184178	0.354143296	0.340880316	0.230877087	0.128440552	0.192973262	0.116425049	0.124195801	0.111896184	0.498770816	0.490170306	0.479147525	0.454593876	0.419374211	0.383679132	0.321514542	0.274112451	0.283370678	0.443675894	0.463442264	0.447483427	0.388687287	0.38116931	0.361036059	0.298868913
A	A	A2	CCN(Cc1cccc(S(=O)(=O)[O-])c1)c1ccc(C(=C2C=CC(=[N+](CC)Cc3cccc(S(=O)(=O)[O-])c3)C=C2)c2ccc(O)cc2S(=O)(=O)[O-])cc1	0	0.134451489	0.552537641	0.510150985	0.823966071	0.705882353	0.666666667	0.728070175	0.875	0.566666667	0	0.857142857	0.2	0.625	0.75	0	0	0	0	0	0	0.15973499	0.963825729	0.81703614	0.514511318	0.321014132	0.536697454	0.336503373	0.354596155	0.277072734	0.893144362	0.874051678	0.847310416	0.771115554	0.742253522	0.747726387	0.70881711	0.629648988	0.556295452	0.744093303	0.73770792	0.722757985	0.655232658	0.611175498	0.611205635	0.603431291
A	A	A2	Oc1cccc2cccnc12	0	0.485777818	0.005276285	0.0141155	0.139058759	0.294117647	0.305555556	0.131578947	0.142857143	0.116666667	0	0.19047619	0.1	0.0625	0	0	0	0	0	0	0	0.017913996	0.120933341	0.125732758	0.080606685	0.030355139	0.019746678	0.001576911	6.15E-05	0	0.155522489	0.160255378	0.161629047	0.12968828	0.080833871	0.041724663	0.011848866	0.001219627	0	0.126018019	0.139618586	0.126513115	0.118908073	0.079282881	0.051304751	0.02569571
A	A	A2	CCOC(=O)CC(SP(=O)(OC)OC)C(=O)OCC	0	0.611863804	0.028245256	0.381325446	0.301577443	0	0	0.307017544	0.285714286	0.316666667	0	0.214285714	0	0.4375	0.25	0.5	0	0	0	0	0	0.069104609	0.388956159	0.344603913	0.206169944	0.123319191	0.201343597	0.112212695	0.087391563	0.039118931	0.290191907	0.274902061	0.244579256	0.21660885	0.204937965	0.191780264	0.17698227	0.147308598	0.110519992	0.320895607	0.298452644	0.316377068	0.234306212	0.204896293	0.198718931	0.195853811
A	A	A2	COc1ccc(O)cc1	0	0.481495871	0.006530642	0.054381496	0.113456759	0.176470588	0.166666667	0.122807018	0.107142857	0.133333333	0	0.142857143	0	0.125	0	0	0	0	0	0	0	0.01456711	0.091864426	0.08945696	0.052580773	0.016264437	0.014830352	0.004719137	0.001219665	5.11E-05	0.118246529	0.119692991	0.114233801	0.088630389	0.052632295	0.028025579	0.01242107	0.004718585	0.001189709	0.120151102	0.125758225	0.11616483	0.095060372	0.066318434	0.04663368	0.022648718
A	A	A2	CN(C)c1ccc(Cc2ccc(N(C)C)cc2)cc1	0	0.59754656	0.019805291	0.182642878	0.33713336	0.352941176	0.333333333	0.333333333	0.285714286	0.366666667	0	0.380952381	0.2	0	0	0	0	0	0	0	0	0.034220488	0.228504824	0.218470289	0.139186075	0.066030384	0.084920217	0.046899307	0.044816338	0.037707407	0.327173086	0.325334055	0.318093849	0.289859379	0.239402226	0.186485804	0.137785727	0.112379674	0.103974563	0.303799836	0.318151893	0.312835482	0.270607709	0.261389009	0.21659813	0.147483689
A	A	A2	CN(C)c1ccc(C(=O)c2ccc(N(C)C)cc2)cc1	0	0.538029147	0.000735009	0.186743341	0.332814486	0.352941176	0.333333333	0.324561404	0.303571429	0.333333333	0	0.380952381	0.2	0.0625	0	0	0	0	0	0	0	0.037952347	0.241599461	0.235913179	0.159796112	0.079031873	0.096121841	0.054272724	0.058362322	0.04054201	0.33399359	0.327826095	0.320646084	0.294843915	0.244984592	0.189677787	0.13929249	0.11621213	0.107012952	0.303703926	0.313664725	0.303878135	0.26340149	0.250532169	0.209160003	0.144756525
A	A	A2	CS(=O)(=O)OCCCCOS(C)(=O)=O	0	0.430104238	0.032012471	0.256620734	0.20484736	0	0	0.219298246	0.196428571	0.233333333	0	0.119047619	0	0.375	0.5	0	0	0	0	0	0	0.057793999	0.348485242	0.225233174	0.090472913	0.048423575	0.072627838	0.046579604	0.05440828	0.049117709	0.198828784	0.198257059	0.177430198	0.131532763	0.105720839	0.091189317	0.074597069	0.055510652	0.04220365	0.23683109	0.220562219	0.248040238	0.203959571	0.129354276	0.124999341	0.093490337
A	A	A2	COc1ccc([N+](=O)[O-])cc1N	0	0.51212254	0.000499313	0.084914809	0.137846526	0.176470588	0.166666667	0.149122807	0.160714286	0.133333333	0	0.142857143	0.2	0.1875	0	0	0	0	0	0	0	0.024095454	0.138061156	0.137263412	0.091676026	0.040710028	0.041954385	0.014968735	0.008603567	0.001621641	0.149337451	0.146070276	0.145560075	0.124399148	0.091387614	0.05604786	0.025253499	0.011331033	0.006278029	0.158144041	0.15867276	0.144619548	0.119298811	0.104317176	0.078764821	0.052673035
A	A	A2	CN(N=O)C(N)=O	0	0.513255024	0.000407368	0.119966888	0.052519885	0	0	0.078947368	0.071428571	0.083333333	0	0.023809524	0.3	0.125	0	0	0	0	0	0	0	0.012571669	0.063700853	0.062422443	0.040011208	0.011991956	0.001095104	0	0	0	0.052754236	0.049010651	0.049326674	0.044993726	0.024017261	0.004953073	0	0	0	0.089476405	0.084628496	0.075110777	0.061075955	0.04568884	0.01816269	0
A	A	A2	CN(C)[C@@H]1C(O)=C(C(N)=O)C(=O)[C@@]2(O)C(O)=C3C(=O)c4c(O)cccc4[C@@](C)(O)[C@H]3[C@H](O)[C@@H]12	0	0.198209518	0.386402836	0.482155556	0.478106423	0.176470588	0.166666667	0.473684211	0.535714286	0.4	0	0.5	0.2	0.5625	0	0	0	0	0	0	0	0.078706437	0.442427105	0.518170747	0.442050736	0.309417005	0.464392843	0.242541972	0.206570645	0.117404049	0.509700974	0.525081366	0.582244699	0.626677505	0.624903849	0.575647595	0.479421341	0.369825054	0.266805856	0.49661219	0.501111648	0.488683914	0.547855356	0.578278986	0.584394732	0.519515868
A	A	A2	CCOP(=S)(OCC)Oc1ccc([N+](=O)[O-])cc1	0	0.702867582	0.116821585	0.235958804	0.270395873	0.176470588	0.166666667	0.254385965	0.267857143	0.233333333	0	0.214285714	0.1	0.3125	0.25	0.5	0	0	0	0	0	0.064389813	0.361106019	0.317879114	0.18750245	0.108325456	0.126093373	0.065613265	0.064239769	0.049377945	0.274939367	0.256546175	0.236858015	0.200595762	0.180194398	0.154365954	0.131219281	0.112773201	0.079986812	0.264512156	0.256646539	0.260543536	0.206663181	0.160183019	0.150044981	0.114450775
A	A	A2	c1ccc2c(c1)Nc1ccccc1S2	0	0.537896886	0.000721382	0.061058371	0.209836091	0.352941176	0.333333333	0.175438596	0.196428571	0.15	0	0.261904762	0.1	0	0.25	0	0	0	0	0	0	0.035647743	0.201472269	0.220296537	0.145251716	0.052977551	0.0488611	0.020015876	0.008870223	0.000913784	0.2312843	0.23535795	0.241195283	0.198782867	0.133916519	0.09148367	0.061073423	0.031525144	0.008234703	0.161417264	0.18433716	0.172854831	0.163820587	0.111270885	0.075788709	0.051899792
A	A	A2	CCCCC1C(=O)N(c2ccccc2)N(c2ccccc2)C1=O	0	0.384672613	0.070570133	0.190868572	0.367928601	0.352941176	0.333333333	0.350877193	0.357142857	0.333333333	0	0.428571429	0.2	0.125	0	0	0	0	0	0	0	0.045954301	0.290636409	0.294024081	0.202535349	0.120733975	0.200323174	0.116753079	0.084560146	0.045382548	0.381023391	0.382190133	0.373901003	0.324810281	0.289395798	0.295225052	0.277593794	0.222935684	0.164168004	0.335706416	0.34875581	0.345507172	0.34330446	0.263551101	0.244737034	0.231816775
A	A	A2	Nc1ccc(N)cc1	0	0.399849553	0.056016116	0.046476684	0.103999834	0.176470588	0.166666667	0.114035088	0.089285714	0.133333333	0	0.119047619	0.2	0	0	0	0	0	0	0	0	0.010690169	0.073465029	0.076276825	0.041660866	0.009791541	0.007275449	0.001063063	8.20E-05	0	0.101897921	0.107972846	0.107969601	0.081657906	0.040136264	0.014315329	0.004719893	0.001626169	0	0.104572723	0.114790837	0.100542734	0.093538106	0.067547697	0.032447985	0.009240272
A	A	A2	Cc1ccc(S(=O)(=O)Oc2ccc(N=Nc3ccc(-c4ccc(N=Nc5c(O)ccc6cc(S(=O)(=O)[O-])cc(S(=O)(=O)[O-])c56)c(C)c4)cc3C)cc2)cc1	0	0.410934671	0.046446919	0.255086776	0.809335801	1	1	0.692982456	0.910714286	0.466666667	0	0.857142857	0.4	0.625	0.75	0	0	0	0	0	0	0.165412018	1	0.874298436	0.567119028	0.342458494	0.577571676	0.338005516	0.287012774	0.223451136	0.906417387	0.884459563	0.857011618	0.757790304	0.660044703	0.608142052	0.56879532	0.504808443	0.450826389	0.721686395	0.721976965	0.683044012	0.608044935	0.557580203	0.480210984	0.432209049
A	A	A2	O=C1OC2(c3ccccc31)c1cc(I)c([O-])c(I)c1Oc1c2cc(I)c([O-])c1I	0	0.577748754	0.010595978	0.796918653	0.481922714	0	0	0.280701754	0.464285714	0.1	0	0.452380952	0	0.3125	0	0	0	0	0	1	0.210526316	1	0.799264404	1	1	1	1	1	0.755380685	1	0.566471275	0.452342402	0.492033799	0.470312082	0.425645614	0.398459592	0.391936584	0.266921279	0.133948952	0.249818197	0.2667401	0.254203783	0.236431673	0.179014284	0.163697968	0.13999598
A	A	A2	CC1=C(/C=C/C(C)=C/C=C/C(C)=C/C(=O)O)C(C)(C)CCC1	0.5	0.845147264	0.376268376	0.531850415	0.407692727	0	0	0.412280702	0.339285714	0.466666667	0	0.452380952	0	0.125	0	0	0	0	0	0	0	0.042427252	0.253231977	0.250878131	0.159487756	0.087457362	0.109792445	0.07180775	0.06605102	0.048565235	0.38922969	0.389158679	0.376431984	0.353389926	0.308708102	0.250314306	0.209960073	0.192781977	0.159337341	0.381724494	0.379825743	0.375091967	0.356474975	0.350816376	0.307764435	0.246428847
A	A	A2	CC(=O)OC/C=C(C)/C=C/C=C(C)/C=C/C1=C(C)CCCC1(C)C	0	0.868036669	0.431785182	0.58294989	0.457960443	0	0	0.464912281	0.375	0.533333333	0	0.5	0	0.125	0	0	0	0	0	0	0	0.046727212	0.282924875	0.272815619	0.171495144	0.091681201	0.122558484	0.085110141	0.075794346	0.052261025	0.432188337	0.430589889	0.40901362	0.380291621	0.334338912	0.277425009	0.243069749	0.225492362	0.183400806	0.428946834	0.426489121	0.429507666	0.394104608	0.377844921	0.343547516	0.270661089
A	A	A2	C=C(C)[C@H]1Cc2c(ccc3c2O[C@@H]2COc4cc(OC)c(OC)cc4[C@@H]2C3=O)O1	0	0.536450282	0.000580663	0.326160734	0.444149352	0.352941176	0.333333333	0.421052632	0.464285714	0.366666667	0	0.523809524	0	0.375	0	0	0	0	0	0	0	0.063744898	0.404593658	0.432021763	0.311604795	0.177366173	0.249104794	0.150594597	0.12934423	0.085472245	0.475450977	0.488352209	0.506730977	0.472754384	0.423908914	0.369342853	0.315613313	0.26166767	0.209352354	0.421926483	0.444255958	0.456337588	0.416074556	0.369332651	0.343096197	0.276597321
A	A	A2	Cc1cc(C)nc(NS(=O)(=O)c2ccc(N)cc2)n1	0	0.457085465	0.016233934	0.147664552	0.276765486	0.352941176	0.333333333	0.263157895	0.285714286	0.233333333	0	0.261904762	0.4	0.125	0.25	0	0	0	0	0	0	0.051895781	0.321451177	0.294023075	0.183709215	0.097057408	0.132540352	0.07578926	0.049797428	0.031227553	0.289578979	0.288160268	0.27809777	0.2367087	0.184485429	0.149880025	0.131179312	0.111763566	0.088287124	0.263730536	0.270683499	0.258599249	0.227216224	0.188233106	0.150383141	0.120970444
A	A	A2	N#C[S-]	0	0.53497888	0.000453179	0.03663227	0.003789383	0	0	0	0	0	0	0	0.1	0	0.25	0	0	0	0	0	0	0.012192085	0.014704407	0.011856858	0	0	0	0	0	0	0.012882506	0.000265172	0	0	0	0	0	0	0	0	0	0	0	0	0	0
A	A	A2	NC(N)=S	0	0.546262389	0.001834281	0.098705575	0.034395794	0	0	0.043859649	0.017857143	0.066666667	0	0	0.2	0	0.25	0	0	0	0	0	0	0.015135124	0.032224833	0.048094479	0.005698358	7.26E-05	0	0	0	0	0.029141737	0.023019046	0.02532771	0.015184679	0.001863763	0	0	0	0	0.041730334	0.044735304	0.036462546	0.027346152	0.008931069	0	0
A	A	A2	Cc1ccc(S(=O)(=O)NC(=O)NN2CCCCCC2)cc1	0	0.397642449	0.058028308	0.264494173	0.34086419	0.176470588	0.166666667	0.342105263	0.321428571	0.35	0	0.30952381	0.3	0.1875	0.25	0	0	0	0	0	0	0.057118949	0.354443134	0.315806698	0.213375757	0.104861005	0.139166911	0.091354124	0.080003739	0.054931967	0.335470965	0.341976375	0.335621984	0.307815556	0.233358465	0.169366123	0.150479378	0.141351883	0.131920805	0.337184359	0.341640026	0.355585966	0.356167166	0.297539321	0.217787935	0.141253471
A	A	A2	Cc1ccccc1N	0	0.514908285	0.000289927	0.053521775	0.114779372	0.176470588	0.166666667	0.122807018	0.089285714	0.15	0	0.142857143	0.1	0	0	0	0	0	0	0	0	0.009941907	0.072226061	0.07451585	0.045197228	0.010858177	0.002970735	9.56E-05	0	0	0.111242035	0.117252446	0.116414134	0.092551815	0.05189792	0.018423154	0.00210875	0	0	0.109139469	0.118598327	0.111261148	0.097631062	0.077384434	0.050637835	0.00937335
A	A	A2	O=C1c2ccccc2C(=O)N1SC(Cl)(Cl)Cl	0	0.766137899	0.213976869	0.225053223	0.206017857	0.176470588	0.166666667	0.149122807	0.232142857	0.066666667	0	0.19047619	0.1	0.125	0.25	0	0	0.5	0	0	0.157894737	0.092141938	0.286151723	0.559898289	0.190135379	0.103678405	0.216544048	0.055798893	0.056324486	0.003593174	0.25422484	0.222763952	0.251745021	0.174960653	0.14186887	0.116522143	0.058138418	0.049077593	0.009580909	0.168976955	0.16629625	0.167911323	0.132108422	0.099909428	0.084464731	0.0337188
A	A	A2	C[C@H]1CCCC(=O)CCC/C=C/c2cc(O)cc(O)c2C(=O)O1	0	0.412596199	0.045089794	0.322902379	0.366137846	0.176470588	0.166666667	0.368421053	0.357142857	0.366666667	0	0.404761905	0	0.3125	0	0	0	0	0	0	0	0.049382598	0.285316026	0.285599078	0.196665524	0.12982673	0.184386819	0.132036488	0.108345647	0.060253613	0.372231249	0.377005417	0.366885776	0.338795267	0.311160428	0.29622419	0.297933551	0.262050068	0.169636627	0.364462301	0.363487403	0.361417323	0.376181366	0.316138836	0.30322354	0.27727755
A	A	A2	CC(C)(c1cc(Cl)c(O)c(Cl)c1)c1cc(Cl)c(O)c(Cl)c1	0	0.76940309	0.219782507	0.226853574	0.320364948	0.352941176	0.333333333	0.263157895	0.321428571	0.2	0	0.333333333	0	0.125	0	0	0	0.666666667	0	0	0.210526316	0.105462103	0.326241567	0.381646122	0.312066001	0.172337048	0.231198382	0.12877781	0.107926316	0.13018485	0.362737205	0.330831452	0.3508003	0.339308652	0.287081217	0.245169452	0.197456283	0.127307356	0.084947375	0.272663723	0.269262756	0.253009138	0.262076383	0.238375631	0.216496596	0.166443133
A	A	A2	CCOC(=O)c1ccc(N)cc1	0	0.483463252	0.00593772	0.112855199	0.167244067	0.176470588	0.166666667	0.175438596	0.160714286	0.183333333	0	0.19047619	0.1	0.125	0	0	0	0	0	0	0	0.021735448	0.130309577	0.128384071	0.079323451	0.036045591	0.039457229	0.020305822	0.010248052	0.004409448	0.170591037	0.170360811	0.160031882	0.129701062	0.091472448	0.065610108	0.050061011	0.033099976	0.016013054	0.171293927	0.174004579	0.165101554	0.14283159	0.102877721	0.074763036	0.052100752
A	A	A2	Cc1ccc(N(C)C)cc1	0	0.594901342	0.018409465	0.108942972	0.165047087	0.176470588	0.166666667	0.175438596	0.125	0.216666667	0	0.19047619	0.1	0	0	0	0	0	0	0	0	0.014241866	0.101922391	0.100474313	0.061484182	0.022748243	0.020192048	0.007825191	0.00292949	0.000306509	0.154200683	0.15659468	0.154407152	0.134424608	0.095239171	0.056093061	0.02943424	0.018007592	0.007138252	0.156361809	0.165259732	0.165552788	0.134941189	0.12513619	0.089952246	0.04555065
A	A	A2	Cc1ccc(O)c(C)c1	0	0.591917205	0.01689602	0.074682365	0.132074763	0.176470588	0.166666667	0.140350877	0.107142857	0.166666667	0	0.166666667	0	0.0625	0	0	0	0	0	0	0	0.012955367	0.086283074	0.092142534	0.057735991	0.017121148	0.010675548	0.001368085	6.15E-05	0	0.130156001	0.13571716	0.135708983	0.112692676	0.069253148	0.032245895	0.009956097	0.001219627	0	0.128734243	0.135635858	0.129650823	0.112680437	0.098459301	0.058332823	0.032410384
A	A	A2	N#CCC#N	0	0.532441123	0.000270384	0.093272599	0.028598261	0	0	0.035087719	0.035714286	0.033333333	0	0.047619048	0.2	0	0	0	0	0	0	0	0	0.004240231	0.022182107	0.016082123	0.012055332	0.003503042	0	0	0	0	0.03745995	0.030703896	0.0259695	0.016838555	0.003647244	0	0	0	0	0.033739213	0.032005527	0.030107934	0.021721689	0.00339034	0	0
A	A	A2	CCCCCCCCOC(=O)c1ccccc1C(=O)OCCCCCCCC	0	0.233481851	0.307223356	0.378367608	0.532094593	0.176470588	0.166666667	0.552631579	0.446428571	0.633333333	0	0.547619048	0	0.25	0	0	0	0	0	0	0	0.058580481	0.344784231	0.301566353	0.19582785	0.118234178	0.182867881	0.101328755	0.10644872	0.085177336	0.497036036	0.499310751	0.454486398	0.384092759	0.326544734	0.29199456	0.271416436	0.257379674	0.238221196	0.521349171	0.51230253	0.533400112	0.515836244	0.393995757	0.344141088	0.290342259
A	A	A2	Cc1cc(C)c(O)c(C)c1	0	0.644986898	0.053497867	0.104965798	0.157208621	0.176470588	0.166666667	0.166666667	0.125	0.2	0	0.19047619	0	0.0625	0	0	0	0	0	0	0	0.015105346	0.099418916	0.107960325	0.073814311	0.026613367	0.016091026	0.001769722	6.15E-05	0	0.151635325	0.157930658	0.159036466	0.140085695	0.099798054	0.056429123	0.018812848	0.001219627	0	0.152345413	0.158892876	0.154740062	0.131767833	0.129347161	0.085003216	0.071778456
A	A	A2	Cc1ccc(C)c(O)c1C	0	0.644986898	0.053497867	0.104965798	0.157208621	0.176470588	0.166666667	0.166666667	0.125	0.2	0	0.19047619	0	0.0625	0	0	0	0	0	0	0	0.015105346	0.099418916	0.107960325	0.077528478	0.026423394	0.012909861	0.001673374	0.000184389	0	0.151635325	0.157930658	0.159036466	0.143915249	0.10262702	0.050783045	0.016088608	0.00365888	0	0.152345413	0.158892876	0.154740062	0.131778003	0.130181691	0.1046803	0.041911027
A	A	A2	CC(C)=CC1C(C(=O)OCc2coc(Cc3ccccc3)c2)C1(C)C	0	0.71249783	0.129726831	0.32201734	0.431972115	0.323529412	0.305555556	0.421052632	0.392857143	0.433333333	0	0.5	0	0.1875	0	0	0	0	0	0	0	0.050399342	0.318474152	0.307620768	0.179459726	0.10401999	0.157053991	0.095947867	0.082336893	0.06098297	0.433510144	0.442174971	0.422089258	0.353562253	0.292209867	0.262175567	0.241871507	0.199766162	0.165161195	0.398603045	0.410364647	0.404496336	0.364143914	0.342727255	0.258846201	0.228893058
A	A	A2	CC(C)(C)CC(C)(C)c1ccc(O)cc1	0	0.727699569	0.151474001	0.219702807	0.282877909	0.176470588	0.166666667	0.298245614	0.214285714	0.366666667	0	0.30952381	0	0.0625	0	0	0	0	0	0	0	0.025855244	0.165098127	0.184787226	0.113710997	0.061369033	0.075582493	0.039175083	0.022163029	0.012133247	0.259031943	0.268998148	0.283643595	0.271289756	0.231279499	0.192378453	0.136556343	0.076992877	0.036535785	0.270401263	0.275177963	0.28182739	0.288047914	0.317474848	0.222410917	0.223866376
A	A	A2	CC[C@H](c1ccc(O)cc1)[C@@H](CC)c1ccc(O)cc1	0	0.40292462	0.053271807	0.1645447	0.346590285	0.352941176	0.333333333	0.342105263	0.303571429	0.366666667	0	0.404761905	0	0.125	0	0	0	0	0	0	0	0.038097429	0.236633716	0.233230873	0.159116188	0.088786522	0.139840376	0.080749	0.066481216	0.037009044	0.343521695	0.35021951	0.344994852	0.318277493	0.29593665	0.2898293	0.249620678	0.173720264	0.100692516	0.319378214	0.328675197	0.317439397	0.324519684	0.28019168	0.291040774	0.275866589
A	A	A2	O=c1cc(-c2ccc(O)cc2)oc2cc(O)cc(O)c12	0	0.368049069	0.088437931	0.133361917	0.258232091	0.352941176	0.333333333	0.236842105	0.303571429	0.166666667	0	0.333333333	0	0.3125	0	0	0	0	0	0	0	0.042843066	0.251806082	0.269580851	0.180287958	0.099708097	0.109029234	0.065824938	0.05604836	0.037476436	0.299545233	0.300240253	0.302312615	0.262077852	0.200397674	0.156121515	0.125369779	0.101787331	0.075276298	0.248256973	0.258672683	0.226742354	0.228135583	0.17783809	0.138937211	0.099565436
A	A	A2	COc1ccc(-c2coc3cc(O)cc(O)c3c2=O)cc1	0	0.388334587	0.066904787	0.152737018	0.283365948	0.352941176	0.333333333	0.263157895	0.321428571	0.2	0	0.357142857	0	0.3125	0	0	0	0	0	0	0	0.044993046	0.268363138	0.276857651	0.193318884	0.109695894	0.122683717	0.06612346	0.060666978	0.039332901	0.321024557	0.319457965	0.318589265	0.28480397	0.229230282	0.177759323	0.133814362	0.109410952	0.087800658	0.271868143	0.282079044	0.255680744	0.235817323	0.19749488	0.17137914	0.11682077
A	A	A2	O=c1cc(-c2ccccc2)oc2cc(O)cc(O)c12	0	0.406098882	0.050511266	0.119246417	0.251716237	0.352941176	0.333333333	0.228070175	0.285714286	0.166666667	0	0.333333333	0	0.25	0	0	0	0	0	0	0	0.039081343	0.236510102	0.250193194	0.167570041	0.095484988	0.103483917	0.057693225	0.047913123	0.02699891	0.289975382	0.291055138	0.291462299	0.250045928	0.191681174	0.15096543	0.119439034	0.093630446	0.065440824	0.233228944	0.245442643	0.219071093	0.217169787	0.165842912	0.131742769	0.095682856
A	A	A2	O=S1(=O)OC(c2ccc(O)cc2)(c2ccc(O)cc2)c2ccccc21	0	0.39170724	0.063615492	0.095901298	0.360659134	0.529411765	0.5	0.315789474	0.392857143	0.233333333	0	0.428571429	0	0.3125	0.25	0	0	0	0	0	0	0.066488516	0.416558837	0.408006097	0.276524438	0.170528802	0.26597081	0.149271554	0.116003637	0.058023258	0.40635622	0.411883397	0.42500988	0.387122814	0.360225454	0.349742557	0.30333547	0.205266271	0.109380917	0.322295417	0.337975979	0.322226019	0.310484342	0.275393592	0.258030648	0.241387195
A	A	A2	CC(C)(C)c1cc(Cc2cc(C(C)(C)C)c(O)c(C(C)(C)C)c2)cc(C(C)(C)C)c1O	0	1	0.826326301	0.474648681	0.62306272	0.352941176	0.333333333	0.631578947	0.5	0.733333333	0	0.666666667	0	0.125	0	0	0	0	0	0	0	0.061747205	0.38112798	0.430188105	0.301267215	0.188009077	0.27271764	0.169222764	0.161085747	0.11679723	0.579794254	0.594567987	0.62947796	0.638030434	0.588508326	0.545401814	0.533610725	0.497879593	0.408568751	0.579101084	0.584502389	0.595118351	0.598233924	0.688469232	0.548601978	0.493795538
A	A	A2	CC(CCC(=O)O)(c1ccc(O)cc1)c1ccc(O)cc1	0.5	0.45844114	0.015581141	0.164490211	0.323653407	0.352941176	0.333333333	0.315789474	0.321428571	0.3	0	0.380952381	0	0.25	0	0	0	0	0	0	0	0.043441031	0.251888492	0.261377916	0.171489763	0.093251065	0.155623557	0.10180153	0.085266079	0.042094187	0.338432726	0.339683167	0.340809382	0.320871475	0.29390624	0.275722805	0.231294601	0.160717204	0.088398974	0.310699163	0.314161052	0.291566508	0.303771324	0.274086927	0.276134922	0.237844036
A	A	A2	CCCCCCCCCCCCc1ccc(O)cc1	0	0.257106958	0.259260618	0.23361466	0.38341334	0.176470588	0.166666667	0.403508772	0.285714286	0.5	0	0.404761905	0	0.0625	0	0	0	0	0	0	0	0.034455163	0.217641496	0.187310193	0.111430578	0.053297005	0.077777488	0.048096802	0.047595767	0.036261735	0.344949237	0.357852139	0.334574382	0.276095017	0.21720548	0.185098743	0.164614141	0.146323588	0.129889367	0.364845943	0.368206033	0.382989677	0.390048037	0.291180742	0.245180463	0.203428389
A	A	A2	Nc1nc(=O)c2nc(CNc3ccc(C(=O)N[C@@H](CCC(=O)O)C(=O)O)cc3)cnc2[nH]1	1	0.261562497	0.250671125	0.311619226	0.433259434	0.352941176	0.333333333	0.421052632	0.517857143	0.316666667	0	0.428571429	0.7	0.375	0	0	0	0	0	0	0	0.075402813	0.420047187	0.427561129	0.272801408	0.146364423	0.222837714	0.138960602	0.125980031	0.093322392	0.471730798	0.459313017	0.439349761	0.384227559	0.320985065	0.28315351	0.252430646	0.223937074	0.19325878	0.445668839	0.44449801	0.40773137	0.400745525	0.320698018	0.277205102	0.228286877
A	A	A2	CCCCC(CC)COC(=O)c1ccc(O)cc1	0	0.412091954	0.045499531	0.227618627	0.310208747	0.176470588	0.166666667	0.324561404	0.267857143	0.366666667	0	0.333333333	0	0.1875	0	0	0	0	0	0	0	0.035498806	0.2100458	0.197036378	0.128551735	0.065222487	0.093797654	0.060557616	0.051058787	0.036301041	0.296901621	0.299893015	0.282173136	0.240965644	0.192619899	0.164154515	0.151424734	0.135852539	0.116380236	0.308944551	0.307327197	0.310285909	0.301791102	0.246243789	0.202081962	0.16373145
A	A	A2	CC(C)(c1ccccc1)c1ccc(O)cc1	0	0.5613484	0.005130582	0.089105538	0.264672858	0.352941176	0.333333333	0.254385965	0.232142857	0.266666667	0	0.333333333	0	0.0625	0	0	0	0	0	0	0	0.027885767	0.18193021	0.189880353	0.125936324	0.061704545	0.079933823	0.040403638	0.025773124	0.011226833	0.269513873	0.274393902	0.278524248	0.256729199	0.216903949	0.175813694	0.119918894	0.067713609	0.031689862	0.233516675	0.245674105	0.23384725	0.233333102	0.213330731	0.197577013	0.141276129
A	A	A2	Nc1nc(N)c2nc(CNc3ccc(C(=O)N[C@@H](CCC(=O)O)C(=O)O)cc3)cnc2n1	1	0.2400205	0.293541696	0.270355909	0.441097901	0.470588235	0.472222222	0.429824561	0.517857143	0.333333333	0	0.428571429	0.8	0.3125	0	0	0	0	0	0	0	0.074539333	0.41928257	0.424914524	0.270415644	0.145090828	0.223631854	0.139082195	0.125823751	0.092740372	0.474296156	0.462893324	0.440747632	0.385557592	0.3256937	0.291206383	0.259177544	0.227004536	0.19558563	0.449685234	0.451990921	0.410092592	0.398534296	0.321830045	0.288145096	0.240335656
A	A	A2	CCCCC(CC)COC(=O)CC(C(=O)OCC(CC)CCCC)S(=O)(=O)[O-]	0	0.265555124	0.243096973	0.517896732	0.512589336	0	0	0.543859649	0.446428571	0.616666667	0	0.452380952	0	0.4375	0.25	0	0	0	0	0	0	0.076475517	0.437599062	0.364678373	0.245359921	0.15950666	0.246460038	0.140105024	0.153746817	0.13456451	0.475843405	0.477147472	0.444818739	0.397136267	0.357917694	0.323537266	0.308418057	0.294768895	0.275811055	0.534764008	0.507725354	0.548960283	0.535649449	0.460350756	0.400223693	0.340768091
A	A	A2	COc1ccccc1O	0	0.481495871	0.006530642	0.054381496	0.113456759	0.176470588	0.166666667	0.122807018	0.107142857	0.133333333	0	0.142857143	0	0.125	0	0	0	0	0	0	0	0.01456711	0.091864426	0.08945696	0.059475237	0.019749121	0.01005334	0.001102832	6.15E-05	0	0.118246529	0.119692991	0.114233801	0.090049878	0.056213712	0.030626662	0.010444572	0.001219627	0	0.120151102	0.125758225	0.11616483	0.095543993	0.068202415	0.051001049	0.026690905
A	A	A2	CN(C)c1ccc2nc3ccc(N(C)C)cc3[s+]c2c1	0	0.559835666	0.00472522	0.157319079	0.333662798	0.411764706	0.444444444	0.307017544	0.303571429	0.3	0	0.357142857	0.3	0	0.25	0	0	0	0	0	0	0.050029214	0.288513718	0.306109763	0.208854848	0.100275215	0.138206703	0.065526147	0.051608407	0.034880407	0.340097338	0.336951787	0.341873356	0.313289656	0.253474544	0.205021485	0.157750346	0.119748161	0.101844766	0.286388825	0.307717029	0.301747229	0.256240293	0.234046613	0.195095584	0.140193524
A	A	A2	CN(C)[C@@H]1C(O)=C(C(N)=O)C(=O)[C@@]2(O)C(O)=C3C(=O)c4c(O)cccc4[C@@](C)(O)[C@H]3[C@H](O)[C@@H]12	0	0.198209518	0.386402836	0.482155556	0.478106423	0.176470588	0.166666667	0.473684211	0.535714286	0.4	0	0.5	0.2	0.5625	0	0	0	0	0	0	0	0.078706437	0.442427105	0.518170747	0.442050736	0.309417005	0.464392843	0.242541972	0.206570645	0.117404049	0.509700974	0.525081366	0.582244699	0.626677505	0.624903849	0.575647595	0.479421341	0.369825054	0.266805856	0.49661219	0.501111648	0.488683914	0.547855356	0.578278986	0.584394732	0.519515868
A	A	A2	CC(C)c1cccc(C(C)C)c1O	0	0.580493168	0.01170203	0.171174791	0.232610194	0.176470588	0.166666667	0.245614035	0.178571429	0.3	0	0.261904762	0	0.0625	0	0	0	0	0	0	0	0.021555285	0.138826443	0.145112672	0.104520187	0.05588485	0.052947971	0.018690172	0.006350683	0.000613019	0.216073296	0.224571152	0.226461936	0.210231325	0.177739898	0.134075551	0.084610997	0.045772197	0.014276505	0.223178923	0.228663928	0.2309255	0.222020912	0.200699351	0.178389398	0.124460591
A	A	A2	CC1=C(/C=C/C(C)=C/C=C/C(C)=C/CO)C(C)(C)CCC1	0	0.836699098	0.356742714	0.532580242	0.412011601	0	0	0.421052632	0.321428571	0.5	0	0.452380952	0	0.0625	0	0	0	0	0	0	0	0.038695393	0.240137339	0.230530683	0.153470418	0.081459939	0.103386668	0.068381088	0.062380319	0.042935866	0.382409187	0.386666638	0.374341707	0.351468602	0.306511901	0.248157453	0.208696842	0.191564296	0.157468119	0.381820404	0.38431291	0.384872257	0.361677571	0.353608891	0.313914724	0.248707745
A	A	A2	CCC(C)(C)C(=O)O[C@H]1C[C@@H](C)C=C2C=C[C@H](C)[C@H](CC[C@@H]3C[C@@H](O)CC(=O)O3)[C@H]21	0	0.611764609	0.02818164	0.613452931	0.552909577	0	0	0.570175439	0.482142857	0.633333333	0	0.571428571	0	0.3125	0	0	0	0	0	0	0	0.06446232	0.393823977	0.42221083	0.289408769	0.162580726	0.238094188	0.165856075	0.189147604	0.140643723	0.525335863	0.551717614	0.578068683	0.557148526	0.488555076	0.441415275	0.440193956	0.451460563	0.427148678	0.544864431	0.549692887	0.596246482	0.642335185	0.587374674	0.497956502	0.439991585
A	A	A2	CN(C)[C@@H]1C(O)=C(C(N)=O)C(=O)[C@@]2(O)C(O)=C3C(=O)c4c(O)cccc4[C@@](C)(O)[C@H]3C[C@@H]12	0	0.245583725	0.282146402	0.476117142	0.471590569	0.176470588	0.166666667	0.464912281	0.517857143	0.4	0	0.5	0.2	0.5	0	0	0	0	0	0	0	0.074944714	0.427131125	0.497996015	0.418253765	0.276643191	0.405705116	0.227364967	0.187812428	0.115393967	0.500131123	0.515896252	0.570268277	0.60772108	0.593256565	0.537458909	0.451206243	0.353160761	0.25914419	0.481584161	0.487881608	0.479382035	0.531507696	0.553915391	0.547454406	0.480287172
A	A	A2	COP(=O)(NC(C)=O)SC	0	0.52438974	1.15E-06	0.222146573	0.149899929	0	0	0.149122807	0.125	0.166666667	0	0.071428571	0.1	0.1875	0.25	0.5	0	0	0	0	0	0.044085946	0.254036887	0.202739169	0.1014209	0.047757869	0.029067782	0.004728228	0.000368778	0	0.137921117	0.13106889	0.116855385	0.09941588	0.083504296	0.055341298	0.029153622	0.00731776	0	0.153284835	0.142896255	0.151859769	0.101027901	0.099757081	0.073778575	0.056561227
A	A	A2	c1ccc2cc3ccccc3cc2c1	0	0.523827631	0	0	0.211353692	0.411764706	0.444444444	0.184210526	0.196428571	0.166666667	0	0.30952381	0	0	0	0	0	0	0	0	0	0.021914335	0.160970469	0.166391466	0.103530161	0.042691535	0.048428539	0.020054128	0.008870223	0.000913784	0.232966001	0.241790042	0.248328612	0.20911113	0.144202459	0.097100568	0.061916924	0.031525144	0.008234703	0.164629597	0.186833329	0.176999524	0.170643524	0.123908323	0.089401987	0.055649132
A	A	A2	COC(=O)NS(=O)(=O)c1ccc(N)cc1	0	0.428202987	0.033324439	0.150551388	0.193057304	0.176470588	0.166666667	0.192982456	0.214285714	0.166666667	0	0.166666667	0.2	0.25	0.25	0	0	0	0	0	0	0.045112416	0.265162871	0.232250814	0.150710545	0.074202314	0.081694307	0.04040244	0.02236812	0.012094349	0.206779015	0.20213296	0.19412391	0.166954916	0.125934875	0.089520469	0.068204826	0.047194074	0.029068938	0.206624883	0.202742507	0.194718542	0.162598215	0.142712806	0.096602921	0.073241567
A	A	A2	c1ccc2cc3c(ccc4ccccc43)cc2c1	0	0.523827631	0	0	0.27938494	0.529411765	0.583333333	0.236842105	0.267857143	0.2	0	0.404761905	0	0	0	0	0	0	0	0	0	0.030424661	0.219097999	0.229027552	0.150048514	0.070611311	0.089710689	0.044133663	0.031714767	0.013053621	0.31063525	0.321632538	0.333391067	0.29339313	0.224885868	0.171293691	0.125142453	0.086118603	0.048206787	0.213702459	0.242304101	0.229598744	0.224170466	0.172622184	0.140504097	0.099840717
A	A	A2	O=C(NC(=O)c1c(F)cccc1F)Nc1ccc(Cl)cc1	0	0.602564209	0.022593123	0.122434321	0.263604071	0.352941176	0.333333333	0.236842105	0.321428571	0.15	0	0.30952381	0.2	0.125	0	0	0.105263158	0.166666667	0	0	0.157894737	0.064266834	0.277810659	0.293477594	0.190282042	0.108004851	0.118202359	0.080578421	0.076504269	0.053337179	0.310199636	0.291399413	0.280304807	0.233603314	0.166830522	0.128189504	0.115314957	0.103721349	0.097576092	0.259697933	0.250107523	0.22741172	0.222496559	0.163498663	0.121152696	0.096763281
A	A	A2	COS(=O)(=O)OC	0	0.510948724	0.000604479	0.125135123	0.067719154	0	0	0.087719298	0.071428571	0.1	0	0.023809524	0	0.25	0.25	0	0	0	0	0	0	0.026565375	0.167159959	0.113933098	0.041320833	0.007758806	0.002074325	0.00017213	0	0	0.067379397	0.065156663	0.057518146	0.044798613	0.028477156	0.009727542	0.00379575	0	0	0.10248871	0.095163373	0.109021568	0.045534591	0.059162429	0.013090485	0.016872031
A	A	A2	Cc1cccc(C)c1O	0	0.591917205	0.01689602	0.074682365	0.132074763	0.176470588	0.166666667	0.140350877	0.107142857	0.166666667	0	0.166666667	0	0.0625	0	0	0	0	0	0	0	0.012955367	0.086283074	0.092142534	0.062796346	0.018128584	0.006052518	0.000306009	0	0	0.130156001	0.13571716	0.135708983	0.115024201	0.072797386	0.031626824	0.006748001	0	0	0.128734243	0.135635858	0.129650823	0.112750566	0.1013364	0.064460866	0.029994722
A	A	A2	CON(C)C(=O)Nc1ccc(Cl)c(Cl)c1	0	0.599166756	0.02068542	0.188160615	0.206186506	0.176470588	0.166666667	0.192982456	0.214285714	0.166666667	0	0.19047619	0.2	0.125	0	0	0	0.333333333	0	0	0.105263158	0.061540997	0.214949669	0.227251639	0.179837683	0.065341134	0.08321259	0.057330723	0.058181522	0.030173463	0.224552987	0.200288302	0.193185557	0.17087638	0.121940269	0.092948666	0.079770014	0.06585879	0.044402611	0.202397861	0.19928892	0.189246611	0.160279905	0.12203288	0.107900414	0.068787796
A	A	A2	COP(N)(=O)SC	0	0.533780265	0.000360993	0.165092896	0.103951087	0	0	0.105263158	0.071428571	0.133333333	0	0.023809524	0.1	0.125	0.25	0.5	0	0	0	0	0	0.036054128	0.212958242	0.15191506	0.049531362	0.009275557	0.002422492	0.00017213	0	0	0.088141967	0.086692234	0.078363598	0.059036864	0.0382388	0.014998195	0.00379575	0	0	0.106158406	0.100795703	0.108752913	0.063501124	0.064445439	0.037803185	0.016872031
A	A	A2	CCN(CC)C(=O)C(C)Oc1cccc2ccccc12	0	0.508179511	0.000892375	0.210599229	0.335810747	0.294117647	0.305555556	0.333333333	0.303571429	0.35	0	0.380952381	0.1	0.125	0	0	0	0	0	0	0	0.038845692	0.244405121	0.241895098	0.169531208	0.090037355	0.122056597	0.067943176	0.066577989	0.043913526	0.33417758	0.333972537	0.319968273	0.286943063	0.251484601	0.222774676	0.18649257	0.156674108	0.136050307	0.314811469	0.322650791	0.322769308	0.302723166	0.235587292	0.243197522	0.213364896
A	A	A2	COP(=S)(OC)SCN1C(=O)c2ccccc2C1=O	0	0.590817786	0.016354797	0.294205193	0.29090549	0.176470588	0.166666667	0.245614035	0.285714286	0.2	0	0.238095238	0.1	0.25	0.5	0.5	0	0	0	0	0	0.0778236	0.434299802	0.41759124	0.229861351	0.119525075	0.155276593	0.11217547	0.078739209	0.044348728	0.307742532	0.290445903	0.288432616	0.251345386	0.20139651	0.145927617	0.134724266	0.106891821	0.091147875	0.252689061	0.25276458	0.259277288	0.189803638	0.193587024	0.119386648	0.135670699
A	A	A2	CCN(CC)c1nc(C)cc(OP(=S)(OC)OC)n1	0	0.702636125	0.116519735	0.324759421	0.322041391	0.176470588	0.166666667	0.315789474	0.285714286	0.333333333	0	0.238095238	0.3	0.1875	0.25	0.5	0	0	0	0	0	0.064842696	0.376783943	0.333839962	0.195436703	0.110700235	0.161341744	0.104345347	0.082055791	0.048610854	0.304298755	0.286652738	0.260369557	0.237335821	0.222454063	0.205152502	0.186368339	0.152316122	0.116034936	0.311280057	0.309371418	0.322018631	0.235070383	0.223662436	0.205483624	0.187578592
A	A	A2	COC(=O)NC(=S)Nc1ccccc1NC(=S)NC(=O)OC	0	0.656253875	0.063910368	0.329391018	0.313358261	0.176470588	0.166666667	0.289473684	0.339285714	0.233333333	0	0.261904762	0.4	0.25	0.5	0	0	0	0	0	0	0.074524487	0.307773166	0.316489916	0.186563204	0.133097088	0.194307791	0.106599802	0.122459833	0.067700088	0.335111071	0.292906735	0.262258029	0.234721252	0.208065019	0.194338239	0.17670612	0.147964376	0.124185669	0.303628237	0.298248525	0.271727559	0.218630126	0.187182797	0.162037521	0.144133361
A	A	A2	COc1cc(S(=O)(=O)[O-])c(C)cc1/N=N/c1c(O)ccc2cc(S(=O)(=O)[O-])ccc12	0	0.332983393	0.13273373	0.179791267	0.407342545	0.470588235	0.472222222	0.359649123	0.482142857	0.233333333	0	0.404761905	0.2	0.5	0.5	0	0	0	0	0	0	0.09652545	0.574031203	0.488373862	0.317344256	0.180196718	0.24838871	0.147110062	0.156582343	0.121496822	0.464249258	0.453668348	0.444877748	0.395068466	0.33837737	0.273018489	0.235732504	0.22969569	0.217518859	0.391698826	0.384224072	0.371049433	0.310577533	0.291947267	0.26033327	0.182273235
A	A	A2	Nc1nc2ccccc2s1	0	0.510659403	0.000631943	0.066133588	0.131025304	0.264705882	0.277777778	0.114035088	0.125	0.1	0	0.142857143	0.2	0	0.25	0	0	0	0	0	0	0.02788568	0.144426838	0.169578835	0.073740627	0.024894764	0.013843821	0.00151961	8.20E-05	0	0.144270937	0.147180552	0.151204368	0.103556172	0.059489719	0.024849759	0.010274018	0.001626169	0	0.107777657	0.123818692	0.113525484	0.091742746	0.055171648	0.030489273	0.02006302
A	A	A2	c1ccc2scnc2c1	0	0.572648442	0.008686267	0.042895246	0.116670984	0.264705882	0.277777778	0.096491228	0.107142857	0.083333333	0	0.142857143	0.1	0	0.25	0	0	0	0	0	0	0.024987437	0.130052029	0.137074029	0.061311606	0.018454708	0.002795903	3.83E-05	0	0	0.132135728	0.134246654	0.136572185	0.088946148	0.046426152	0.010956066	0.0008435	0	0	0.088733232	0.104369165	0.098919656	0.076651977	0.044611198	0.019792248	0.00374934
A	A	A2	CC(C)=CCCC(C)=CC=O	0	0.72960082	0.15431238	0.27651596	0.193177206	0	0	0.210526316	0.142857143	0.266666667	0	0.214285714	0	0.0625	0	0	0	0	0	0	0	0.01728519	0.102881335	0.088913546	0.054643883	0.028877666	0.035681369	0.02088081	0.015164827	0.008472892	0.175863997	0.17465633	0.157097578	0.134239389	0.108369597	0.081778417	0.061337539	0.048030157	0.028952749	0.191080522	0.186786404	0.187162938	0.158166538	0.150454303	0.122086367	0.076182228
A	A	A2	OCc1ccco1	0	0.47399833	0.009048837	0.048962831	0.074023771	0.147058824	0.138888889	0.087719298	0.071428571	0.1	0	0.095238095	0	0.125	0	0	0	0	0	0	0	0.010297015	0.067480662	0.066177889	0.02767507	0.009005603	0.001757532	3.83E-05	0	0	0.078037231	0.083072244	0.082229266	0.046548454	0.024971503	0.007756366	0.0008435	0	0	0.088052701	0.094447768	0.090588633	0.068679388	0.036220613	0.020466794	0.00374934
A	A	A2	CC(C)(O)C#N	0	0.537756359	0.000707043	0.124011211	0.067563107	0	0	0.087719298	0.053571429	0.116666667	0	0.071428571	0.1	0.0625	0	0	0	0	0	0	0	0.007313419	0.040328697	0.054531479	0.025737799	0.002036775	0	0	0	0	0.061872613	0.06289171	0.068728462	0.052471092	0.016114382	0	0	0	0	0.083581866	0.081930624	0.084225112	0.082674412	0.052750847	0	0
A	A	A2	Oc1ccc2cc(SSc3ccc4cc(O)ccc4c3)ccc2c1	0	0.545369628	0.001691201	0.114021492	0.37897177	0.588235294	0.611111111	0.307017544	0.375	0.233333333	0	0.452380952	0	0.125	0.5	0	0	0	0	0	0	0.072428721	0.403010614	0.375639285	0.248177692	0.121978036	0.1726656	0.092391091	0.089473905	0.065920986	0.422769029	0.416721894	0.413206655	0.356345819	0.262229975	0.200828942	0.164189933	0.146377819	0.140766284	0.295540203	0.318704339	0.281732744	0.276687635	0.208548612	0.156348246	0.114842425
A	A	A2	O=S(=O)(O)O.Oc1cccc2cccnc12.Oc1cccc2cccnc12	0	0.485777818	0.005276285	0.0141155	0.139058759	0.294117647	0.305555556	0.131578947	0.142857143	0.116666667	0	0.19047619	0.1	0.0625	0	0	0	0	0	0	0	0.017913996	0.120933341	0.125732758	0.080606685	0.030355139	0.019746678	0.001576911	6.15E-05	0	0.155522489	0.160255378	0.161629047	0.12968828	0.080833871	0.041724663	0.011848866	0.001219627	0	0.126018019	0.139618586	0.126513115	0.118908073	0.079282881	0.051304751	0.02569571
A	A	A2	CCCCC/C=C\C/C=C\CCCCCCCC(=O)O	0.5	0.445421706	0.022403763	0.414813844	0.400763921	0	0	0.429824561	0.303571429	0.533333333	0	0.404761905	0	0.125	0	0	0	0	0	0	0	0.03824675	0.223264052	0.180675427	0.103073525	0.056204954	0.084299321	0.051846151	0.05177431	0.039971689	0.357268437	0.361549427	0.322100963	0.262131555	0.215136729	0.189012481	0.167411898	0.148894925	0.134654589	0.394997911	0.386072584	0.39834339	0.398132402	0.286750609	0.24726774	0.205666925
A	A	A2	CC/C=C\C/C=C\C/C=C\CCCCCCCC(=O)O	0.5	0.515734916	0.000238678	0.441832868	0.389929194	0	0	0.412280702	0.303571429	0.5	0	0.404761905	0	0.125	0	0	0	0	0	0	0	0.038216886	0.221376131	0.17804712	0.101369596	0.055411312	0.083462809	0.051332987	0.051224599	0.039531825	0.354519088	0.353743179	0.310578663	0.250623322	0.206249548	0.183573861	0.163033112	0.144674033	0.130933807	0.379873972	0.370869005	0.373518703	0.365758044	0.2617922	0.232607287	0.196070813
A	A	A2	Cc1occc(=O)c1O	0	0.467583676	0.011528556	0.184023275	0.094838755	0	0	0.105263158	0.107142857	0.1	0	0.119047619	0	0.1875	0	0	0	0	0	0	0	0.016178854	0.093711141	0.101514738	0.068362329	0.018401646	0.003773742	7.65E-05	0	0	0.106337057	0.107777782	0.106885335	0.085045249	0.046192204	0.015816325	0.001687	0	0	0.111567961	0.113217618	0.105409194	0.093500114	0.061665092	0.03693716	0.00749868
A	A	A2	CCCCCCCCCCCCOS(=O)(=O)[O-]	0	0.192844684	0.399240352	0.27365059	0.313640368	0	0	0.342105263	0.25	0.416666667	0	0.261904762	0	0.25	0.25	0	0	0	0	0	0	0.048050239	0.293839785	0.204468277	0.094862793	0.053423855	0.079822487	0.048914214	0.048430419	0.036955455	0.280797959	0.287497478	0.259145801	0.205756694	0.173598524	0.14941709	0.129813255	0.111964496	0.096373119	0.33103844	0.317468786	0.353951783	0.322142446	0.247656495	0.209149912	0.172842827
A	A	A2	CC(C)(c1cc(Br)c(O)c(Br)c1)c1cc(Br)c(O)c(Br)c1	0	0.817182346	0.313624037	0.292538038	0.348638229	0.352941176	0.333333333	0.263157895	0.321428571	0.2	0	0.333333333	0	0.125	0	0	0	0	1	0	0.210526316	0.406904716	0.492760631	0.604133103	0.535887102	0.434921038	0.419276984	0.229424055	0.201283876	0.509736693	0.398017587	0.342235847	0.365625427	0.356335327	0.304472247	0.26066407	0.213947385	0.138452365	0.099402237	0.264948462	0.26625958	0.249677767	0.256922322	0.234485559	0.213097234	0.160430245
A	A	A2	Cc1ccc(N=C=O)cc1N=C=O	0	0.471948286	0.009808716	0.112199125	0.149094205	0.176470588	0.166666667	0.140350877	0.178571429	0.1	0	0.19047619	0.2	0.125	0	0	0	0	0	0	0	0.024544097	0.138396898	0.127839645	0.083589496	0.043049217	0.054841245	0.023644782	0.012681785	0.005100609	0.174478201	0.160789559	0.148650511	0.132780079	0.101973462	0.067714964	0.036594919	0.017452686	0.00589975	0.144966534	0.142847358	0.12356776	0.109717349	0.093397751	0.071183354	0.038450843
A	A	A2	O=C(Nc1ccc(Cl)cc1)Nc1ccc(Cl)c(Cl)c1	0	0.656518397	0.064165945	0.147448246	0.269161233	0.352941176	0.333333333	0.219298246	0.285714286	0.15	0	0.285714286	0.2	0.0625	0	0	0	0.5	0	0	0.157894737	0.084713388	0.28239298	0.30669965	0.218700973	0.084065734	0.115180162	0.076296729	0.084527002	0.051991751	0.310816406	0.279496192	0.273549162	0.227731508	0.151047126	0.11789973	0.109081527	0.101596819	0.092076352	0.227348509	0.228258244	0.2074005	0.201683838	0.137854598	0.105931528	0.082564112
A	A	A2	c1ccc(P(c2ccccc2)c2ccccc2)cc1	0	0.579253222	0.011195509	0.055095362	0.325128988	0.529411765	0.5	0.271929825	0.285714286	0.25	0	0.404761905	0	0	0	0.5	0	0	0	0	0	0.044568482	0.275203961	0.281448408	0.178687086	0.091145749	0.138879558	0.077708063	0.047116509	0.012531569	0.341151661	0.341426744	0.331029492	0.281399317	0.239248607	0.24630613	0.227039016	0.148257176	0.060859199	0.243507728	0.263077046	0.239241501	0.228572986	0.170686839	0.166235088	0.180239977
A	A	A2	CC(C)(C)c1ccc(O)c(C(C)(C)C)c1	0	0.743058368	0.175156429	0.224662441	0.282877909	0.176470588	0.166666667	0.298245614	0.214285714	0.366666667	0	0.30952381	0	0.0625	0	0	0	0	0	0	0	0.025855244	0.165098127	0.190515431	0.126446432	0.065410136	0.076185141	0.044923177	0.017026089	0.001532547	0.259031943	0.268998148	0.286771725	0.281117117	0.233083652	0.175896009	0.137697643	0.098848799	0.035691262	0.270401263	0.275177963	0.281604984	0.279666899	0.307625384	0.221264546	0.157393916
A	A	A2	O=C(Cl)c1cccc(C(=O)Cl)c1	0	0.583692229	0.013060606	0.121943917	0.14150928	0.176470588	0.166666667	0.114035088	0.160714286	0.066666667	0	0.166666667	0	0.125	0	0	0	0.333333333	0	0	0.105263158	0.053564668	0.161684058	0.192110833	0.111333035	0.056916501	0.074265537	0.051777351	0	0	0.176053896	0.155142345	0.153934445	0.126942132	0.089037061	0.052759641	0.024357334	0	0	0.125573902	0.118610789	0.111039209	0.098597176	0.078995928	0.041753719	0.024493303
A	A	A2	CN(C)C(=S)[S-]	0	0.605440884	0.02427418	0.147654645	0.088452893	0	0	0.078947368	0.053571429	0.1	0	0.047619048	0.1	0	0.5	0	0	0	0	0	0	0.031627168	0.07662557	0.116056342	0.051711546	0.007087328	0	0	0	0	0.08498289	0.062626452	0.065374965	0.05762838	0.028692638	0	0	0	0	0.072187922	0.07301765	0.077478295	0.050551862	0.050661074	0	0
A	A	A2	CC(C)(C)c1cccc(C(C)(C)C)c1O	0	0.743058368	0.175156429	0.224662441	0.282877909	0.176470588	0.166666667	0.298245614	0.214285714	0.366666667	0	0.30952381	0	0.0625	0	0	0	0	0	0	0	0.025855244	0.165098127	0.190515431	0.131506787	0.075252807	0.076395698	0.0347188	0.013551481	0.001379292	0.259031943	0.268998148	0.286771725	0.283448642	0.242791554	0.185299914	0.132706207	0.088351923	0.032122136	0.270401263	0.275177963	0.281604984	0.279737029	0.310665541	0.235353664	0.171713378
A	A	A2	ClP(Cl)c1ccccc1	0	0.612062196	0.028372702	0.067172739	0.134788632	0.176470588	0.166666667	0.096491228	0.107142857	0.083333333	0	0.119047619	0	0	0	0.5	0	0.333333333	0	0	0.105263158	0.055914947	0.243997263	0.188425969	0.094109931	0.041872428	0.029348164	0.001345241	0	0	0.147221306	0.132616178	0.126935362	0.096417978	0.057287937	0.022933429	0.003396419	0	0	0.093224712	0.094334186	0.090008998	0.079624547	0.052044729	0.023010781	0.005026604
A	A	A2	c1ccc(B(c2ccccc2)c2ccccc2)cc1	0	0.523827631	0	0	0.320254284	0.529411765	0.5	0.271929825	0.285714286	0.25	1	0.404761905	0	0	0	0	0	0	0	0	0	0.032186783	0.218555783	0.205760486	0.130365665	0.075995745	0.137138396	0.077708063	0.047116509	0.012531569	0.35363254	0.35238735	0.345277716	0.295330572	0.246695197	0.247539534	0.227039016	0.148257176	0.060859199	0.242213795	0.260965438	0.236899131	0.225276915	0.168789351	0.165663035	0.180239977
A	A	A2	CC1(C)Cc2cccc(O)c2O1	0	0.54870095	0.00225471	0.124974957	0.178023605	0.176470588	0.166666667	0.184210526	0.160714286	0.2	0	0.214285714	0	0.125	0	0	0	0	0	0	0	0.020987185	0.140631954	0.167306209	0.095405432	0.03833208	0.036987507	0.006133843	0.000368778	0	0.179935152	0.192934486	0.208105135	0.173740359	0.118714036	0.074113696	0.039337729	0.00731776	0	0.175860672	0.188379137	0.193614827	0.189324819	0.153694351	0.081186108	0.072226873
A	A	A2	O=C([O-])CCl	0	0.492820712	0.003503809	0.083215181	0.027168348	0	0	0.035087719	0.035714286	0.033333333	0	0.023809524	0	0.125	0	0	0	0.166666667	0	0	0.052631579	0.022345526	0.04786288	0.049031931	0.036778958	0	0	0	0	0	0.038636653	0.030769117	0.031257478	0.01681538	0	0	0	0	0	0.045934854	0.036841696	0.042938062	0.027134497	0	0	0
A	A	A2	CCCCC(CC)COC(=O)CS	0	0.47570119	0.008440938	0.286450639	0.244923581	0	0	0.263157895	0.178571429	0.333333333	0	0.214285714	0	0.125	0.25	0	0	0	0	0	0	0.036211901	0.156973223	0.136597273	0.099426062	0.044693845	0.070474327	0.045650294	0.035621013	0.017557992	0.217324934	0.214290447	0.196475801	0.167593372	0.141320581	0.127216318	0.11147802	0.083383427	0.048755856	0.246198072	0.239829317	0.255236911	0.243625253	0.18903753	0.170457584	0.136305774
A	A	A2	CCCCCC(C=O)=Cc1ccccc1	0	0.46840204	0.011195509	0.192040919	0.261208455	0.176470588	0.166666667	0.263157895	0.214285714	0.3	0	0.30952381	0	0.0625	0	0	0	0	0	0	0	0.025795516	0.161008864	0.140093223	0.088181524	0.045790431	0.073245509	0.043211438	0.033381812	0.017111511	0.253533246	0.254498826	0.235903773	0.195006106	0.153910283	0.135901505	0.119250033	0.091652933	0.06429218	0.240153384	0.242257177	0.24020697	0.230177472	0.17533079	0.140798143	0.12538566
A	A	A2	CC(C)(c1ccccc1)c1ccc(O)c(C(C)(C)c2ccccc2)c1	0	0.636918982	0.046610309	0.164095575	0.447538668	0.529411765	0.5	0.421052632	0.392857143	0.433333333	0	0.547619048	0	0.0625	0	0	0	0	0	0	0	0.047116126	0.30384903	0.319253753	0.226293298	0.129784394	0.19078722	0.115224845	0.101742688	0.067668683	0.451830391	0.457497639	0.467994479	0.455551759	0.425058972	0.38582695	0.32485216	0.270639488	0.220457324	0.385521448	0.402226386	0.388222153	0.392160561	0.390125177	0.395954897	0.317253796
A	A	A2	CCc1cc(C(C)(C)C)c(O)c(C(C)(C)C)c1	0	0.768427666	0.218040025	0.281631357	0.333145625	0.176470588	0.166666667	0.350877193	0.25	0.433333333	0	0.357142857	0	0.0625	0	0	0	0	0	0	0	0.030155204	0.191369811	0.216422808	0.151934932	0.090149941	0.120746358	0.063988509	0.024338147	0.002349905	0.30199059	0.313425144	0.330298561	0.328042957	0.291876561	0.254641149	0.22777485	0.162541889	0.054726601	0.317623603	0.321691998	0.332005867	0.325558392	0.353415235	0.281775342	0.236246289
A	A	A2	CC(=O)N1CCN(c2ccc(OC[C@H]3CO[C@](Cn4ccnc4)(c4ccc(Cl)cc4Cl)O3)cc2)CC1	0	0.563390178	0.00570416	0.404180711	0.577689889	0.5	0.472222222	0.535087719	0.589285714	0.466666667	0	0.595238095	0.4	0.25	0	0	0	0.333333333	0	0	0.105263158	0.111141803	0.538515194	0.565140393	0.355608981	0.230799804	0.314091239	0.207341831	0.203872524	0.133647714	0.608367473	0.593317638	0.595500201	0.525454656	0.474585225	0.437058946	0.396254786	0.333976002	0.275423855	0.535817205	0.554317667	0.568831635	0.535893584	0.442156233	0.436501777	0.372157434
A	A	A2	Nc1cc(Cl)cc(Cl)c1	0	0.584890843	0.013588843	0.08505461	0.114233632	0.176470588	0.166666667	0.096491228	0.107142857	0.083333333	0	0.119047619	0.1	0	0	0	0	0.333333333	0	0	0.105263158	0.044699233	0.123597908	0.144887115	0.084816984	0.060018553	0.007216904	3.83E-05	0	0	0.131589452	0.118665166	0.123799519	0.094961696	0.052015805	0.015082715	0.0008435	0	0	0.097587808	0.100520615	0.091917223	0.086658571	0.052834969	0.023466895	0.00374934
A	A	A2	CN(C)c1ccc(C(c2ccccc2)c2ccc(N(C)C)cc2)cc1	0	0.565291429	0.006265581	0.177394836	0.444597597	0.529411765	0.5	0.421052632	0.392857143	0.433333333	0	0.523809524	0.2	0	0	0	0	0	0	0	0	0.047000909	0.311016117	0.299234933	0.200561248	0.112665608	0.175607455	0.104070044	0.0994792	0.078978985	0.445051634	0.441797298	0.433882349	0.405147441	0.370616363	0.345083965	0.292804396	0.238163224	0.21395902	0.384971099	0.404933122	0.39146976	0.354685617	0.33920641	0.315187528	0.265820741
A	A	A2	CCOP(=S)(OCC)OC(Cl)C(Cl)(Cl)Cl	0	0.842898829	0.371020921	0.380871368	0.245824288	0	0	0.201754386	0.214285714	0.183333333	0	0.119047619	0	0.1875	0.25	0.5	0	0.666666667	0	0	0.210526316	0.11933214	0.386763887	0.52481965	0.318022117	0.157409607	0.258088749	0.080121505	0.06778078	0.010932775	0.255147384	0.209133861	0.210025277	0.16679578	0.146414715	0.141874259	0.111802372	0.091045368	0.032311854	0.220705708	0.200042907	0.230635382	0.165262225	0.11339934	0.123272354	0.096356847
A	A	A2	O=C1c2ccccc2C(=O)C1C(=O)C(c1ccccc1)c1ccc(Cl)cc1	0	0.496011507	0.002819788	0.159047328	0.404391668	0.529411765	0.5	0.342105263	0.428571429	0.25	0	0.523809524	0	0.1875	0	0	0	0.166666667	0	0	0.052631579	0.070823789	0.356314966	0.376054064	0.262232705	0.150710742	0.227545833	0.158758759	0.16351287	0.103614331	0.459406747	0.451989259	0.461100252	0.407921203	0.344347926	0.325767299	0.323220564	0.288234267	0.221922344	0.337500333	0.347717339	0.332630492	0.338494797	0.26996713	0.246206485	0.229971018
A	A	A2	CNC(=O)Oc1cccc(N=CN(C)C)c1	0	0.497160523	0.002591642	0.197779365	0.235385696	0.176470588	0.166666667	0.245614035	0.232142857	0.25	0	0.238095238	0.3	0.125	0	0	0	0	0	0	0	0.031802028	0.190135382	0.177949772	0.104084422	0.053829003	0.082108488	0.048893752	0.037731737	0.019943378	0.235070754	0.223624528	0.20454785	0.170869631	0.130588381	0.118645318	0.113568047	0.088221329	0.056999325	0.241481178	0.243268624	0.229990708	0.183814215	0.15350001	0.101462639	0.10490761
A	A	A2	CS(=O)(=O)c1ccc(C(=O)C2C(=O)CCCC2=O)c([N+](=O)[O-])c1	0	0.456267101	0.016634482	0.274636903	0.305714782	0.176470588	0.166666667	0.289473684	0.357142857	0.216666667	0	0.30952381	0.1	0.4375	0.25	0	0	0	0	0	0	0.066279764	0.374345876	0.346747077	0.234455908	0.141278026	0.207392706	0.126670399	0.109312793	0.063673214	0.341231908	0.340765063	0.35288664	0.319248623	0.261404093	0.214505324	0.185072219	0.14635651	0.10166135	0.313835807	0.300402106	0.308002754	0.312574401	0.242834591	0.202618439	0.161291124
A	A	A2	CCOP(=S)(OCC)SCSCC	0	0.772874939	0.226040832	0.371198128	0.26238819	0	0	0.236842105	0.178571429	0.283333333	0	0.142857143	0	0.125	0.75	0.5	0	0	0	0	0	0.074116302	0.373509893	0.345067659	0.165916959	0.106003121	0.09377433	0.048540205	0.023360729	0.009183022	0.236188153	0.218772575	0.194059128	0.152915815	0.150102826	0.122668629	0.103196948	0.075390373	0.046824655	0.224853116	0.21831604	0.236377523	0.165509194	0.129565958	0.120174303	0.109785875
A	A	A2	CCCSP(=O)(OCC)Oc1ccc(Br)cc1Cl	0	0.707356187	0.122752541	0.303707809	0.310634869	0.176470588	0.166666667	0.263157895	0.267857143	0.25	0	0.238095238	0	0.1875	0.25	0.5	0	0.166666667	0.25	0	0.105263158	0.168415928	0.448302034	0.431898586	0.268289303	0.190046691	0.223742607	0.117677555	0.158760577	0.058685096	0.318539963	0.289412393	0.2710014	0.224825625	0.191616173	0.170447505	0.156785357	0.148379243	0.104710998	0.264277476	0.255592865	0.265738347	0.219487539	0.160573029	0.143962348	0.132391217
A	A	A2	CCOP(=S)(Oc1cnc(C(C)(C)C)nc1)OC(C)C	0	0.752101709	0.189904995	0.348468904	0.357954787	0.176470588	0.166666667	0.350877193	0.303571429	0.383333333	0	0.285714286	0.2	0.1875	0.25	0.5	0	0	0	0	0	0.066244412	0.385256172	0.357335995	0.218631099	0.129105345	0.151560717	0.076681978	0.078043437	0.060962143	0.335122193	0.323230597	0.307226894	0.273272626	0.245215315	0.208219346	0.171392147	0.149527564	0.123709934	0.339457972	0.336288556	0.354265213	0.301419696	0.273299685	0.210505759	0.165720882
A	A	A2	COP(=S)(OC)Oc1ccc(Sc2ccc(OP(=S)(OC)OC)cc2)cc1	0	0.73880122	0.168419901	0.377460003	0.462887826	0.352941176	0.333333333	0.385964912	0.428571429	0.333333333	0	0.357142857	0	0.375	0.75	1	0	0	0	0	0	0.122388054	0.662027183	0.583780281	0.325880246	0.160384938	0.236076233	0.133252557	0.147990652	0.096646037	0.473553747	0.433136687	0.398226151	0.350155292	0.307373496	0.279508083	0.246720934	0.18674887	0.13915154	0.391155576	0.387055431	0.388435252	0.271129259	0.268670186	0.214419985	0.225415094
A	A	A2	O=Cc1ccccc1C=O	0	0.49201888	0.003687367	0.069282964	0.116921162	0.176470588	0.166666667	0.114035088	0.125	0.1	0	0.166666667	0	0.125	0	0	0	0	0	0	0	0.016657361	0.097176369	0.091613145	0.064281923	0.029412752	0.022603835	0.000645374	0	0	0.134227156	0.131516127	0.127601245	0.107143317	0.068325033	0.027686536	0.003069053	0	0	0.113514393	0.113431483	0.104344015	0.094448462	0.073361633	0.04874634	0.009034868
A	A	A2	O=c1ssc(Cl)c1Cl	0	0.72131798	0.142139554	0.218730254	0.088950454	0	0	0.043859649	0.089285714	0	0	0.047619048	0	0.0625	0.5	0	0	0.333333333	0	0	0.105263158	0.069353158	0.215622942	0.238666135	0.195250405	0.010126613	0	0	0	0	0.12012025	0.097293691	0.102813476	0.06129825	0.004950163	0	0	0	0	0.057545126	0.055849727	0.05350097	0.036868762	0.004219848	0	0
A	A	A2	CCCCCCCCCC[N+](C)(C)CCCCCCCCCC	0	0.050870855	0.815203615	0.435919395	0.540543511	0	0	0.596491228	0.357142857	0.8	0	0.5	0.1	0	0	0	0	0	0	0	0	0.04232599	0.271805249	0.226912325	0.138599007	0.076451905	0.116390187	0.073019102	0.074251999	0.058417049	0.445803956	0.462603941	0.43936621	0.388476453	0.332292787	0.295057937	0.269660903	0.246769405	0.227871202	0.531364746	0.529277513	0.583504585	0.598332692	0.502315224	0.425499736	0.369786689
A	A	A2	CCCSP(=O)(OCC)SCCC	0	0.599894191	0.021086803	0.335361732	0.26396098	0	0	0.254385965	0.178571429	0.316666667	0	0.166666667	0	0.125	0.5	0.5	0	0	0	0	0	0.061161022	0.352887922	0.309144429	0.150320238	0.080746556	0.092449369	0.032455867	0.02050949	0.007562746	0.231275088	0.227992839	0.20598354	0.163333461	0.147709072	0.130219614	0.110202585	0.084561291	0.053470126	0.238622643	0.230237827	0.251939536	0.198812965	0.148669844	0.124747855	0.133406824
A	A	A2	O=C(NC(=O)c1c(F)cccc1F)Nc1cc(Cl)c(OC(F)(F)C(F)F)c(Cl)c1	0	0.783530209	0.245796512	0.221819086	0.329113644	0.352941176	0.333333333	0.298245614	0.464285714	0.133333333	0	0.357142857	0.2	0.1875	0	0	0.315789474	0.333333333	0	0	0.421052632	0.111939996	0.422443158	0.492284436	0.353341563	0.207723114	0.305127215	0.200779809	0.111127525	0.107536081	0.409461793	0.375476647	0.366553077	0.315543909	0.254131742	0.226946326	0.188702028	0.142222707	0.140298225	0.369765402	0.329108062	0.322947824	0.304255574	0.209870768	0.19110982	0.163402178
A	A	A2	CCCCCCCCSC(=O)Oc1cc(Cl)nnc1-c1ccccc1	0	0.514445372	0.000320803	0.265671474	0.425453182	0.352941176	0.361111111	0.394736842	0.392857143	0.383333333	0	0.428571429	0.2	0.125	0.25	0	0	0.166666667	0	0	0.052631579	0.079572942	0.364212857	0.359684373	0.209245924	0.12497942	0.20432112	0.153517726	0.117713724	0.079283288	0.433827847	0.417870826	0.3850332	0.316030632	0.263453774	0.245323266	0.227764321	0.193673759	0.165695488	0.381825692	0.38302545	0.376631936	0.354182268	0.262376391	0.229391882	0.19679588
A	A	A2	COP(=O)(OC)O/C(=C\Cl)c1cc(Cl)c(Cl)cc1Cl	0	0.743240227	0.175447145	0.29460258	0.275140869	0.176470588	0.166666667	0.219298246	0.285714286	0.15	0	0.214285714	0	0.25	0	0.5	0	0.666666667	0	0	0.210526316	0.1164392	0.402329084	0.37985704	0.29087215	0.170814121	0.306814606	0.165106578	0.131779222	0.054158626	0.310495399	0.265287253	0.253258563	0.234634134	0.20001507	0.176136893	0.14787881	0.110965861	0.067688239	0.244717078	0.226978717	0.229748159	0.169973443	0.164782112	0.130648735	0.121084138
A	A	A2	COC(=O)C=C(C)OP(=O)(OC)OC	0	0.562753672	0.005522092	0.273515742	0.196098949	0	0	0.210526316	0.196428571	0.216666667	0	0.142857143	0	0.375	0	0.5	0	0	0	0	0	0.043787688	0.262021771	0.213853695	0.119633842	0.063378868	0.084409735	0.04835061	0.031152676	0.010511212	0.189791695	0.176893437	0.150534822	0.134391009	0.12314031	0.1036844	0.083540178	0.055479344	0.032779647	0.225192425	0.208502146	0.218550619	0.130826076	0.145891394	0.120654799	0.104926178
A	A	A2	C[C@]12C=CC3=C4CCC(=O)C=C4CC[C@H]3[C@@H]1CC[C@@H]2O	0	0.566961223	0.006780386	0.439726496	0.346590285	0	0	0.342105263	0.303571429	0.366666667	0	0.404761905	0	0.125	0	0	0	0	0	0	0	0.038097429	0.258816138	0.29675988	0.209811339	0.10197107	0.123046926	0.05982149	0.048497531	0.02662942	0.343521695	0.380147184	0.432557992	0.419436583	0.352258308	0.263867896	0.181562432	0.124657829	0.080371111	0.319378214	0.342268446	0.379628856	0.420860565	0.370267464	0.327145395	0.222848649
A	A	A2	CN(C)[C@@H]1C(O)=C(C(N)=O)C(=O)[C@@]2(O)C(O)=C3C(=O)c4c(O)cccc4[C@@](C)(O)[C@H]3[C@H](O)[C@@H]12	0	0.198209518	0.386402836	0.482155556	0.478106423	0.176470588	0.166666667	0.473684211	0.535714286	0.4	0	0.5	0.2	0.5625	0	0	0	0	0	0	0	0.078706437	0.442427105	0.518170747	0.442050736	0.309417005	0.464392843	0.242541972	0.206570645	0.117404049	0.509700974	0.525081366	0.582244699	0.626677505	0.624903849	0.575647595	0.479421341	0.369825054	0.266805856	0.49661219	0.501111648	0.488683914	0.547855356	0.578278986	0.584394732	0.519515868
A	A	A2	COc1cc(OC)nc(Oc2cccc(Oc3nc(OC)cc(OC)n3)c2C(=O)[O-])n1	0	0.405371447	0.051137404	0.206084867	0.408645545	0.529411765	0.5	0.394736842	0.5	0.283333333	0	0.428571429	0.4	0.5	0	0	0	0	0	0	0	0.074246464	0.426031292	0.418065487	0.269471608	0.175720766	0.251024416	0.168647879	0.169663078	0.149891652	0.455839548	0.428613073	0.385698966	0.337359519	0.306422434	0.293171966	0.280074068	0.271385502	0.252096766	0.426153591	0.424747045	0.396509021	0.28755315	0.262611789	0.249261085	0.241220659
A	A	A2	Cc1ccccc1CO[C@@H]1C[C@@]2(C(C)C)CC[C@]1(C)O2	0	0.648185959	0.056360254	0.301684547	0.368259739	0.176470588	0.166666667	0.377192982	0.303571429	0.433333333	0	0.404761905	0	0.125	0	0	0	0	0	0	0	0.038157157	0.258499906	0.294364751	0.181586232	0.082354701	0.103773899	0.064890527	0.072777358	0.046218568	0.349020392	0.374247685	0.401302743	0.356405663	0.291506052	0.224153599	0.188454401	0.185746978	0.160703855	0.349626093	0.36743448	0.404511026	0.401551014	0.360258515	0.320882526	0.204700478
A	A	A2	CCOc1nc(F)cc2nc(S(=O)(=O)Nc3c(Cl)cccc3Cl)nn12	0	0.606465906	0.024887752	0.209503938	0.324796168	0.441176471	0.444444444	0.280701754	0.392857143	0.166666667	0	0.285714286	0.5	0.1875	0.25	0	0.052631579	0.333333333	0	0	0.157894737	0.102842761	0.46179696	0.464395201	0.314698379	0.214031952	0.286596926	0.153373177	0.123141483	0.0813817	0.375546479	0.351491468	0.344137703	0.286745867	0.243013713	0.217362108	0.185354762	0.146514135	0.127638053	0.313672627	0.312919588	0.305215589	0.264618083	0.187807498	0.166294133	0.155899595
A	A	A2	CCOC(=O)NC(=S)Nc1ccccc1NC(=S)NC(=O)OCC	0	0.697651542	0.110113921	0.376656972	0.363625976	0.176470588	0.166666667	0.342105263	0.375	0.3	0	0.30952381	0.4	0.25	0.5	0	0	0	0	0	0	0.078824446	0.334044851	0.34124019	0.198014666	0.14618385	0.207670856	0.12716394	0.133854549	0.077879001	0.378069718	0.337333731	0.298762367	0.259941986	0.232017902	0.219754957	0.204874881	0.175742139	0.151105816	0.350850577	0.34476256	0.322516513	0.27793084	0.202076292	0.195186655	0.167826316
A	A	A2	O=C(CBr)c1ccc(O)cc1	0	0.520760831	3.43E-05	0.115978156	0.147118269	0.176470588	0.166666667	0.131578947	0.142857143	0.116666667	0	0.166666667	0	0.125	0	0	0	0	0.25	0	0.052631579	0.110501532	0.173261322	0.161499928	0.130466625	0.056542773	0.078077587	0.030292748	0.026996667	0.001383887	0.16670997	0.152873409	0.149828801	0.120911762	0.079881757	0.051323569	0.024819004	0.009821232	0.002679638	0.132739272	0.13298755	0.123861207	0.113413156	0.078034218	0.05655052	0.027104948
A	A	A2	CSC1=N[C@@](C)(c2ccccc2)C(=O)N1Nc1ccccc1	0	0.552379457	0.00297092	0.21172094	0.349060419	0.352941176	0.333333333	0.315789474	0.339285714	0.283333333	0	0.380952381	0.3	0.0625	0.25	0	0	0	0	0	0	0.05589612	0.312398539	0.317535589	0.217863196	0.121177764	0.190258219	0.11018088	0.083658589	0.041308153	0.367022491	0.361140583	0.352707251	0.306252519	0.264050508	0.248968106	0.224387299	0.182838262	0.140539796	0.302342114	0.319025761	0.304184148	0.279026986	0.236554817	0.210976898	0.190746319
A	A	A2	CCOP(=S)(OCC)Oc1nc(Cl)n(C(C)C)n1	0	0.678473709	0.087156748	0.347113824	0.294902462	0.147058824	0.138888889	0.280701754	0.267857143	0.283333333	0	0.19047619	0.3	0.1875	0.25	0.5	0	0.166666667	0	0	0.052631579	0.079026254	0.384964647	0.364819288	0.216143926	0.133589213	0.161143185	0.106637965	0.078940672	0.04167423	0.285002826	0.262689099	0.240938287	0.206515947	0.193843145	0.160312421	0.133012989	0.124324703	0.101369284	0.285211411	0.280864971	0.298891343	0.225923879	0.185022099	0.163810634	0.118100378
A	A	A2	CCCCCCCCCCCCCC[P+](CCCC)(CCCC)CCCC	0	0.054665091	0.802176348	0.525720085	0.661633941	0	0	0.701754386	0.428571429	0.933333333	0	0.595238095	0	0	0	0.5	0	0	0	0	0	0.062141623	0.387903963	0.31914329	0.208524045	0.128385116	0.198689632	0.121469199	0.115356879	0.082688963	0.547353105	0.576186028	0.541639878	0.485987689	0.458438823	0.458153531	0.446302047	0.399490815	0.338311778	0.62144633	0.614340128	0.672074525	0.700045021	0.584352632	0.577561924	0.562314069
A	A	A2	CCCCCCCCCC[N+](C)(CCCCCCCCCC)CCC[Si](OC)(OC)OC	0	0.088904136	0.689364529	0.583419929	0.74030493	0	0	0.780701754	0.517857143	1	0	0.619047619	0.1	0.1875	0	0	0	0	0	0	0	0.075982699	0.481976946	0.398790174	0.247731999	0.13609455	0.214874646	0.150178946	0.164626547	0.131149408	0.651211222	0.654545242	0.611313068	0.555069679	0.506725142	0.484074184	0.45660214	0.440699589	0.444556796	0.714773563	0.700056376	0.770340274	0.746439785	0.681684726	0.64634334	0.60054312
A	A	A2	O=S(=O)([O-])c1ccccc1C=Cc1ccc(-c2ccc(C=Cc3ccccc3S(=O)(=O)[O-])cc2)cc1	0	0.399585031	0.056255405	0.208713016	0.55193241	0.705882353	0.694444444	0.464912281	0.589285714	0.333333333	0	0.642857143	0	0.375	0.5	0	0	0	0	0	0	0.104526129	0.639125699	0.534537244	0.332222907	0.184516261	0.239312519	0.145264136	0.169648173	0.118947039	0.619136282	0.604482213	0.580958629	0.503241918	0.428181528	0.355505743	0.30753612	0.300589278	0.2653792	0.468921982	0.470236419	0.444084118	0.401343975	0.348617464	0.318303952	0.233882321
A	A	A2	CCCCCCCCCCCCCCCC[N+](C)(C)C	0	0.101741711	0.649269384	0.376820991	0.465141937	0	0	0.51754386	0.303571429	0.7	0	0.428571429	0.1	0	0	0	0	0	0	0	0	0.035876051	0.232397723	0.195499645	0.11220291	0.058713291	0.08749852	0.053974142	0.053850702	0.041460521	0.381365986	0.395963448	0.380420634	0.332127065	0.267590034	0.226159626	0.20350318	0.182997251	0.165663408	0.460531236	0.459506461	0.507528782	0.515893709	0.436830743	0.328031108	0.281060719
A	A	A2	CCC(=C(c1ccc(O)cc1)c1ccc(OCCN(C)C)cc1)c1ccccc1	0	0.524662528	2.54E-06	0.253889661	0.50784183	0.529411765	0.5	0.48245614	0.464285714	0.483333333	0	0.595238095	0.1	0.125	0	0	0	0	0	0	0	0.058046187	0.364749443	0.342434144	0.224949632	0.132949769	0.234427449	0.154893323	0.142760688	0.09207426	0.51374475	0.508156851	0.48355322	0.434263858	0.401707339	0.422907117	0.423647021	0.356355928	0.255267689	0.451692302	0.466513123	0.44408631	0.408477003	0.349544346	0.347707834	0.351894859
A	A	A2	O=C(O)C(F)(F)C(F)(F)C(F)(F)C(F)(F)C(F)(F)C(F)(F)F	0.5	0.797963182	0.273875961	0.203613581	0.13436476	0	0	0.175438596	0.339285714	0.016666667	0	0.142857143	0	0.125	0	0	0.684210526	0	0	0	0.684210526	0.08341964	0.3015624	0.483788038	0.44428246	0.214313116	0.271341177	0.131791416	0.090752205	0.031408872	0.21041051	0.203168797	0.229676643	0.210538263	0.153139819	0.112889846	0.078183039	0.046237063	0.018339652	0.301331792	0.21433432	0.266226738	0.294148127	0.193340344	0.14293068	0.097888499
A	A	A2	CCCCCCCc1ccc(O)cc1	0	0.376141784	0.079487887	0.15348776	0.257744052	0.176470588	0.166666667	0.271929825	0.196428571	0.333333333	0	0.285714286	0	0.0625	0	0	0	0	0	0	0	0.023705265	0.151962285	0.136862261	0.081249215	0.035731739	0.049685308	0.029578852	0.027759012	0.019774427	0.237552619	0.24678465	0.233577618	0.190463748	0.141746685	0.113967183	0.096312002	0.080484342	0.065665188	0.246790093	0.251920945	0.256431453	0.255222586	0.186687111	0.148800816	0.115693721
A	A	A2	Oc1ccc(C(c2ccc(O)cc2)(C(F)(F)F)C(F)(F)F)cc1	0	0.598703843	0.020432002	0.113485955	0.265836628	0.352941176	0.333333333	0.263157895	0.357142857	0.166666667	0	0.333333333	0	0.125	0	0	0.315789474	0	0	0	0.315789474	0.06338423	0.298310854	0.38928059	0.257979348	0.216359662	0.245994137	0.107799979	0.105239263	0.021923452	0.317814156	0.316050716	0.329844214	0.317473108	0.302545485	0.249537648	0.169065467	0.098977301	0.049691776	0.311225722	0.283680347	0.288248992	0.274141123	0.283925072	0.260063342	0.183089621
A	A	A2	O=C(O)c1cc(O)c2ccccc2c1O	0.5	0.4279054	0.033532176	0.067965862	0.183684988	0.294117647	0.305555556	0.175438596	0.214285714	0.133333333	0	0.238095238	0	0.25	0	0	0	0	0	0	0	0.030571018	0.174961359	0.19027922	0.134579929	0.07352225	0.080950038	0.022101051	0.009905508	0.000777507	0.212306133	0.214208428	0.219330384	0.197013458	0.150853824	0.098706491	0.049154465	0.019150513	0.004349637	0.184156082	0.189822526	0.164256774	0.16429716	0.137712735	0.111927426	0.068085196
A	A	A2	Oc1ccc2ccc3cccc4ccc1c2c34	0	0.485777818	0.005276285	0.0141155	0.246467806	0.470588235	0.527777778	0.210526316	0.25	0.166666667	0	0.357142857	0	0.0625	0	0	0	0	0	0	0	0.029916289	0.210010215	0.230864343	0.161141166	0.080128909	0.086610969	0.027677741	0.010364332	0.000981154	0.279995802	0.294196905	0.315364978	0.288313106	0.229241093	0.156849127	0.078000601	0.030975146	0.00781722	0.196632088	0.224223685	0.211471403	0.210779857	0.168030274	0.137203304	0.085870226
A	A	A2	CCOP(=O)(OCC)Oc1nc(Cl)c(Cl)cc1Cl	0	0.741148851	0.172118465	0.265969239	0.262902	0.176470588	0.166666667	0.228070175	0.267857143	0.183333333	0	0.19047619	0.1	0.25	0	0.5	0	0.5	0	0	0.157894737	0.098763674	0.374757582	0.363980051	0.275193778	0.150281539	0.221840404	0.111526927	0.096310793	0.043241115	0.282987263	0.25040311	0.232450949	0.198336167	0.162726824	0.147037913	0.135558525	0.121626761	0.081855679	0.249244517	0.234618633	0.246849203	0.190340647	0.137403024	0.133474444	0.11080365
A	A	A2	O=C1OC2(c3ccc(O)cc3Oc3cc(O)ccc32)c2ccccc21	0	0.40390831	0.052408474	0.084447522	0.34056247	0.588235294	0.638888889	0.298245614	0.392857143	0.2	0	0.452380952	0	0.3125	0	0	0	0	0	0	0	0.053473507	0.33585067	0.378731758	0.265694554	0.161975731	0.233619203	0.134806238	0.092235087	0.043504262	0.395944458	0.405901462	0.429483244	0.396097398	0.360034985	0.331339402	0.273759953	0.179492482	0.088574222	0.305817066	0.330399677	0.310811058	0.308376306	0.265686305	0.23659681	0.204699317
A	A	A2	CCNc1ccc(C(=C2C=CC(=[N+](CC)CC)C=C2)c2ccc(N(CC)CC)cc2)c2ccccc12	0	0.525671017	1.24E-05	0.484599872	0.672368949	0.470588235	0.472222222	0.640350877	0.589285714	0.666666667	0	0.761904762	0.3	0	0	0	0	0	0	0	0	0.071294422	0.463101872	0.443551763	0.314687759	0.194104693	0.3094964	0.18615994	0.186997128	0.15747271	0.662357359	0.661409174	0.635458939	0.601698317	0.601763367	0.6068448	0.537394177	0.447258345	0.41671198	0.587193436	0.611867421	0.59969237	0.564544817	0.469999054	0.540856394	0.50675344
A	A	A2	C=CCC1=C(C)[C@@H](OC(=O)[C@@H]2[C@@H](C=C(C)C)C2(C)C)CC1=O	0	0.819067065	0.317666868	0.489830852	0.389074723	0	0	0.394736842	0.339285714	0.433333333	0	0.428571429	0	0.1875	0	0	0	0	0	0	0	0.044038996	0.269747828	0.274834423	0.180355832	0.105882723	0.152184904	0.088020049	0.076133145	0.055118871	0.377320218	0.388654934	0.378680398	0.338243348	0.294780668	0.262734253	0.233633393	0.199692791	0.167046297	0.373141353	0.375487919	0.382895114	0.354740919	0.338303023	0.292358749	0.229940764
A	A	A2	CNC(=S)[S-]	0	0.596984451	0.019504411	0.116300138	0.063319036	0	0	0.052631579	0.035714286	0.066666667	0	0.023809524	0.1	0	0.5	0	0	0	0	0	0	0.029477188	0.061777405	0.099924162	0.026817859	0.003462027	0	0	0	0	0.063503567	0.042955335	0.043889571	0.029178875	0.012249586	0	0	0	0	0.048576752	0.049686947	0.05032545	0.031335564	0.015283085	0	0
A	A	A2	CN(C)c1ccc(N=NS(=O)(=O)[O-])cc1	0	0.398774933	0.0569914	0.139982651	0.195478407	0.176470588	0.166666667	0.192982456	0.214285714	0.166666667	0	0.166666667	0.3	0.1875	0.25	0	0	0	0	0	0	0.044234004	0.271244311	0.208088992	0.103611542	0.052398123	0.082150605	0.043612568	0.031122907	0.02559369	0.207969698	0.199312058	0.185299165	0.149464686	0.120671667	0.098212284	0.068252774	0.038519357	0.028267442	0.203079309	0.199370483	0.197680101	0.144696857	0.125460781	0.107383798	0.081351873
A	A	A2	CC(C/N=C/c1ccccc1O)/N=C/c1ccccc1O	0	0.415307548	0.042918391	0.186913964	0.328495613	0.352941176	0.333333333	0.315789474	0.321428571	0.3	0	0.380952381	0.2	0.125	0	0	0	0	0	0	0	0.041684206	0.251582561	0.236003061	0.150888845	0.069292091	0.092590814	0.065030752	0.066962938	0.041348541	0.340814093	0.335065946	0.312621404	0.258148936	0.188602138	0.157476634	0.158433209	0.149884474	0.118990458	0.303608015	0.311577037	0.283305586	0.268480523	0.207998455	0.160180515	0.138285962
A	A	A2	CCCCCCCCCCCCCC[N+](C)(C)C	0	0.149355641	0.511048209	0.344770231	0.414874222	0	0	0.464912281	0.267857143	0.633333333	0	0.380952381	0.1	0	0	0	0	0	0	0	0	0.031576092	0.206126038	0.175320472	0.100130365	0.051687184	0.076261648	0.046566962	0.045916	0.034865598	0.338407339	0.351536452	0.340021928	0.297874558	0.237406516	0.197707002	0.176182325	0.156661552	0.139973737	0.413308896	0.412992426	0.456905493	0.461963529	0.39503329	0.289479249	0.245966852
A	A	A2	O=C(CCl)Nc1ccccc1	0	0.516197829	0.000212153	0.096975124	0.147888415	0.176470588	0.166666667	0.140350877	0.142857143	0.133333333	0	0.166666667	0.1	0.0625	0	0	0	0.166666667	0	0	0.052631579	0.034277398	0.132422708	0.123818365	0.083576928	0.031436791	0.052201876	0.026005355	0.011166066	0.000632919	0.160455232	0.151228712	0.142139827	0.108460984	0.073336342	0.059459518	0.041018836	0.01651708	0.002389957	0.138684483	0.140031515	0.133447719	0.119012436	0.075156926	0.05515274	0.043816921
A	A	A2	CCCCCCCCCCCCCCCC(=O)OC[C@H](O)[C@H]1OC(=O)C(O)=C1O	0	0.106544436	0.634577961	0.487015567	0.523043894	0	0	0.561403509	0.464285714	0.633333333	0	0.5	0	0.4375	0	0	0	0	0	0	0	0.06562542	0.368176327	0.342728879	0.224140417	0.11220432	0.16972102	0.09806762	0.100659551	0.079718457	0.488285641	0.498051596	0.467583674	0.389812214	0.324420612	0.283197936	0.252439388	0.23309903	0.21779447	0.549458797	0.535885773	0.557612291	0.569698353	0.434416115	0.370577375	0.318138714
A	A	A2	COC(=O)c1c(C)cc(O)c(C)c1O	0	0.554793218	0.003494474	0.154781745	0.191055312	0.176470588	0.166666667	0.201754386	0.196428571	0.2	0	0.214285714	0	0.25	0	0	0	0	0	0	0	0.028510631	0.15966257	0.168841066	0.128095178	0.07219295	0.064981238	0.022738127	0.007213926	0.001166979	0.199074855	0.19801064	0.195252361	0.185375826	0.154285332	0.106378921	0.063445884	0.029367389	0.008171962	0.20591673	0.20427215	0.190857253	0.158403853	0.165184496	0.1428474	0.092148533
A	A	A2	O=S1(=O)OC(c2cc(Br)c(O)c(Br)c2)(c2cc(Br)c(O)c(Br)c2)c2ccccc21	0	0.685591	0.095363802	0.285218299	0.438108651	0.529411765	0.5	0.315789474	0.464285714	0.166666667	0	0.428571429	0	0.3125	0.25	0	0	0	1	0	0.210526316	0.441745742	0.712093278	0.80287119	0.673757299	0.539522187	0.635706826	0.62511325	0.644581909	0.623670839	0.525290083	0.470540228	0.501260743	0.474697019	0.439077253	0.422488061	0.424688578	0.346042078	0.199607827	0.338699175	0.345331414	0.330385274	0.323107765	0.284553242	0.267054471	0.251143296
A	A	A2	Cc1ccc(N=Nc2c(O)ccc(N=Nc3ccc(S(=O)(=O)[O-])cc3)c2O)c(C)c1	0	0.453076306	0.018242836	0.136361034	0.426958181	0.529411765	0.5	0.385964912	0.482142857	0.283333333	0	0.452380952	0.4	0.3125	0.25	0	0	0	0	0	0	0.080186669	0.476222544	0.425823203	0.275414921	0.135348303	0.173676436	0.126117718	0.14235275	0.104673145	0.472252357	0.459122095	0.436289012	0.367479177	0.280706215	0.227623617	0.227995987	0.240821832	0.219039747	0.399398378	0.401271959	0.363475837	0.326721809	0.281485423	0.207141289	0.166454632
A	A	A2	Cc1cc(S(=O)(=O)[O-])ccc1/N=N/c1c(O)ccc2ccccc12	0	0.438056426	0.026810581	0.091962102	0.338001569	0.470588235	0.472222222	0.298245614	0.375	0.216666667	0	0.380952381	0.2	0.25	0.25	0	0	0	0	0	0	0.064238251	0.393123727	0.350546174	0.22315382	0.114416064	0.150501123	0.086528458	0.091916337	0.067955373	0.379472814	0.375392553	0.368105196	0.315190809	0.245310549	0.192195348	0.166394136	0.166178205	0.160510677	0.305695867	0.311897653	0.29161077	0.262348297	0.223736811	0.171772713	0.138140609
A	A	A2	COc1ccccc1/N=N/c1c(S(=O)(=O)[O-])cc2cc(S(=O)(=O)[O-])cc(NC(C)=O)c2c1O	0	0.228257545	0.318378806	0.220321454	0.442511849	0.470588235	0.472222222	0.394736842	0.535714286	0.25	0	0.428571429	0.3	0.5625	0.5	0	0	0	0	0	0	0.105305531	0.616348815	0.530091253	0.347237674	0.22613509	0.359812682	0.253530063	0.307747707	0.199762765	0.504684294	0.488765404	0.473647902	0.422296023	0.383773418	0.361527702	0.34680152	0.332119986	0.284124657	0.434258511	0.422517134	0.403458948	0.344510107	0.313460427	0.288047862	0.272783759
A	A	A2	O=C(Nc1ccc2c(O)c(N=Nc3ccc(N=Nc4ccc(S(=O)(=O)[O-])cc4)cc3)c(S(=O)(=O)[O-])cc2c1)c1ccccc1	0	0.231721128	0.3109608	0.150199684	0.618530667	0.823529412	0.805555556	0.526315789	0.732142857	0.316666667	0	0.666666667	0.5	0.5	0.5	0	0	0	0	0	0	0.128571311	0.766665755	0.668218072	0.424731895	0.240833368	0.35406284	0.227592715	0.243650122	0.187450814	0.709433961	0.686785748	0.658147968	0.559032962	0.455588431	0.399685034	0.392078535	0.39222488	0.355833159	0.557315577	0.557762965	0.511778835	0.468718472	0.395094714	0.321128602	0.267639003
A	A	A2	CCOc1ccc(N=Nc2ccc(C=Cc3ccc(N=Nc4ccc(OCC)cc4)cc3S(=O)(=O)[O-])c(S(=O)(=O)[O-])c2)cc1	0	0.393749018	0.061664468	0.279717624	0.661814387	0.705882353	0.666666667	0.587719298	0.732142857	0.433333333	0	0.69047619	0.4	0.5	0.5	0	0	0	0	0	0	0.127912641	0.765286154	0.644678094	0.4019843	0.23398153	0.354138458	0.221319354	0.278346789	0.266941784	0.72702612	0.700514478	0.649205352	0.548533878	0.476680771	0.436545553	0.40728277	0.407429219	0.401645321	0.607254141	0.601866384	0.569071363	0.496077776	0.390750904	0.371763652	0.323058971
A	A	A2	CCCCCCCC/C=C\CCCCCCCC(=O)N(C)CC(=O)O	0.5	0.269473354	0.235776917	0.476739092	0.497035668	0	0	0.535087719	0.392857143	0.65	0	0.476190476	0.1	0.1875	0	0	0	0	0	0	0	0.051356655	0.295453591	0.250203765	0.152857905	0.085758938	0.130153752	0.071981491	0.072794824	0.057205918	0.443411468	0.446337346	0.405116618	0.346139843	0.29659993	0.261076999	0.22975528	0.206823538	0.188905225	0.499903875	0.486156944	0.508689079	0.507255559	0.392725737	0.348578816	0.293309425
A	A	A2	CC(C)c1ccc(O)c(C(C)C)c1	0	0.580493168	0.01170203	0.171174791	0.232610194	0.176470588	0.166666667	0.245614035	0.178571429	0.3	0	0.261904762	0	0.0625	0	0	0	0	0	0	0	0.021555285	0.138826443	0.145112672	0.099459832	0.048987258	0.05434861	0.025847115	0.008687576	0.000715189	0.216073296	0.224571152	0.226461936	0.2078998	0.170086551	0.128012638	0.089007986	0.053176657	0.016655922	0.223178923	0.228663928	0.2309255	0.221950783	0.197713547	0.166953972	0.115719503
A	A	A2	CCOc1ccccc1O	0	0.502194705	0.001705508	0.078014473	0.138590617	0.176470588	0.166666667	0.149122807	0.125	0.166666667	0	0.166666667	0	0.125	0	0	0	0	0	0	0	0.01671709	0.105000268	0.101832097	0.065200967	0.025116906	0.025018703	0.00655218	0.001201861	5.11E-05	0.139725853	0.141906489	0.13248597	0.102660245	0.070630509	0.053381295	0.031983399	0.010474495	0.001189709	0.143762272	0.149015242	0.141559307	0.125194349	0.075579763	0.064645628	0.052611654
A	A	A2	[O-][n+]1ccccc1[S-]	0	0.491431972	0.003824695	0.010705236	0.089171213	0.176470588	0.166666667	0.078947368	0.089285714	0.066666667	0	0.095238095	0.1	0.0625	0.25	0	0	0	0	0	0	0.024493998	0.094061422	0.104664563	0.069841654	0.012973231	0.001412329	0	0	0	0.102870955	0.092232565	0.095837672	0.073352313	0.026010922	0.003522615	0	0	0	0.07922483	0.084452996	0.079373608	0.071832197	0.031735773	0.007311953	0
A	A	A2	CCCCCCCCCCCCCOS(=O)(=O)[O-]	0	0.169037719	0.458739059	0.28967597	0.338774226	0	0	0.368421053	0.267857143	0.45	0	0.285714286	0	0.25	0.25	0	0	0	0	0	0	0.050200219	0.306975627	0.214557863	0.100899066	0.056936908	0.085440923	0.052617804	0.05239777	0.040252917	0.302277282	0.309710976	0.279345154	0.222882948	0.188690283	0.163643402	0.143473683	0.125132345	0.109217955	0.35464961	0.340725803	0.379263427	0.349107536	0.268555221	0.228425841	0.190389761
A	A	A2	CCOP(=S)(OCC)SCS(=O)(=O)C(C)(C)C	0	0.745191076	0.178580898	0.428208874	0.325687613	0	0	0.307017544	0.25	0.35	0	0.19047619	0	0.25	0.75	0.5	0	0	0	0	0	0.085939708	0.47976506	0.460513971	0.255296511	0.14405773	0.177653302	0.093069211	0.059932159	0.025207472	0.298286503	0.287648837	0.283504434	0.257984459	0.22190915	0.172231203	0.15264012	0.139522974	0.101242387	0.302131514	0.287909775	0.318765656	0.274569234	0.267641136	0.182215422	0.132781068
A	A	A2	CNC(=S)NN	0	0.505492961	0.001225094	0.159143647	0.073883972	0	0	0.087719298	0.053571429	0.116666667	0	0.023809524	0.3	0	0.25	0	0	0	0	0	0	0.020183346	0.063470754	0.068259302	0.041632998	0.00763575	0.002046031	0.000114753	0	0	0.06275627	0.05392568	0.052164935	0.044628196	0.025027373	0.009125181	0.0025305	0	0	0.084385929	0.087803574	0.079292986	0.059004781	0.036756901	0.022273528	0.011248021
A	A	A2	CCCCCCCC[N+](C)(CCCCCCCC)CCCCCCCC	0	0	1	0.4950178	0.615945084	0	0	0.675438596	0.410714286	0.9	0	0.571428571	0.1	0	0	0	0	0	0	0	0	0.048775929	0.311212776	0.258325006	0.164995103	0.096352129	0.154096233	0.101577961	0.108812104	0.090439123	0.510241927	0.529244435	0.498311786	0.44482584	0.400370168	0.377410677	0.362398301	0.349330653	0.340761412	0.602198256	0.599048566	0.659480388	0.680771676	0.567807588	0.523717038	0.476741113
A	A	A2	CCN(CCC#N)c1ccc(N=Nc2c(Cl)cc([N+](=O)[O-])cc2Cl)cc1	0	0.738396171	0.167785832	0.239256237	0.374477237	0.352941176	0.333333333	0.333333333	0.410714286	0.25	0	0.380952381	0.5	0.125	0	0	0	0.333333333	0	0	0.105263158	0.087226511	0.362899423	0.362437497	0.261315516	0.163718417	0.216860312	0.109787772	0.106985538	0.06487065	0.413547764	0.378660618	0.362872914	0.321232532	0.274173549	0.241012441	0.20087149	0.162974085	0.119512907	0.342552921	0.338568103	0.31629175	0.299838903	0.234173202	0.217093015	0.175729866
A	A	A2	CCc1ccc(O)c(C(C)(C)C)c1	0	0.639787391	0.049004708	0.176357886	0.232610194	0.176470588	0.166666667	0.245614035	0.178571429	0.3	0	0.261904762	0	0.0625	0	0	0	0	0	0	0	0.021555285	0.138826443	0.151418569	0.101501392	0.052095611	0.055959806	0.020520833	0.006208042	0.000510849	0.216073296	0.224571152	0.231439707	0.216437718	0.176334572	0.13135363	0.085358969	0.043519698	0.011897087	0.223178923	0.228663928	0.230939548	0.222977764	0.217862804	0.169607663	0.121291261
A	A	A2	CC(=O)Nc1cc(S(=O)(=O)[O-])cc2cc(S(=O)(=O)[O-])c(N=Nc3ccccc3)c(O)c12	0	0.232539492	0.309220868	0.180055458	0.410862138	0.470588235	0.472222222	0.359649123	0.5	0.216666667	0	0.404761905	0.3	0.5	0.5	0	0	0	0	0	0	0.099393828	0.584495779	0.501141245	0.319318277	0.208962808	0.341253714	0.242212433	0.27934781	0.16543571	0.473635119	0.460362577	0.448468119	0.392346275	0.347744633	0.329657026	0.323656227	0.305726492	0.243019357	0.395619312	0.385880733	0.366766464	0.323751365	0.285049657	0.250065105	0.242929823
A	A	A2	Nc1ccc2cc(S(=O)(=O)[O-])cc(O)c2c1/N=N/c1ccccc1C(F)(F)F	0	0.413770015	0.044143158	0.120332903	0.349679847	0.470588235	0.472222222	0.315789474	0.446428571	0.183333333	0	0.380952381	0.3	0.25	0.25	0	0.157894737	0	0	0	0.157894737	0.083004863	0.458040868	0.458131229	0.27906435	0.173989699	0.240721237	0.119817971	0.147490085	0.130673451	0.410973239	0.404562301	0.403222971	0.350636953	0.292579697	0.239135546	0.208636088	0.210176388	0.203609536	0.356080801	0.34373528	0.329346835	0.287211156	0.261966883	0.212948141	0.16366012
A	A	A2	COc1ccc(/N=N/c2cc(C)c(/N=N/c3ccc(S(=O)(=O)[O-])cc3)cc2OC)cc1	0	0.467542344	0.011545506	0.158378594	0.452092039	0.529411765	0.5	0.412280702	0.5	0.316666667	0	0.476190476	0.4	0.3125	0.25	0	0	0	0	0	0	0.082336649	0.496200814	0.429130112	0.270886598	0.135440958	0.188160549	0.127412469	0.134913875	0.105584971	0.493731681	0.475344021	0.441620463	0.372023239	0.298426016	0.253913594	0.248705235	0.255177374	0.237258224	0.423009548	0.424827663	0.396429042	0.326193863	0.27944754	0.234146629	0.186464281
A	A	A2	CCCCCCCCCCCCCCN(CCO)CCO	0	0.17217065	0.450673147	0.398631601	0.447622423	0	0	0.5	0.321428571	0.65	0	0.404761905	0.1	0.125	0	0	0	0	0	0	0	0.041234586	0.247040689	0.196046445	0.124186601	0.072486609	0.109299954	0.065094106	0.059380773	0.045465205	0.377651691	0.391704134	0.359083742	0.308053622	0.272828814	0.2472996	0.213983242	0.183496517	0.162868042	0.459414154	0.453793845	0.48596837	0.48869922	0.375424812	0.359310692	0.307215093
A	A	A2	CCN(CC)CCNC(=O)C1C(C)=NC(/C=C2\C(=O)Nc3ccc(F)cc32)=C1C.O=C(O)CC(O)C(=O)O	0	0.561116943	0.005067479	0.477386359	0.4711468	0.176470588	0.166666667	0.464912281	0.464285714	0.45	0	0.5	0.4	0.125	0	0	0.052631579	0	0	0	0.052631579	0.063490182	0.376885828	0.384927006	0.250877177	0.142104121	0.209722751	0.131531156	0.13678935	0.109827284	0.476186852	0.47766869	0.471037142	0.418887001	0.371811773	0.32035687	0.289401985	0.271771761	0.255162798	0.455075612	0.460174406	0.46209436	0.424760273	0.3664006	0.357739023	0.292635982
A	A	A2	CC(C)(C)c1cc(/C=C2\SC(=N)NC2=O)cc(C(C)(C)C)c1O.CS(=O)(=O)O	0	0.786861531	0.252142842	0.395731556	0.398859992	0.176470588	0.166666667	0.385964912	0.357142857	0.4	0	0.404761905	0.2	0.125	0.25	0	0	0	0	0	0	0.058999173	0.315423799	0.365050617	0.218645137	0.12472537	0.185438466	0.117787628	0.135736185	0.087044279	0.394184502	0.395399936	0.413896436	0.386073764	0.338782568	0.310883903	0.290934242	0.264512586	0.203065015	0.367308707	0.373185178	0.365959705	0.35460732	0.373577419	0.299149446	0.258229594
A	A	A2	O=C(O)CCN(C1(C(=O)NO)CCCC1)S(=O)(=O)c1ccc(Oc2ccc(F)cc2)cc1	0.5	0.337910112	0.125969041	0.314551195	0.473444638	0.352941176	0.333333333	0.456140351	0.517857143	0.383333333	0	0.476190476	0.2	0.4375	0.25	0	0.052631579	0	0	0	0.052631579	0.089457592	0.513564374	0.50071817	0.35095942	0.219428834	0.353071524	0.204336849	0.182346759	0.115758742	0.504678757	0.502875666	0.501659087	0.457441654	0.431187189	0.432370752	0.396179405	0.316666233	0.219642498	0.47835738	0.471856822	0.464949051	0.478771866	0.41011906	0.413190787	0.388121405
A	A	A2	C[C@@H](Oc1ccc(CNC(=O)c2cccnc2Oc2ccc3c(c2)OCO3)c(F)c1)C(=O)O	0.5	0.43289825	0.030132257	0.221134942	0.456812377	0.529411765	0.5	0.429824561	0.535714286	0.316666667	0	0.523809524	0.2	0.4375	0	0	0.052631579	0	0	0	0.052631579	0.078532834	0.449996079	0.45649405	0.285636369	0.152249481	0.223936091	0.154810627	0.160892958	0.123126412	0.510247622	0.49876622	0.475744016	0.396346821	0.326307322	0.300937481	0.291156661	0.263325715	0.234197729	0.45524232	0.458298015	0.43369718	0.38847499	0.305509162	0.261462888	0.244397629
A	A	A2	CN(C[C@@H](CC[N+]12CCC(C3CCCCC3)(CC1)CC2)c1ccc(Cl)c(Cl)c1)C(=O)c1cc(C(F)(F)F)cc(C(F)(F)F)c1.CS(=O)(=O)[O-]	0	0.599084093	0.020640052	0.566530425	0.727105427	0.352941176	0.333333333	0.701754386	0.732142857	0.65	0	0.761904762	0.2	0.0625	0	0	0.315789474	0.333333333	0	0	0.421052632	0.140921407	0.648258444	0.762080708	0.502595813	0.253701706	0.43574536	0.342696406	0.291532162	0.247372104	0.751346567	0.759559028	0.813866435	0.78293963	0.68889124	0.633012309	0.594502911	0.549889741	0.546169385	0.718413325	0.703197772	0.781542909	0.803544924	0.771230645	0.699784032	0.655574901
A	A	A2	CC(C)(O)c1coc(S(=O)(=O)NC(=O)Nc2c3c(cc4c2CCC4)CCC3)c1	0	0.408132393	0.048781389	0.340259722	0.447005814	0.323529412	0.305555556	0.429824561	0.446428571	0.4	0	0.452380952	0.2	0.3125	0.25	0	0	0	0	0	0	0.074524573	0.464105444	0.467555795	0.285359859	0.162870198	0.234005466	0.159668815	0.137388452	0.109498323	0.460354007	0.479528175	0.503938131	0.424856931	0.359055613	0.300762051	0.265296252	0.226055299	0.205615729	0.429367255	0.443272865	0.461103847	0.444679964	0.359602431	0.31038468	0.252676782
A	A	A2	NC(=O)N(O)[C@@H]1C=C[C@H](Oc2cccc(Oc3ccc(F)cc3)c2)C1	0	0.454597307	0.017466904	0.201687189	0.354934437	0.352941176	0.333333333	0.342105263	0.392857143	0.283333333	0	0.404761905	0.2	0.25	0	0	0.052631579	0	0	0	0.052631579	0.056617224	0.328981176	0.33503835	0.201382596	0.100327139	0.152643641	0.09174032	0.09072683	0.069677541	0.385138843	0.381889348	0.370770958	0.300129802	0.240643447	0.226715131	0.203379615	0.168560579	0.146001808	0.35259814	0.358973284	0.336318855	0.335225819	0.235587379	0.202760016	0.186899146
A	A	A2	Cc1oc(-c2ccccc2)nc1CCOc1cccc2c1ccn2CCC(=O)O	0.5	0.496937333	0.002635205	0.197995672	0.448991557	0.588235294	0.611111111	0.421052632	0.464285714	0.366666667	0	0.523809524	0.2	0.25	0	0	0	0	0	0	0	0.061988073	0.384331933	0.384096861	0.22725485	0.12586593	0.182639296	0.113418783	0.112155261	0.091125251	0.477832343	0.475941191	0.460502709	0.380153256	0.3270428	0.290683012	0.265174452	0.233320972	0.204859391	0.414835336	0.431970733	0.415110573	0.377333473	0.298768054	0.269829286	0.237509794
A	A	A2	O=C(O)C1(c2ccc3c(c2)OC[C@H](Cc2ccc(-c4ccccc4)cc2)[C@H]3O)CCCC1	0.5	0.383391335	0.071875673	0.249027447	0.535117478	0.529411765	0.527777778	0.5	0.517857143	0.466666667	0	0.642857143	0	0.25	0	0	0	0	0	0	0	0.066911621	0.422220213	0.438748178	0.300894162	0.168337528	0.228959779	0.133477663	0.124216813	0.095735539	0.558209195	0.577420117	0.599266714	0.549612806	0.470904326	0.398099307	0.323351965	0.274964731	0.250192707	0.479678397	0.503076433	0.504630876	0.528468099	0.460125656	0.401384974	0.317757425
A	A	A2	Cc1oc(-c2ccccc2)nc1CCOc1ccc(C[C@H](Nc2ccccc2C(=O)c2ccccc2)C(=O)O)cc1	0.5	0.427624346	0.033728964	0.223725664	0.656136755	0.852941176	0.833333333	0.596491228	0.678571429	0.5	0	0.785714286	0.2	0.3125	0	0	0	0	0	0	0	0.089190521	0.540128912	0.527286122	0.334699661	0.187620453	0.313042354	0.201708107	0.203557539	0.147743303	0.704429315	0.692893849	0.658023666	0.5602436	0.485663454	0.470128534	0.460023566	0.420125452	0.367736512	0.583718659	0.60006904	0.560320617	0.535424615	0.439182123	0.401347922	0.381435538
A	A	A2	CCn1nc(Cc2ccccc2)cc1C1CCN(C[C@H]2C[C@H](N(C)[C@@H](C(=O)O)C(C)C)C[C@@H]2c2cccc(F)c2)CC1	0.5	0.585378556	0.013806778	0.529801835	0.765382769	0.5	0.472222222	0.754385965	0.696428571	0.783333333	0	0.80952381	0.4	0.125	0	0	0.052631579	0	0	0	0.052631579	0.091350324	0.568532551	0.572508818	0.372941484	0.230159386	0.363521127	0.232818713	0.234493155	0.200466824	0.747170013	0.76648598	0.776881911	0.719361468	0.683769622	0.669860912	0.627305721	0.57176678	0.553473826	0.716649004	0.73588713	0.765485815	0.783976691	0.718710775	0.715837192	0.682605094
A	A	A2	CCOc1cccc(-n2cc(C(=O)N3CCN(c4cc(C(=O)[O-])c5ccccc5c4)CC3)nc2-c2ccc(C)cc2)c1	0	0.471005927	0.010168292	0.297982572	0.672912177	0.794117647	0.833333333	0.614035088	0.696428571	0.516666667	0	0.785714286	0.4	0.25	0	0	0	0	0	0	0	0.091210351	0.56871349	0.574309952	0.377773178	0.223592903	0.358615023	0.228646779	0.23212815	0.178466915	0.717755208	0.711477711	0.701029844	0.631874205	0.570470957	0.534627535	0.496552689	0.468051591	0.439821538	0.599217511	0.623895155	0.609076522	0.571514929	0.482978924	0.465884518	0.407680216
A	A	A2	OC12N=C(c3ccccc3)SC1Cc1cc(Cl)ccc12	0	0.601638382	0.022064923	0.180179298	0.30751198	0.352941176	0.333333333	0.254385965	0.303571429	0.2	0	0.357142857	0.1	0.0625	0.25	0	0	0.166666667	0	0	0.052631579	0.066403309	0.308880675	0.363430291	0.235438688	0.109191686	0.147933119	0.091405336	0.051119595	0.030756417	0.342186119	0.344949616	0.370960534	0.311067241	0.229476906	0.181749759	0.142477816	0.109480338	0.081548436	0.246671849	0.269591	0.268352547	0.26119791	0.189305383	0.14858098	0.109689426
A	A	A2	N#C[C@@H]1CC(F)(F)CN1C(=O)CNC1CC2CCC(C1)N2c1ncccn1	0	0.320955916	0.149991344	0.340447407	0.402746869	0.176470588	0.166666667	0.403508772	0.428571429	0.366666667	0	0.404761905	0.6	0.0625	0	0	0.105263158	0	0	0	0.105263158	0.062244346	0.371046848	0.411801071	0.24874908	0.13246979	0.201231442	0.098199739	0.097569831	0.080908042	0.414174545	0.429758986	0.454714001	0.404463867	0.324217232	0.274241545	0.232577705	0.201025607	0.187154725	0.409262529	0.41914212	0.460086771	0.48271577	0.361038673	0.31042153	0.241102944
A	A	A2	CCN(CC)CCNc1ccc(CNC=O)c2sc3ccc(OC)cc3c(=O)c12	0	0.515916775	0.000228071	0.382883071	0.487761415	0.352941176	0.333333333	0.464912281	0.464285714	0.45	0	0.5	0.3	0.1875	0.25	0	0	0	0	0	0	0.074169465	0.411623746	0.408222567	0.299565414	0.176311947	0.253016908	0.15635864	0.149306847	0.118880379	0.493558812	0.486906992	0.475179598	0.447934677	0.408886715	0.3661009	0.324873457	0.294133383	0.274404362	0.450454023	0.460432492	0.455430851	0.414051163	0.35780801	0.363800307	0.301071717
A	A	A2	O=C(Nc1ccc2[nH]ccc2c1)c1cc2cc(F)ccc2n1Cc1cccc(F)c1	0	0.517958553	0.000125534	0.110611778	0.434643964	0.705882353	0.722222222	0.385964912	0.482142857	0.283333333	0	0.547619048	0.3	0.0625	0	0	0.105263158	0	0	0	0.105263158	0.066240446	0.400260457	0.416345526	0.25426046	0.138334592	0.213723643	0.150132198	0.165144723	0.119725299	0.48739942	0.48785014	0.490395764	0.408566502	0.337439688	0.299861711	0.30273823	0.294559736	0.261519967	0.387928698	0.406703796	0.382772501	0.365444875	0.292936439	0.254466158	0.217679365
A	A	A2	C[C@]12CC[C@H]3C(=CCc4cc(O)ccc43)[C@@H]1CCC2=O	0	0.564175477	0.005932857	0.306923233	0.335755557	0.176470588	0.166666667	0.324561404	0.303571429	0.333333333	0	0.404761905	0	0.125	0	0	0	0	0	0	0	0.038067564	0.256928218	0.293344499	0.207272393	0.100583344	0.121431931	0.058605518	0.046930348	0.025461647	0.340772346	0.372340935	0.419909586	0.405110261	0.339609294	0.2538691	0.172091593	0.113621322	0.069482877	0.304254275	0.327064867	0.353173553	0.3842538	0.344911085	0.301943272	0.205419713
A	A	A2	C=CCc1cc(S(=O)(=O)c2ccc(O)c(CC=C)c2)ccc1O	0	0.582650674	0.01261009	0.239832503	0.361513605	0.352941176	0.333333333	0.333333333	0.357142857	0.3	0	0.404761905	0	0.25	0.25	0	0	0	0	0	0	0.060666406	0.36163979	0.339028899	0.236945272	0.128872236	0.19967354	0.112594715	0.084541086	0.051040726	0.38355509	0.378853418	0.369880258	0.337995364	0.291994577	0.254902954	0.219283006	0.175640239	0.13898674	0.329028036	0.330638816	0.305313884	0.2987816	0.272251676	0.222272983	0.203713319
A	A	A2	CC/C(=C\C(=N/O)C(N)=O)C(C)[N+](=O)[O-]	0	0.537433973	0.000674693	0.268536294	0.194685285	0	0	0.219298246	0.214285714	0.216666667	0	0.166666667	0.3	0.25	0	0	0	0	0	0	0	0.032935264	0.16994923	0.16190624	0.116466151	0.066151014	0.095472158	0.057582132	0.037795928	0.001928151	0.195271183	0.187307581	0.179181644	0.167749626	0.150975784	0.128428261	0.096404183	0.053094084	0.013416282	0.230951604	0.218364447	0.19935488	0.188483566	0.165049857	0.166030291	0.134523885
A	A	A2	CC(C)(C)c1csc(-c2cc3cc(OCc4ccccc4CC(=O)O)ccc3o2)n1	0.5	0.65982492	0.067403693	0.256701092	0.483332162	0.588235294	0.611111111	0.438596491	0.482142857	0.383333333	0	0.547619048	0.1	0.25	0.25	0	0	0	0	0	0	0.076345069	0.428466752	0.446884628	0.265267316	0.153738356	0.210004284	0.133131496	0.123596569	0.095906294	0.513568847	0.510102692	0.506128755	0.425133607	0.362933459	0.299646788	0.266130541	0.257389539	0.23346759	0.429243724	0.444921929	0.428221946	0.39134718	0.355637449	0.278811833	0.202066892
A	A	A2	O=C1OC[C@H](Cc2cccc(O)c2)[C@H]1Cc1cccc(O)c1	0	0.456994536	0.016278199	0.176494385	0.337952537	0.352941176	0.333333333	0.324561404	0.339285714	0.3	0	0.404761905	0	0.25	0	0	0	0	0	0	0	0.045561146	0.277805549	0.282997865	0.169122038	0.086999769	0.145057797	0.098324842	0.096411708	0.046750242	0.357162701	0.365501881	0.36926728	0.314708887	0.252819547	0.231865557	0.217725974	0.176399638	0.1226663	0.319186393	0.330417274	0.32210334	0.325448566	0.273003571	0.218916606	0.201367603
A	A	A2	COc1cc(C(=O)NC2CCN(C)CC2)ccc1Nc1ncc2c(n1)N(C1CCCC1)CC(F)(F)C(=O)N2C	0	0.291279872	0.197082249	0.472011175	0.623833435	0.352941176	0.333333333	0.622807018	0.642857143	0.583333333	0	0.619047619	0.7	0.1875	0	0	0.105263158	0	0	0	0.105263158	0.091926259	0.548378853	0.582609886	0.408053813	0.233931901	0.375890621	0.230656455	0.197779533	0.14949932	0.630515324	0.640573947	0.652189439	0.610053578	0.546017028	0.505923792	0.458991355	0.395215003	0.354012194	0.625491724	0.637144765	0.669510656	0.664245015	0.563324163	0.52167282	0.438377426
A	A	A2	O=C(CCCCCCCCc1cccnc1)N1CCC(C=C(c2ccccc2)c2ccccc2)CC1	0	0.288047746	0.20259872	0.338354795	0.669947846	0.529411765	0.5	0.640350877	0.589285714	0.666666667	0	0.761904762	0.2	0.0625	0	0	0	0	0	0	0	0.072172835	0.461072067	0.421903108	0.264000699	0.144319202	0.240360472	0.159273988	0.152525887	0.106221436	0.661166676	0.66870615	0.642187792	0.559543085	0.478132913	0.464281396	0.462471391	0.416847035	0.336555758	0.59073901	0.609348521	0.614246853	0.624438596	0.49702623	0.455518789	0.434771868
A	A	A2	Cc1c(N(C)CS(=O)(=O)[O-])c(=O)n(-c2ccccc2)n1C	0	0.391244327	0.064062055	0.28737861	0.305994095	0.176470588	0.166666667	0.298245614	0.321428571	0.266666667	0	0.285714286	0.3	0.25	0.25	0	0	0	0	0	0	0.058685896	0.359996452	0.315617037	0.199829004	0.122291316	0.189734252	0.111565196	0.069878997	0.044793421	0.319437471	0.313150705	0.307273521	0.276294547	0.266682754	0.243960175	0.195755304	0.140140757	0.094693473	0.305915309	0.306545084	0.312557665	0.267283468	0.239483306	0.262524609	0.201761321
A	A	A2	Oc1cccc(O)n1	0	0.447728005	0.02110514	0.028231	0.077543364	0.176470588	0.166666667	0.087719298	0.089285714	0.083333333	0	0.095238095	0.1	0.125	0	0	0	0	0	0	0	0.013165394	0.078101791	0.084457472	0.042607637	0.013611785	0.00259151	5.74E-05	0	0	0.087423091	0.089597996	0.087057248	0.061943138	0.027798894	0.008756449	0.00126525	0	0	0.091973186	0.097377853	0.082107958	0.073834226	0.041043739	0.020094959	0.00562401
A	A	A2	C=CC1CNC(=S)O1	0	0.6464831	0.054827321	0.192864864	0.105423304	0	0	0.105263158	0.089285714	0.116666667	0	0.095238095	0.1	0.0625	0.25	0	0	0	0	0	0	0.024538794	0.09829499	0.117806732	0.050871766	0.016401785	0.013907226	0.00125485	0	0	0.106994977	0.10138084	0.103364742	0.074717758	0.04123248	0.018545915	0.004539437	0	0	0.101910739	0.109413197	0.113805037	0.095261988	0.050163699	0.026755952	0.008026655
A	A	A2	CSCCC(N)C(=O)O	0.5	0.463458788	0.013281554	0.197472794	0.133608613	0	0	0.149122807	0.107142857	0.183333333	0	0.095238095	0.1	0.125	0.25	0	0	0	0	0	0	0.028360246	0.119447185	0.098348906	0.061521852	0.030365642	0.044039589	0.009874975	0.002318133	5.11E-05	0.122063526	0.121117488	0.112161249	0.091810455	0.067715634	0.043415865	0.023495459	0.010375791	0.001189709	0.147186647	0.142879117	0.14066639	0.127008061	0.10367448	0.067675498	0.033972027
A	A	A2	O=c1cc(-c2ccccc2)oc2ccccc12	0	0.482198507	0.006315645	0.091015418	0.238684529	0.352941176	0.333333333	0.210526316	0.25	0.166666667	0	0.333333333	0	0.125	0	0	0	0	0	0	0	0.031557897	0.205918143	0.211417878	0.137073851	0.06730601	0.083856506	0.042269854	0.032028397	0.013086934	0.270835679	0.272684909	0.269761667	0.223650556	0.164409363	0.13089883	0.104028059	0.077554802	0.046996164	0.203172886	0.218982563	0.203728569	0.195168065	0.138336641	0.106312388	0.080576706
A	A	A2	O=C1CC(c2ccccc2)Oc2ccccc21	0	0.487993189	0.00467977	0.082076408	0.249519257	0.352941176	0.333333333	0.228070175	0.25	0.2	0	0.333333333	0	0.125	0	0	0	0	0	0	0	0.031587761	0.207806063	0.214833259	0.1403543	0.069359595	0.086450635	0.043087415	0.03208986	0.013086934	0.273585027	0.280491158	0.282410074	0.239208705	0.180329697	0.144882956	0.111650613	0.078774429	0.046996164	0.218296825	0.234186141	0.230183872	0.227364591	0.164873148	0.13394097	0.09965755
A	A	A2	Oc1cc(O)c2c(c1)O[C@H](c1ccc(O)c(O)c1)[C@@H](O)C2	0	0.317665925	0.154895639	0.143671967	0.286417399	0.352941176	0.333333333	0.280701754	0.321428571	0.233333333	0	0.333333333	0	0.375	0	0	0	0	0	0	0	0.046664518	0.271191325	0.295115732	0.207429157	0.105867172	0.139723486	0.078051865	0.071813664	0.041553602	0.314613782	0.32392469	0.335235524	0.302386685	0.240793196	0.197442702	0.160118915	0.123767262	0.088357577	0.293532881	0.304823509	0.279128146	0.297278252	0.245929772	0.202352843	0.160603735
A	A	A2	C[C@@H]1O[C@@H](OC[C@H]2O[C@@H](Oc3c(-c4ccc(O)c(O)c4)oc4cc(O)cc(O)c4c3=O)[C@H](O)[C@@H](O)[C@@H]2O)[C@H](O)[C@H](O)[C@H]1O	0	0.016359022	0.938515737	0.507525038	0.60984332	0.352941176	0.333333333	0.614035088	0.714285714	0.5	0	0.619047619	0	1	0	0	0	0	0	0	0	0.109962048	0.610096826	0.665012267	0.508545735	0.271300545	0.389123504	0.277808414	0.334560579	0.279376075	0.657066786	0.669057346	0.685691369	0.638131932	0.539245279	0.482188055	0.486342634	0.516040036	0.516643137	0.666651453	0.669584429	0.648844134	0.703409932	0.591632384	0.508957067	0.422609724
A	A	A2	C[C@@H]1O[C@@H](O[C@H]2[C@H](Oc3cc(O)c4c(c3)O[C@H](c3ccc(O)cc3)CC4=O)O[C@H](CO)[C@@H](O)[C@@H]2O)[C@H](O)[C@H](O)[C@H]1O	0	0.126367041	0.575720032	0.473642004	0.60764634	0.352941176	0.333333333	0.614035088	0.678571429	0.533333333	0	0.619047619	0	0.875	0	0	0	0	0	0	0	0.102468466	0.581392786	0.629652332	0.469421126	0.258073443	0.363762719	0.257439592	0.289780729	0.236279761	0.640676432	0.658493366	0.676639144	0.629197323	0.538650085	0.484062689	0.472345096	0.475992159	0.456977326	0.651719335	0.658327927	0.659956914	0.712234173	0.590245228	0.532905762	0.446523553
A	A	A2	N[C@@H](CS)C(=O)O	0.5	0.47222934	0.009702727	0.155036029	0.083340897	0	0	0.096491228	0.071428571	0.116666667	0	0.047619048	0.1	0.125	0.25	0	0	0	0	0	0	0.024060287	0.075975923	0.076167211	0.057631769	0.022819397	0.002017909	1.91E-05	0	0	0.079104878	0.074725645	0.07403819	0.061386813	0.03353421	0.006877593	0.00042175	0	0	0.099964307	0.096330377	0.089544088	0.090417641	0.061086767	0.020512081	0.00187467
A	A	A2	O=C(C=Cc1ccc(O)c(O)c1)O[C@@H]1C[C@](O)(C(=O)O)C[C@@H](O)[C@H]1O	0.5	0.342282989	0.120113015	0.319108488	0.341933545	0.176470588	0.166666667	0.350877193	0.392857143	0.3	0	0.357142857	0	0.5625	0	0	0	0	0	0	0	0.060129531	0.320228261	0.349601083	0.246784026	0.120641275	0.179558955	0.100702024	0.090046783	0.064447073	0.367552008	0.369318879	0.37578044	0.344444919	0.270759348	0.210887828	0.172394007	0.146409709	0.136951193	0.377352077	0.369893529	0.347415061	0.391196308	0.33183621	0.251073855	0.179254559
A	A	A2	OCc1c[nH]c2ccccc12	0	0.451985154	0.01880987	0.058214466	0.149893486	0.264705882	0.277777778	0.149122807	0.142857143	0.15	0	0.19047619	0.1	0.0625	0	0	0	0	0	0	0	0.01794386	0.12297813	0.126231972	0.075156357	0.032456644	0.021951673	0.005535863	0.000651255	1.70E-05	0.158271837	0.167116928	0.173687707	0.135206165	0.092240676	0.046404949	0.017912632	0.004199452	0.00039657	0.141141959	0.156062369	0.14866932	0.130864342	0.098617641	0.070482794	0.034887594
A	A	A2	CS(=O)CCCCN=C=S	0	0.446818712	0.021612512	0.249633435	0.164952957	0	0	0.157894737	0.125	0.183333333	0	0.119047619	0.1	0.0625	0.5	0	0	0	0	0	0	0.041823897	0.171986942	0.10857684	0.059229989	0.031357262	0.045674041	0.025415346	0.029789063	0.015658375	0.157616038	0.143770478	0.123215799	0.099515776	0.075792871	0.056949229	0.040460701	0.026717933	0.01539015	0.150487491	0.146031692	0.150723443	0.139057787	0.095923309	0.069227861	0.044948536
A	A	A2	N#C[S-]	0	0.53497888	0.000453179	0.03663227	0.003789383	0	0	0	0	0	0	0	0.1	0	0.25	0	0	0	0	0	0	0.012192085	0.014704407	0.011856858	0	0	0	0	0	0	0.012882506	0.000265172	0	0	0	0	0	0	0	0	0	0	0	0	0	0
A	A	A2	N#CCc1c[nH]c2ccccc12	0	0.494821158	0.003066289	0.077318771	0.161196356	0.264705882	0.277777778	0.149122807	0.160714286	0.133333333	0	0.214285714	0.2	0	0	0	0	0	0	0	0	0.019170631	0.131103224	0.13145058	0.077811221	0.035252393	0.033476638	0.010853948	0.004246794	0.000236622	0.176817822	0.179356109	0.182366395	0.14472553	0.103908744	0.059571498	0.02755345	0.00878704	0.001109523	0.138521646	0.152651307	0.145383242	0.13077306	0.096313165	0.069592501	0.034671766
A	A	A2	C=CC1CNC(=S)O1	0	0.6464831	0.054827321	0.192864864	0.105423304	0	0	0.105263158	0.089285714	0.116666667	0	0.095238095	0.1	0.0625	0.25	0	0	0	0	0	0	0.024538794	0.09829499	0.117806732	0.050871766	0.016401785	0.013907226	0.00125485	0	0	0.106994977	0.10138084	0.103364742	0.074717758	0.04123248	0.018545915	0.004539437	0	0	0.101910739	0.109413197	0.113805037	0.095261988	0.050163699	0.026755952	0.008026655
A	A	A2	C=CC(O)CC#N	0	0.545840807	0.001765992	0.147823067	0.081862237	0	0	0.096491228	0.071428571	0.116666667	0	0.095238095	0.1	0.0625	0	0	0	0	0	0	0	0.009433535	0.051576619	0.047673107	0.031684319	0.012049053	0.006475951	0.000531531	0	0	0.080602588	0.07729896	0.071246797	0.05805055	0.03366303	0.012871505	0.002359947	0	0	0.092069097	0.089984063	0.084837595	0.08287011	0.050533214	0.024483693	0.004620136
A	B	B	C/C=C/c1ccc(OC)cc1	0	0.59454589	0.018225788	0.128610884	0.171507751	0.176470588	0.166666667	0.175438596	0.142857143	0.2	0	0.214285714	0	0.0625	0	0	0	0	0	0	0	0.017225462	0.114088052	0.10343796	0.064654517	0.02713649	0.029573582	0.012354211	0.008940623	0.004091254	0.1703653	0.169342122	0.155587373	0.127339555	0.094254747	0.067532292	0.041298694	0.023514862	0.015587281	0.160832643	0.167095658	0.15938141	0.127387554	0.097205608	0.082850547	0.059728636
A	B	B	O=C1O[C@H]([C@@H](O)CO)C([O-])=C1O	0	0.322369454	0.147908452	0.188129793	0.11980368	0	0	0.140350877	0.160714286	0.116666667	0	0.119047619	0	0.375	0	0	0	0	0	0	0	0.027478955	0.140229619	0.158559119	0.114798728	0.044526067	0.049492711	0.01276757	0.001037004	1.70E-05	0.136421286	0.140349425	0.147583891	0.117907654	0.07924244	0.047524499	0.019866324	0.004437579	0.00039657	0.164214017	0.157995899	0.15439759	0.153697038	0.106056662	0.065631798	0.036426062
A	B	B	CN(C)c1ccc(C(=N)c2ccc(N(C)C)cc2)cc1	0	0.551106445	0.002711903	0.19366239	0.340652953	0.352941176	0.333333333	0.333333333	0.303571429	0.35	0	0.380952381	0.3	0	0	0	0	0	0	0	0	0.037088866	0.240834845	0.234051363	0.157602896	0.078044377	0.096025012	0.053754607	0.057001965	0.040949811	0.336558947	0.331406402	0.323991428	0.29999127	0.253257194	0.198716249	0.144469034	0.119443357	0.113626458	0.307720322	0.321157636	0.306597887	0.267339006	0.256729716	0.223888261	0.155407376
A	B	B	Cn1cnc([N+](=O)[O-])c1Sc1ncnc2nc[nH]c12	0	0.602010366	0.022276395	0.129773875	0.222757419	0.411764706	0.416666667	0.201754386	0.285714286	0.116666667	0	0.19047619	0.7	0.125	0.25	0	0	0	0	0	0	0.054080841	0.290703153	0.313091736	0.206800102	0.109198169	0.109561808	0.077570937	0.072267974	0.026264654	0.256047939	0.244539954	0.250596702	0.200626809	0.162244286	0.123148303	0.121075878	0.100582996	0.04667037	0.219782422	0.233990082	0.215967983	0.160040852	0.13153815	0.097916835	0.103413816
A	B	B	Oc1ccc(Cl)cc1Cc1ccccc1	0	0.585014838	0.013644086	0.070347433	0.226699201	0.352941176	0.333333333	0.201754386	0.214285714	0.183333333	0	0.285714286	0	0.0625	0	0	0	0.166666667	0	0	0.052631579	0.042039461	0.18791237	0.193878019	0.119388317	0.055236711	0.088818803	0.050028628	0.038557588	0.012764007	0.247468596	0.241780015	0.238548665	0.196923892	0.141792851	0.116402052	0.098085272	0.068568799	0.030023996	0.19232409	0.201749722	0.186054471	0.181058011	0.139583796	0.105465911	0.078580874
A	B	B	CC(C)(C)c1ccc(O)cc1	0	0.614418093	0.029908053	0.11938897	0.182342478	0.176470588	0.166666667	0.192982456	0.142857143	0.233333333	0	0.214285714	0	0.0625	0	0	0	0	0	0	0	0.017255326	0.112554758	0.125511191	0.076012891	0.029517416	0.027127108	0.013474621	0.003658996	0.000153255	0.173114648	0.180144156	0.187912871	0.169511878	0.120916289	0.072425132	0.03548165	0.014155756	0.003569126	0.175956583	0.182149893	0.180538665	0.177086272	0.172080834	0.10986008	0.062003912
A	B	B	Nc1cc(Cl)cc(C(=O)O)c1Cl	0.5	0.565068238	0.00619831	0.124789473	0.14156447	0.176470588	0.166666667	0.122807018	0.160714286	0.083333333	0	0.142857143	0.1	0.125	0	0	0	0.333333333	0	0	0.105263158	0.054342795	0.165124368	0.192635639	0.143415546	0.079145653	0.097962788	0.0030259	6.15E-05	0	0.16945913	0.152555819	0.158163114	0.139441872	0.095169134	0.049816251	0.011955108	0.001219627	0	0.136131096	0.132520506	0.116431169	0.111973245	0.087206362	0.052944223	0.026415346
A	B	B	O=C(CCl)c1ccccc1	0	0.54686583	0.001934284	0.08544154	0.133534095	0.176470588	0.166666667	0.122807018	0.125	0.116666667	0	0.166666667	0	0.0625	0	0	0	0.166666667	0	0	0.052631579	0.031379156	0.116335576	0.10963345	0.079548721	0.033252981	0.03947977	0.010423714	0.000761498	0	0.148320023	0.140837195	0.136121261	0.106435085	0.068652623	0.043157266	0.017134945	0.002450058	0	0.119640058	0.120508303	0.117392502	0.103149907	0.066506285	0.050193835	0.023788827
A	B	B	O=NN([O-])c1ccccc1.[NH4+]	0	0.448777826	0.020526851	0.047648481	0.10077945	0.176470588	0.166666667	0.105263158	0.125	0.083333333	0	0.119047619	0.2	0.125	0	0	0	0	0	0	0	0.018168819	0.107130239	0.099500893	0.064167231	0.025473454	0.024375535	0.00479359	0.00032518	0	0.116913601	0.113010643	0.111263999	0.087176058	0.05072355	0.026569383	0.008625792	0.001072651	0	0.111942872	0.113482407	0.098725772	0.092520479	0.060141453	0.035259978	0.01303814
A	B	B	OC(c1ccc(Cl)cc1)(c1ccc(Cl)cc1)C(Cl)(Cl)Cl	0	0.724831161	0.147241611	0.203855206	0.301009296	0.352941176	0.333333333	0.228070175	0.303571429	0.15	0	0.30952381	0	0.0625	0	0	0	0.833333333	0	0	0.263157895	0.118004053	0.33006359	0.523601019	0.299127042	0.167097604	0.251861182	0.1355496	0.202551034	0.034236302	0.3526014	0.311245948	0.337641458	0.301237583	0.265174892	0.233558823	0.169391011	0.11040855	0.042808872	0.240054278	0.235365351	0.229809555	0.229832666	0.192064454	0.179691823	0.131450673
A	B	B	O=C1O[C@H]([C@H](O)CO)C([O-])=C1O	0	0.322369454	0.147908452	0.188129793	0.11980368	0	0	0.140350877	0.160714286	0.116666667	0	0.119047619	0	0.375	0	0	0	0	0	0	0	0.027478955	0.140229619	0.158559119	0.114798728	0.044526067	0.049492711	0.01276757	0.001037004	1.70E-05	0.136421286	0.140349425	0.147583891	0.117907654	0.07924244	0.047524499	0.019866324	0.004437579	0.00039657	0.164214017	0.157995899	0.15439759	0.153697038	0.106056662	0.065631798	0.036426062
A	B	B	CCOc1ccc2c(c1)C(C)=CC(C)(C)N2	0	0.630173675	0.041216003	0.238202225	0.275562775	0.176470588	0.166666667	0.280701754	0.232142857	0.316666667	0	0.30952381	0.1	0.0625	0	0	0	0	0	0	0	0.028693758	0.192078554	0.20755292	0.130894913	0.067019635	0.082885815	0.032861196	0.025953767	0.012392741	0.265668455	0.275188632	0.279786201	0.256336505	0.215275451	0.173691853	0.116326628	0.070247119	0.048811789	0.259197809	0.2724968	0.278297969	0.260067791	0.223382905	0.183234606	0.16973703
A	B	B	CC(=O)OC/C=C(\C)CCC=C(C)C	0	0.748571995	0.184077546	0.332708815	0.249960775	0	0	0.271929825	0.196428571	0.333333333	0	0.261904762	0	0.125	0	0	0	0	0	0	0	0.025346873	0.147870213	0.133352632	0.073504988	0.039765579	0.056035417	0.038408299	0.029921507	0.018948052	0.228392496	0.225272654	0.199344037	0.168552147	0.141822204	0.11810585	0.10291125	0.089846489	0.063373338	0.253330891	0.246679823	0.249821118	0.205340313	0.184019372	0.16856136	0.115341746
A	B	B	CC[C@H](C)C(=O)O[C@H]1C[C@@H](C)C=C2C=C[C@H](C)[C@H](CC[C@@H]3C[C@@H](O)CC(=O)O3)[C@H]21	0	0.515627454	0.000245058	0.581470421	0.52777572	0	0	0.543859649	0.464285714	0.6	0	0.547619048	0	0.3125	0	0	0	0	0	0	0	0.06231234	0.380688135	0.399509451	0.269508926	0.156978704	0.22893164	0.156342176	0.172994927	0.129366505	0.503856539	0.529504116	0.547913788	0.519706372	0.460639672	0.422690193	0.41361428	0.411915224	0.382455573	0.521253261	0.526435869	0.57090674	0.613347038	0.527362898	0.472495128	0.421763131
A	B	B	CN(Cc1cnc2nc(N)nc(N)c2n1)c1ccc(C(=O)N[C@@H](CCC(=O)O)C(=O)O)cc1	1	0.284319642	0.209056273	0.299497817	0.466231759	0.470588235	0.472222222	0.456140351	0.535714286	0.366666667	0	0.452380952	0.8	0.3125	0	0	0	0	0	0	0	0.076689313	0.434130735	0.441046704	0.285488037	0.157371941	0.241025523	0.148881839	0.144000894	0.101377947	0.495775479	0.482564441	0.462233026	0.415871627	0.363870199	0.32769908	0.288422587	0.255641153	0.223119581	0.473296405	0.475321623	0.437245436	0.417732896	0.357365858	0.32852734	0.276408192
A	B	B	CCCCC/C=C\C/C=C\CCCCCCCC(=O)OC	0	0.466170137	0.012115315	0.441062862	0.425897779	0	0	0.456140351	0.321428571	0.566666667	0	0.428571429	0	0.125	0	0	0	0	0	0	0	0.04039673	0.239821108	0.190237777	0.113642862	0.060472991	0.089917757	0.055549741	0.055741661	0.043269151	0.37874776	0.380767139	0.336430431	0.276993827	0.23112096	0.203238793	0.181072326	0.162062774	0.147499424	0.418609081	0.409478945	0.427364611	0.407711165	0.303695477	0.26654367	0.223213859
A	B	B	COS(C)(=O)=O	0	0.508270441	0.000882034	0.117703653	0.0612033	0	0	0.078947368	0.053571429	0.1	0	0.023809524	0	0.1875	0.25	0	0	0	0	0	0	0.022803652	0.142208837	0.086435825	0.023643723	0.003024684	0.000261126	0	0	0	0.057809546	0.059735935	0.055723481	0.03700989	0.017695543	0.00395299	0	0	0	0.087460681	0.081579369	0.095104867	0.05824933	0.033078032	0.018534525	0
A	B	B	Cc1ccc2cc3c(ccc4ccccc43)c3c2c1CC3	0	0.587213676	0.01464234	0.083841534	0.343951786	0.529411765	0.583333333	0.298245614	0.321428571	0.266666667	0	0.476190476	0	0	0	0	0	0	0	0	0	0.036844736	0.267865527	0.292558868	0.198083767	0.105393919	0.124656673	0.063239575	0.049494363	0.022843836	0.372323872	0.394874033	0.424426901	0.386010842	0.331559329	0.25729109	0.183493038	0.134542202	0.084361876	0.26941203	0.304925014	0.306313286	0.292786474	0.243038592	0.232058753	0.164306295
A	B	B	O=Nc1ccc(Nc2ccccc2)cc1	0	0.487150025	0.004902585	0.026104813	0.207145197	0.352941176	0.333333333	0.192982456	0.214285714	0.166666667	0	0.261904762	0.2	0.0625	0	0	0	0	0	0	0	0.027202449	0.172959362	0.1613503	0.097974922	0.042424888	0.058681081	0.033344703	0.026201796	0.016290584	0.226596972	0.223782584	0.213330139	0.17009241	0.118476941	0.097317696	0.083193484	0.059846771	0.034700138	0.185648076	0.196426518	0.173915404	0.16923437	0.120804327	0.084680096	0.067982551
A	B	B	Oc1c(Cl)c(Cl)c(Cl)c(Cl)c1Cl	0	0.793408447	0.264850721	0.168656171	0.143277343	0.176470588	0.166666667	0.087719298	0.160714286	0.016666667	0	0.119047619	0	0.0625	0	0	0	0.833333333	0	0	0.263157895	0.100923673	0.221280612	0.275979592	0.345455443	0.153157353	0.090352894	0.00067262	0	0	0.191764205	0.150355709	0.165836188	0.159930255	0.086474314	0.024067136	0.001698209	0	0	0.111660675	0.102070087	0.093835629	0.096928635	0.054400615	0.018998839	0.002513302
A	B	B	Oc1ccc2ccccc2c1N=Nc1ccccc1	0	0.485777818	0.005276285	0.0141155	0.275176446	0.470588235	0.472222222	0.245614035	0.285714286	0.2	0	0.357142857	0.2	0.0625	0	0	0	0	0	0	0	0.035712774	0.230933444	0.225850704	0.14757084	0.070609593	0.094583265	0.05723833	0.05783135	0.035953709	0.304266221	0.303306086	0.293184945	0.239896978	0.171226565	0.137710556	0.128734158	0.128094293	0.107690085	0.234720938	0.252950617	0.223775352	0.215805132	0.154149011	0.116615256	0.092442611
A	B	B	CCCCOCCOCCOCc1cc2c(cc1CCC)OCO2	0	0.408562241	0.048419583	0.363263594	0.423775886	0.176470588	0.166666667	0.447368421	0.375	0.5	0	0.428571429	0	0.3125	0	0	0	0	0	0	0	0.051622171	0.318427328	0.282963403	0.169510852	0.094151655	0.142832036	0.087927663	0.079729502	0.056810769	0.401958618	0.408428167	0.378319414	0.31093615	0.268771696	0.239904273	0.215476073	0.186122927	0.157816449	0.433445289	0.437979789	0.464262432	0.387553034	0.299620136	0.296951442	0.24047477
A	B	B	CCCCN(CC)C(=O)SCCC	0	0.531159846	0.000195927	0.303727073	0.252762048	0	0	0.271929825	0.178571429	0.35	0	0.214285714	0.1	0.0625	0.25	0	0	0	0	0	0	0.035348421	0.173255061	0.164556831	0.104002913	0.057183977	0.073534522	0.037871292	0.022260249	0.009489531	0.219890292	0.217915101	0.196402276	0.169986057	0.148718331	0.128660028	0.112501142	0.086433165	0.053962907	0.250214468	0.246081534	0.262015705	0.234273717	0.178316518	0.153214683	0.135436728
A	B	B	Cc1cc(C)c(S(=O)(=O)[O-])cc1N=Nc1cc(S(=O)(=O)[O-])c2ccccc2c1O	0	0.390335033	0.06494378	0.169808704	0.400826691	0.470588235	0.472222222	0.350877193	0.464285714	0.233333333	0	0.404761905	0.2	0.4375	0.5	0	0	0	0	0	0	0.092763727	0.555314009	0.475241645	0.315985078	0.190906791	0.272696274	0.141138599	0.123835074	0.125742941	0.454679407	0.44747902	0.443025448	0.397323803	0.347539968	0.278725072	0.215945059	0.198437939	0.209406226	0.376670797	0.370844688	0.359446188	0.308930291	0.295238721	0.266635597	0.188030029
A	B	B	COC(=O)[C@H]1[C@H]2C[C@@H]3c4[nH]c5cc(OC)ccc5c4CCN3C[C@H]2C[C@@H](OC(=O)c2cc(OC)c(OC)c(OC)c2)[C@@H]1OC	0	0.452390203	0.018598367	0.568328574	0.722074676	0.441176471	0.444444444	0.710526316	0.732142857	0.666666667	0	0.761904762	0.2	0.5625	0	0	0	0	0	0	0	0.10226662	0.629727693	0.639845197	0.472826464	0.29409924	0.462280532	0.277951524	0.289648058	0.235364932	0.737725488	0.75019954	0.766562089	0.752018755	0.732121182	0.689416556	0.635547347	0.579437167	0.536968962	0.710963242	0.731067701	0.761923574	0.704758673	0.697599218	0.723469311	0.635954625
A	B	B	C=CCc1ccc2c(c1)OCO2	0	0.583841022	0.013125611	0.123145435	0.167188877	0.176470588	0.166666667	0.166666667	0.160714286	0.166666667	0	0.214285714	0	0.125	0	0	0	0	0	0	0	0.02095732	0.142165247	0.144353508	0.076785522	0.033674309	0.034626756	0.015988807	0.009102736	0.001386218	0.177185803	0.182132452	0.180338152	0.139061768	0.100332087	0.065862607	0.041565951	0.022658898	0.008741101	0.160736733	0.173324902	0.173099581	0.13616379	0.104391633	0.077548803	0.050719152
A	B	B	C/C=C/C=C/C(=O)O	0.5	0.608854868	0.026347495	0.184459741	0.099157628	0	0	0.114035088	0.089285714	0.133333333	0	0.119047619	0	0.125	0	0	0	0	0	0	0	0.012446995	0.065633946	0.05960039	0.030453943	0.014427813	0.01823449	0.008829482	0.002215694	5.11E-05	0.099516554	0.094987452	0.079708729	0.058787293	0.040786122	0.02878108	0.018354605	0.00834308	0.001189709	0.111663871	0.106988374	0.094603652	0.07829469	0.050296262	0.037656472	0.026327973
A	B	B	CC/C(=C(\c1ccccc1)c1ccc(OCCN(C)C)cc1)c1ccccc1.O=C(O)CC(O)(CC(=O)O)C(=O)O	0	0.562712341	0.005510372	0.239774161	0.501325976	0.529411765	0.5	0.473684211	0.446428571	0.483333333	0	0.595238095	0.1	0.0625	0	0	0	0	0	0	0	0.054284464	0.349453463	0.323046486	0.212231714	0.12872666	0.228882132	0.147886937	0.127749959	0.075161725	0.504174899	0.498971736	0.472702904	0.422231934	0.392990839	0.417751031	0.416988808	0.343519676	0.234821166	0.436664273	0.453283083	0.436415048	0.397511207	0.337549169	0.340513393	0.34828135
A	B	B	CN(C)C(=S)SSC(=S)N(C)C	0	0.784695759	0.248007741	0.381099783	0.219913557	0	0	0.184210526	0.160714286	0.2	0	0.119047619	0.2	0	1	0	0	0	0	0	0	0.071170936	0.261825483	0.283760111	0.198468668	0.06143476	0.088150682	0.04439503	0.022871383	0.004869688	0.212966174	0.173311336	0.161407415	0.155728151	0.112224862	0.069671408	0.063388287	0.057181694	0.035131714	0.174187172	0.173413511	0.170171298	0.119935591	0.123342856	0.049035576	0.042684771
A	B	B	O=C(O)C(Cl)(Cl)Cl	0.5	0.643556827	0.052242425	0.15498264	0.05717383	0	0	0.043859649	0.071428571	0.016666667	0	0.023809524	0	0.125	0	0	0	0.5	0	0	0.157894737	0.059267765	0.113627951	0.285353125	0.10526597	0.00191405	0	0	0	0	0.081838067	0.057185284	0.076358463	0.037051758	0.00562844	0	0	0	0	0.065556333	0.05213642	0.056835683	0.039781858	0.008980169	0	0
A	B	B	CCC(C)(C)c1ccc(O)cc1	0	0.586717697	0.014414092	0.146074453	0.207476336	0.176470588	0.166666667	0.219298246	0.160714286	0.266666667	0	0.238095238	0	0.0625	0	0	0	0	0	0	0	0.019405305	0.1256906	0.135600778	0.089477499	0.037370388	0.03790465	0.017861893	0.008063858	0.001149951	0.194593972	0.202357654	0.208112224	0.194297241	0.153176062	0.10114901	0.053812381	0.023983635	0.007775393	0.199567753	0.20540691	0.20585031	0.204071701	0.194446666	0.160523578	0.085508998
A	B	B	CCNc1cccc(C)c1	0	0.571301034	0.008213418	0.103434041	0.165047087	0.176470588	0.166666667	0.175438596	0.125	0.216666667	0	0.19047619	0.1	0	0	0	0	0	0	0	0	0.014241866	0.100210068	0.095575642	0.056007145	0.024148565	0.024920501	0.009136318	0.002666606	0.00020434	0.154200683	0.159137061	0.151468628	0.122226219	0.087030327	0.063609887	0.041170481	0.019478291	0.004758835	0.156361809	0.165186047	0.163752457	0.144040475	0.104408812	0.079383986	0.062118915
A	B	B	CCCc1ccc(O)cc1	0	0.471369644	0.010028741	0.08938624	0.157208621	0.176470588	0.166666667	0.166666667	0.125	0.2	0	0.19047619	0	0.0625	0	0	0	0	0	0	0	0.015105346	0.099418916	0.096503916	0.057104124	0.021679526	0.024071202	0.009637865	0.005665503	0.001047781	0.151635325	0.157930658	0.152780206	0.121958733	0.08137965	0.055062865	0.033421346	0.015359549	0.005395975	0.152345413	0.158892876	0.155184874	0.147362226	0.103092206	0.071812184	0.050782619
A	B	B	CCC(=O)Nc1ccc(Cl)c(Cl)c1	0	0.601522654	0.021999337	0.160279118	0.185316332	0.176470588	0.166666667	0.166666667	0.178571429	0.15	0	0.19047619	0.1	0.0625	0	0	0	0.333333333	0	0	0.105263158	0.054881031	0.177812395	0.194933119	0.154719983	0.052854224	0.064819433	0.042484283	0.035318159	0.010789955	0.202847926	0.185255319	0.18121356	0.151397821	0.098789059	0.075838272	0.0631001	0.04197507	0.019459455	0.168325407	0.165878185	0.160356795	0.151732071	0.096391206	0.069659785	0.056453647
A	B	B	CCOP(=S)(Oc1ccc([N+](=O)[O-])cc1)c1ccccc1	0	0.645615137	0.054054104	0.172248617	0.321076541	0.352941176	0.333333333	0.280701754	0.321428571	0.233333333	0	0.30952381	0.1	0.25	0.25	0.5	0	0	0	0	0	0.069108551	0.392732256	0.360287912	0.235026368	0.131743704	0.165148931	0.085923775	0.082478865	0.058884214	0.340289417	0.323161695	0.310763475	0.267995503	0.231873353	0.207475691	0.185827985	0.158397484	0.113016009	0.283433049	0.283758365	0.273911384	0.241848243	0.191399345	0.167431215	0.144524403
A	B	B	CCOP(=S)(OCC)SCSC(C)(C)C	0	0.829160226	0.339757875	0.423540951	0.312655905	0	0	0.289473684	0.214285714	0.35	0	0.19047619	0	0.125	0.75	0.5	0	0	0	0	0	0.078416261	0.399781577	0.407144966	0.186473152	0.121178862	0.119122826	0.078600651	0.041831739	0.02196419	0.2791468	0.263199571	0.251945346	0.209280625	0.189007048	0.149844986	0.136210159	0.11510425	0.088686328	0.272075456	0.264830075	0.287081455	0.223242761	0.204876515	0.159220791	0.121581948
A	B	B	CCCCCCCCc1ccc(O)cc1	0	0.352334819	0.107180318	0.16951314	0.282877909	0.176470588	0.166666667	0.298245614	0.214285714	0.366666667	0	0.30952381	0	0.0625	0	0	0	0	0	0	0	0.025855244	0.165098127	0.146951848	0.087285487	0.039244792	0.055303744	0.033282442	0.031726363	0.023071889	0.259031943	0.268998148	0.25377697	0.207590002	0.156838444	0.128193495	0.10997243	0.093652191	0.078510024	0.270401263	0.275177963	0.281743098	0.282187676	0.207585837	0.168076745	0.133240654
A	B	B	CCC(C)c1ccc(O)cc1	0	0.477238723	0.007910215	0.109585286	0.182342478	0.176470588	0.166666667	0.192982456	0.142857143	0.233333333	0	0.214285714	0	0.0625	0	0	0	0	0	0	0	0.017255326	0.112554758	0.112899399	0.072270031	0.02944332	0.030987926	0.013749879	0.006864681	0.001098866	0.173114648	0.180144156	0.17795733	0.153859028	0.115181122	0.078105938	0.043616864	0.019671592	0.006585684	0.175956583	0.182149893	0.180510568	0.175203473	0.138721984	0.116167881	0.068145809
A	B	B	C[C@]12CC[C@@H]3c4ccc(O)cc4CC[C@H]3[C@@H]1C[C@@H](O)[C@@H]2O	0	0.466575186	0.011945691	0.306279818	0.363940866	0.176470588	0.166666667	0.368421053	0.321428571	0.4	0	0.404761905	0	0.1875	0	0	0	0	0	0	0	0.041889016	0.27631346	0.319457072	0.233323706	0.115543736	0.145846299	0.069885121	0.056836751	0.03306966	0.355840895	0.396025372	0.454682135	0.452906262	0.393282057	0.303053647	0.206163133	0.134825986	0.086091857	0.349530183	0.373215693	0.405795799	0.469601401	0.444626959	0.39886124	0.275290371
A	B	B	C[C@]12CC[C@@H]3c4ccc(O)cc4CC[C@H]3[C@@H]1CC[C@H]2O	0	0.484984253	0.005498664	0.289487734	0.357425012	0.176470588	0.166666667	0.359649123	0.303571429	0.4	0	0.404761905	0	0.125	0	0	0	0	0	0	0	0.038127293	0.26101748	0.29928234	0.212752981	0.104584778	0.126737426	0.060886014	0.048375439	0.026341375	0.346271043	0.386840257	0.442705714	0.4371934	0.377234272	0.285024363	0.190405753	0.123542299	0.076924441	0.334502154	0.359985653	0.39649392	0.452910379	0.4253131	0.380452812	0.252616269
A	B	B	O=S(=O)(c1ccc(O)cc1)c1ccc(O)cc1	0	0.412579667	0.045103198	0.075794169	0.232379913	0.352941176	0.333333333	0.210526316	0.25	0.166666667	0	0.261904762	0	0.25	0.25	0	0	0	0	0	0	0.047826257	0.286600577	0.271136201	0.175755513	0.078034965	0.101193974	0.053170319	0.032016953	0.018072137	0.260177846	0.261184927	0.261773202	0.224043176	0.165402827	0.122592515	0.096221176	0.066545914	0.03833449	0.217608895	0.221503868	0.203065291	0.199847204	0.162459259	0.112285297	0.080887018
A	B	B	CCC(C)(c1ccc(O)cc1)c1ccc(O)cc1	0	0.495598191	0.002904208	0.12990652	0.296322569	0.352941176	0.333333333	0.289473684	0.267857143	0.3	0	0.357142857	0	0.125	0	0	0	0	0	0	0	0.03379747	0.210362032	0.219357597	0.15211885	0.077905818	0.106250847	0.059573815	0.044404617	0.020269869	0.300563048	0.305792514	0.309573917	0.293546486	0.263375531	0.226558567	0.165789292	0.100785411	0.051505858	0.272155874	0.282161162	0.266830156	0.271284327	0.247574847	0.250494874	0.19271354
A	B	B	CCc1cccc(O)c1	0	0.511147115	0.000585999	0.071084416	0.132074763	0.176470588	0.166666667	0.140350877	0.107142857	0.166666667	0	0.166666667	0	0.0625	0	0	0	0	0	0	0	0.012955367	0.086283074	0.086414329	0.051067851	0.019147969	0.015427106	0.002203159	0.000122926	0	0.130156001	0.13571716	0.132580853	0.104832479	0.066221763	0.037585957	0.014496168	0.002439253	0	0.128734243	0.135635858	0.12987323	0.120397136	0.082372607	0.060871428	0.032855908
A	B	B	CCCCCCCOC(=O)c1ccc(O)cc1	0	0.364411894	0.092615906	0.187273924	0.285074889	0.176470588	0.166666667	0.298245614	0.25	0.333333333	0	0.30952381	0	0.1875	0	0	0	0	0	0	0	0.033348826	0.196909958	0.180640895	0.11169938	0.054243866	0.07301211	0.046078395	0.039921275	0.029350601	0.275422297	0.277679517	0.256996013	0.209140392	0.156837588	0.127107431	0.112576462	0.098920402	0.086236359	0.285333381	0.284070179	0.284960215	0.273718732	0.201514885	0.154763191	0.125835525
A	B	B	N[C@@H](Cc1cc(I)c(Oc2ccc(O)c(I)c2)c(I)c1)C(=O)O	0.5	0.735569094	0.163393589	0.361346559	0.401886241	0.352941176	0.333333333	0.280701754	0.357142857	0.2	0	0.333333333	0.1	0.25	0	0	0	0	0	0.75	0.157894737	0.752023777	0.597107025	0.716949429	0.625323059	0.584057667	0.435790121	0.368995844	1	0.137732531	0.443752447	0.361773972	0.366105891	0.3292015	0.270782212	0.232646521	0.223559167	0.189503498	0.101669258	0.285893914	0.288882384	0.260492637	0.263863049	0.201321929	0.151777203	0.134082779
A	B	B	CC#C[C@]1(O)CC[C@H]2[C@@H]3CCC4=CC(=O)CCC4=C3[C@@H](c3ccc(N(C)C)cc3)C[C@@]21C	0	0.689451365	0.099969688	0.588432401	0.583243403	0.176470588	0.166666667	0.561403509	0.517857143	0.583333333	0	0.666666667	0.1	0.125	0	0	0	0	0	0	0	0.064496126	0.422918177	0.463705395	0.340576306	0.194670271	0.304807019	0.192687291	0.187964139	0.127876312	0.578182721	0.607720804	0.659681155	0.666620187	0.638483663	0.601034486	0.547499038	0.47468849	0.375558996	0.522525812	0.54972808	0.586106399	0.61181801	0.596073449	0.60734045	0.524766196
A	B	B	C#C[C@]1(O)CC[C@H]2[C@@H]3CCC4=CC(=O)CC[C@@H]4[C@H]3CC[C@@]21C	0	0.602390616	0.022493609	0.46461383	0.396858	0	0	0.394736842	0.339285714	0.433333333	0	0.452380952	0	0.125	0	0	0	0	0	0	0	0.042397388	0.285087822	0.33425301	0.248763236	0.124722739	0.150563773	0.074769673	0.062738228	0.037619204	0.386480342	0.424574179	0.489738198	0.504163978	0.450461567	0.34575615	0.238398643	0.164342665	0.111142782	0.366600554	0.388782481	0.439268517	0.513733443	0.491587089	0.456707984	0.312985129
A	B	B	O=P(O)(O)CCCl	1	0.482107578	0.006343266	0.135019715	0.084845613	0	0	0.087719298	0.071428571	0.1	0	0.023809524	0	0.1875	0	0.5	0	0.166666667	0	0	0.052631579	0.040266002	0.167216692	0.112902516	0.061295463	0.032630553	0.002156819	0	0	0	0.08009759	0.077334779	0.07644333	0.053638994	0.027996196	0.005294	0	0	0	0.098330122	0.087664018	0.096649809	0.088210412	0.047439716	0.013759469	0
A	B	B	CCOP(=O)(NC(C)C)Oc1ccc(SC)c(C)c1	0	0.614542088	0.029989982	0.31007536	0.343600466	0.176470588	0.166666667	0.333333333	0.285714286	0.366666667	0	0.285714286	0.1	0.1875	0.25	0.5	0	0	0	0	0	0.06334617	0.35783239	0.308865662	0.206642223	0.111513918	0.139543947	0.08747125	0.081791517	0.046196166	0.322986984	0.316597212	0.291590346	0.259661148	0.231651419	0.203017085	0.184952331	0.167389752	0.128980154	0.320413547	0.317143129	0.327914533	0.273174361	0.234874914	0.232777177	0.181606477
A	B	B	Cc1cccc(O)c1	0	0.538847511	0.00082216	0.044398933	0.106940905	0.176470588	0.166666667	0.114035088	0.089285714	0.133333333	0	0.142857143	0	0.0625	0	0	0	0	0	0	0	0.010805387	0.073147232	0.076324743	0.041657671	0.012735618	0.004061435	0.000133879	0	0	0.108676678	0.113503662	0.112381501	0.085299658	0.044137422	0.01655914	0.00295225	0	0	0.105123073	0.112378841	0.104561585	0.09359304	0.067633674	0.035000124	0.013122691
A	B	B	CCOP(=S)(OCC)SCn1c(=O)oc2cc(Cl)ccc21	0	0.749481289	0.185570078	0.352618902	0.339168134	0.176470588	0.166666667	0.289473684	0.321428571	0.25	0	0.261904762	0.1	0.25	0.5	0.5	0	0.166666667	0	0	0.052631579	0.098457097	0.485312045	0.476225892	0.261170351	0.160973022	0.205794764	0.135893586	0.109835969	0.072463694	0.352884574	0.328169797	0.316984959	0.267809139	0.238263604	0.196484595	0.172597348	0.151240398	0.131614932	0.297453925	0.296477802	0.307447736	0.239551406	0.197151695	0.165840541	0.156070208
A	B	B	O=C1c2c(O)cccc2Cc2cccc(O)c21	0	0.463632381	0.013205281	0.082979061	0.230901253	0.352941176	0.333333333	0.210526316	0.25	0.166666667	0	0.30952381	0	0.1875	0	0	0	0	0	0	0	0.033199505	0.206544987	0.225237978	0.162668196	0.0901495	0.088345789	0.040043574	0.018977092	0.001911224	0.261675555	0.27045856	0.28410378	0.258436482	0.203065112	0.140037061	0.085617218	0.047254904	0.014444731	0.209713684	0.22400982	0.208209387	0.209925521	0.175758414	0.142566854	0.085232695
A	B	B	CC(C)(c1ccc(OCC2CO2)cc1)c1ccc(OCC2CO2)cc1	0	0.543947823	0.001475324	0.251783289	0.413354111	0.352941176	0.333333333	0.403508772	0.392857143	0.4	0	0.476190476	0	0.25	0	0	0	0	0	0	0	0.052011085	0.339038061	0.294279186	0.198895131	0.101933875	0.15634518	0.093449345	0.076909483	0.058937649	0.421600672	0.436449091	0.399858841	0.357862469	0.322160852	0.295348888	0.235289639	0.171616608	0.152130172	0.390019904	0.411203425	0.397346833	0.355585579	0.302230345	0.296423826	0.250495101
A	B	B	COC(=O)Nc1nc2ccccc2[nH]1	0	0.490588809	0.004026377	0.097913002	0.174283253	0.264705882	0.277777778	0.175438596	0.196428571	0.15	0	0.19047619	0.3	0.125	0	0	0	0	0	0	0	0.027472204	0.171511377	0.176241398	0.094778172	0.046194465	0.05487803	0.028653579	0.024672938	0.007539791	0.189362759	0.188340915	0.182625774	0.139240652	0.100063806	0.070061744	0.057904263	0.045244192	0.026702468	0.179134898	0.189530764	0.179086394	0.140664121	0.105721721	0.073446675	0.053650127
A	B	B	O=c1[nH]c(=O)n(Cl)c(=O)n1Cl	0	0.618013937	0.03232948	0.18470797	0.087088261	0	0	0.078947368	0.142857143	0.016666667	0	0.047619048	0.3	0.1875	0	0	0	0.333333333	0	0	0.105263158	0.055330949	0.173744594	0.201674295	0.183246108	0.064849632	0.032851552	0	0	0	0.120131454	0.095441786	0.112182786	0.099325105	0.046926749	0.010491458	0	0	0	0.109927234	0.10286389	0.098458704	0.093136676	0.043655305	0.010687519	0
A	B	B	Cc1cccc(O)c1C	0	0.591917205	0.01689602	0.074682365	0.132074763	0.176470588	0.166666667	0.140350877	0.107142857	0.166666667	0	0.166666667	0	0.0625	0	0	0	0	0	0	0	0.012955367	0.086283074	0.092142534	0.061450158	0.019092785	0.005937556	0.000191256	0	0	0.130156001	0.13571716	0.135708983	0.116522231	0.07545674	0.030510926	0.0042175	0	0	0.128734243	0.135635858	0.129650823	0.112690606	0.099301712	0.078736772	0.018746701
A	B	B	Clc1ccc(COC(Cn2ccnc2)c2ccc(Cl)cc2Cl)cc1.O=[N+]([O-])O	0	0.694510345	0.106170112	0.188160064	0.373161067	0.5	0.472222222	0.315789474	0.375	0.25	0	0.404761905	0.2	0.0625	0	0	0	0.5	0	0	0.157894737	0.095403558	0.360834363	0.3742936	0.233955745	0.141692098	0.183168422	0.141555737	0.151269439	0.108546049	0.412714327	0.383651792	0.379799783	0.315323929	0.254257342	0.230900372	0.249531429	0.242409129	0.203243216	0.315156481	0.323686066	0.313024284	0.287926506	0.235954077	0.204683169	0.180832734
A	B	B	CCNc1ccccc1	0	0.518231341	0.000114136	0.073150609	0.139913229	0.176470588	0.166666667	0.149122807	0.107142857	0.183333333	0	0.166666667	0.1	0	0	0	0	0	0	0	0	0.012091886	0.087074226	0.079757851	0.04498918	0.017433266	0.018179588	0.005432727	0.001140398	5.11E-05	0.132721359	0.136923563	0.128141145	0.097164726	0.064524569	0.047014677	0.027510053	0.009254869	0.001189709	0.132750639	0.14192903	0.138663219	0.125023208	0.076383004	0.058673156	0.044571981
A	B	B	NC(=O)NO	0	0.433890207	0.029478412	0.068839343	0.023866435	0	0	0.052631579	0.035714286	0.066666667	0	0	0.2	0.125	0	0	0	0	0	0	0	0.007553311	0.034813143	0.03556009	0.017914225	0.001152209	5.80E-05	0	0	0	0.021889051	0.023852393	0.025829429	0.018688	0.005923608	0.000878442	0	0	0	0.061944749	0.060517637	0.047362282	0.039496292	0.016659613	0.004118783	0
A	B	B	COC(=O)c1ccccc1N	0	0.462764419	0.013588843	0.089222222	0.142110209	0.176470588	0.166666667	0.149122807	0.142857143	0.15	0	0.166666667	0.1	0.125	0	0	0	0	0	0	0	0.019585468	0.117173735	0.116008934	0.077985656	0.037716957	0.031707184	0.0064945	0.001222348	5.11E-05	0.149111714	0.148147313	0.141779713	0.119648943	0.085303949	0.053968557	0.029188257	0.010881038	0.001189709	0.147682757	0.150747561	0.139707077	0.113220987	0.097181286	0.071340013	0.043553642
A	B	B	O=C(O)CS	0.5	0.529564448	0.00011994	0.112682374	0.043852719	0	0	0.052631579	0.035714286	0.066666667	0	0.023809524	0	0.125	0.25	0	0	0	0	0	0	0.019012064	0.048465272	0.047816371	0.034751088	0.001189176	2.90E-05	0	0	0	0.045490346	0.03957825	0.037720277	0.024162242	0.005432224	0.000439221	0	0	0	0.057308712	0.053623833	0.048937295	0.041438353	0.013307878	0.002059392	0
A	B	B	c1ccc(OP(Oc2ccccc2)Oc2ccccc2)cc1	0	0.419763088	0.039466513	0.064359656	0.344676549	0.529411765	0.5	0.298245614	0.339285714	0.25	0	0.404761905	0	0.1875	0	0.5	0	0	0	0	0	0.055853651	0.349044081	0.300825498	0.193542744	0.107580522	0.159582269	0.095015651	0.098006667	0.069186751	0.369861216	0.357688928	0.324104034	0.251212988	0.183344599	0.176021494	0.20013593	0.22663317	0.213483714	0.288591815	0.302543151	0.272958169	0.248998541	0.165466359	0.138888359	0.128298585
A	B	B	O=c1n(CC2CO2)c(=O)n(CC2CO2)c(=O)n1CC1CO1	0	0.45000124	0.019863074	0.361347109	0.275748241	0	0	0.289473684	0.321428571	0.25	0	0.261904762	0.3	0.375	0	0	0	0	0	0	0	0.048969036	0.306108087	0.259286604	0.193417514	0.125327633	0.213089678	0.089660396	0.081721963	0.046800828	0.292080135	0.308199301	0.269548219	0.248253142	0.233684977	0.220337922	0.190188937	0.152350838	0.097277768	0.310080524	0.325061544	0.32072485	0.274011936	0.240803679	0.208732288	0.198339635
A	B	B	CCCCC(CC)COC(=O)c1ccc(C(=O)OCC(CC)CCCC)c(C(=O)OCC(CC)CCCC)c1	0	0.30277004	0.178087756	0.640509382	0.760496293	0.176470588	0.166666667	0.789473684	0.642857143	0.9	0	0.761904762	0	0.375	0	0	0	0	0	0	0	0.08542388	0.494818642	0.450707572	0.315372045	0.194920433	0.324931577	0.211682681	0.220146862	0.185308699	0.706740303	0.707913602	0.657561058	0.594218235	0.542088908	0.510973059	0.500115739	0.489734184	0.484408583	0.74878182	0.730507904	0.764241771	0.745266133	0.648323461	0.589633337	0.506386357
A	B	B	O=c1n(Cl)c(=O)n(Cl)c(=O)n1Cl	0	0.679540063	0.088362861	0.215616104	0.09938232	0	0	0.078947368	0.160714286	0	0	0.047619048	0.3	0.1875	0	0	0	0.5	0	0	0.157894737	0.073784602	0.211358415	0.244768823	0.246657271	0.115836185	0.048586563	0	0	0	0.141044825	0.104395692	0.12753922	0.116724595	0.063488723	0.013998878	0	0	0	0.115956989	0.105876036	0.10133136	0.098322407	0.046500596	0.011676524	0
A	B	B	Cc1ccc(C(C)(C)C)c(O)c1	0	0.667487787	0.07521351	0.149672403	0.207476336	0.176470588	0.166666667	0.219298246	0.160714286	0.266666667	0	0.238095238	0	0.0625	0	0	0	0	0	0	0	0.019405305	0.1256906	0.141328982	0.092091211	0.046466728	0.033933882	0.011474156	0.004394235	0.000459764	0.194593972	0.202357654	0.211240354	0.196904896	0.152930159	0.097032269	0.048994534	0.027011388	0.010707379	0.199567753	0.20540691	0.205627904	0.196173668	0.203170342	0.145634107	0.088259533
A	B	B	O=C(O)c1ccc(O)cc1	0.5	0.465955213	0.012205806	0.053850362	0.109137885	0.176470588	0.166666667	0.114035088	0.125	0.1	0	0.142857143	0	0.1875	0	0	0	0	0	0	0	0.018298969	0.101537849	0.108255476	0.063876761	0.023692991	0.019515155	0.01013031	0.000975541	1.70E-05	0.125067032	0.125180818	0.123417613	0.097534514	0.055476655	0.02496752	0.009829097	0.003217953	0.00039657	0.120055191	0.121121714	0.103986293	0.099604202	0.070649711	0.039741247	0.015172569
A	B	B	CC(C)=CCC/C(C)=C\CO	0	0.717234424	0.136322218	0.282339168	0.204011933	0	0	0.228070175	0.142857143	0.3	0	0.214285714	0	0.0625	0	0	0	0	0	0	0	0.017315054	0.105082677	0.091067696	0.055480262	0.029544317	0.036863602	0.021470477	0.015714538	0.009098631	0.178613345	0.181349403	0.164672124	0.139729128	0.113995193	0.088838294	0.067403325	0.052251049	0.033740783	0.206204461	0.204503611	0.20518571	0.172913276	0.159783342	0.138928568	0.093277021
A	B	B	Sc1ccccc1	0	0.566068462	0.006502616	0.047838368	0.098852261	0.176470588	0.166666667	0.087719298	0.071428571	0.1	0	0.119047619	0	0	0.25	0	0	0	0	0	0	0.019998944	0.076314263	0.080602801	0.043469493	0.009651444	0.001384582	1.91E-05	0	0	0.104019892	0.099937342	0.097898744	0.068886129	0.026453999	0.005302662	0.00042175	0	0	0.076325516	0.085148155	0.077204802	0.071384993	0.037747449	0.012768705	0.00187467
A	B	B	Oc1ccc2ccccc2c1	0	0.485777818	0.005276285	0.0141155	0.149838296	0.294117647	0.305555556	0.140350877	0.142857143	0.133333333	0	0.214285714	0	0.0625	0	0	0	0	0	0	0	0.017165733	0.118138919	0.123143038	0.073443892	0.027055279	0.024054844	0.005459361	0.000630768	1.70E-05	0.164866603	0.171132661	0.174116473	0.140690609	0.086055134	0.044651812	0.016225632	0.00379291	0.00039657	0.130584764	0.144592596	0.132071566	0.128092547	0.087790383	0.056333335	0.027388914
A	B	B	[O-]c1ccccc1	0	0.458184884	0.015703508	0	0.076389684	0.176470588	0.166666667	0.078947368	0.071428571	0.083333333	0	0.119047619	0	0.0625	0	0	0	0	0	0	0	0.008640475	0.058754007	0.059876337	0.029896842	0.005160354	0.000518538	0	0	0	0.08582268	0.088500215	0.086517087	0.056334685	0.017459803	0.002037315	0	0	0	0.073949933	0.079006405	0.07525608	0.068471682	0.030387942	0.007021953	0
A	B	B	CCCCCCCCCCCCOS(=O)(=O)O.OCCN(CCO)CCO	0.5	0.248873716	0.275513581	0.286187549	0.319057732	0	0	0.350877193	0.25	0.433333333	0	0.261904762	0	0.25	0.25	0	0	0	0	0	0	0.048065171	0.295097167	0.206151527	0.096347066	0.053640025	0.080226236	0.04918036	0.048715518	0.037192416	0.282172633	0.290287428	0.262157277	0.209942	0.175318409	0.151916789	0.132213523	0.114278213	0.09863008	0.33860041	0.327584204	0.358492022	0.334326177	0.250021919	0.215450443	0.178578219
A	B	B	CSCCC=O	0	0.569036066	0.007448385	0.159865769	0.087604581	0	0	0.096491228	0.053571429	0.133333333	0	0.071428571	0	0.0625	0.25	0	0	0	0	0	0	0.0195503	0.076640554	0.047496467	0.028265688	0.014112912	0.007044256	0.000968061	0	0	0.078879141	0.076784977	0.066178513	0.047116057	0.02856245	0.013397998	0.004603579	0	0	0.089503023	0.086942532	0.091817116	0.067415013	0.04462838	0.024158998	0.013552303
A	B	B	CC(C)(c1ccccc1)c1ccc(Nc2ccc(C(C)(C)c3ccccc3)cc2)cc1	0	0.640217239	0.04936869	0.1681432	0.562841371	0.705882353	0.666666667	0.51754386	0.5	0.516666667	0	0.69047619	0.1	0	0	0	0	0	0	0	0	0.059033066	0.387151476	0.393823352	0.266393602	0.143882441	0.203844844	0.108983026	0.092948699	0.075613755	0.572274296	0.575167285	0.576455178	0.54385638	0.492320093	0.431443094	0.325384866	0.235968907	0.208896796	0.470709106	0.495300786	0.474762965	0.475388073	0.453746287	0.443674339	0.34075347
A	B	B	CNC(=S)[S-]	0	0.596984451	0.019504411	0.116300138	0.063319036	0	0	0.052631579	0.035714286	0.066666667	0	0.023809524	0.1	0	0.5	0	0	0	0	0	0	0.029477188	0.061777405	0.099924162	0.026817859	0.003462027	0	0	0	0	0.063503567	0.042955335	0.043889571	0.029178875	0.012249586	0	0	0	0	0.048576752	0.049686947	0.05032545	0.031335564	0.015283085	0	0
A	B	B	N#C[S-].[NH4+]	0	0.53497888	0.000453179	0.03663227	0.003789383	0	0	0	0	0	0	0	0.1	0	0.25	0	0	0	0	0	0	0.012192085	0.014704407	0.011856858	0	0	0	0	0	0	0.012882506	0.000265172	0	0	0	0	0	0	0	0	0	0	0	0	0	0
A	B	B	O=C(O)C(F)(F)C(F)(F)C(F)(F)C(F)(F)C(F)(F)C(F)(F)C(F)(F)C(F)(F)C(F)(F)F	0.5	0.919874683	0.571632304	0.280691278	0.20441425	0	0	0.254385965	0.5	0.016666667	0	0.214285714	0	0.125	0	0	1	0	0	0	1	0.121606319	0.442054591	0.705357893	0.674445785	0.34826598	0.485572372	0.273009455	0.242027461	0.159250214	0.313578912	0.302280991	0.342168181	0.324186158	0.253287034	0.207294054	0.168832103	0.13361743	0.101927438	0.43484632	0.308881575	0.386139769	0.442697365	0.308470308	0.249120743	0.194553617
A	B	B	O=C(O)C(F)(F)C(F)(F)C(F)(F)C(F)(F)C(F)(F)C(F)(F)C(F)(F)C(F)(F)F	0.5	0.879237516	0.460343695	0.254998712	0.18106442	0	0	0.228070175	0.446428571	0.016666667	0	0.19047619	0	0.125	0	0	0.894736842	0	0	0	0.894736842	0.108877426	0.395223861	0.631501274	0.597724676	0.303615025	0.414161974	0.225936775	0.191602375	0.117339431	0.279189445	0.269243593	0.304671002	0.286303526	0.219904629	0.175825984	0.138615748	0.104490641	0.073515142	0.390341478	0.277365823	0.346168759	0.393180952	0.270093654	0.213724055	0.162331911
A	B	B	CC(C)OP(=S)(OC(C)C)SCCNS(=O)(=O)c1ccccc1	0	0.569267523	0.007524849	0.420501104	0.422372312	0.176470588	0.166666667	0.385964912	0.357142857	0.4	0	0.30952381	0.1	0.25	0.75	0.5	0	0	0	0	0	0.099468391	0.568347734	0.503425176	0.279505061	0.178555146	0.211723294	0.129849179	0.135686534	0.096873852	0.406820937	0.391637825	0.368126748	0.313023488	0.289706133	0.249530635	0.217725673	0.205292244	0.160383967	0.378736031	0.371058156	0.389204208	0.341678505	0.276234279	0.250333735	0.192969786
A	B	B	CC(=O)O.CC(=O)O.N=C(NCCCCCCNC(=N)NC(=N)Nc1ccc(Cl)cc1)NC(=N)Nc1ccc(Cl)cc1	0	0.482859812	0.006116583	0.396841157	0.558886419	0.352941176	0.333333333	0.535087719	0.553571429	0.5	0	0.5	1	0	0	0	0	0.333333333	0	0	0.105263158	0.104944176	0.46893569	0.453749197	0.266907672	0.140320265	0.207250937	0.13098886	0.151092617	0.099898287	0.562480724	0.530967983	0.48933205	0.412265911	0.329194523	0.29217466	0.276597939	0.257028671	0.238856091	0.525774837	0.529584736	0.481716481	0.48550641	0.373750342	0.32717606	0.292873297
A	B	B	CCNC(=O)NC(=O)/C(C#N)=N/OC	0	0.480743637	0.006764802	0.247635491	0.166555166	0	0	0.184210526	0.196428571	0.166666667	0	0.142857143	0.4	0.1875	0	0	0	0	0	0	0	0.029891939	0.156183946	0.138878462	0.094893067	0.058175635	0.068836544	0.036908907	0.025004574	0.012513702	0.173607869	0.156828018	0.133171591	0.11459099	0.096510301	0.081704381	0.064152426	0.046980895	0.033324172	0.196232891	0.185436992	0.170094317	0.140151122	0.097985721	0.084986633	0.073555169
A	B	B	CC(C)=CCCC(C)=CCCC(C)=CCO	0	0.819091863	0.317720236	0.413982194	0.318846494	0	0	0.342105263	0.232142857	0.433333333	0	0.333333333	0	0.0625	0	0	0	0	0	0	0	0.028035088	0.168873967	0.144615527	0.089279649	0.0495584	0.06867153	0.044469623	0.039393991	0.02803773	0.283260615	0.284610645	0.257274717	0.22321039	0.192540858	0.163454554	0.140127606	0.125441017	0.104161373	0.309136372	0.30558512	0.306696841	0.267587709	0.251153565	0.231319057	0.173526243
A	B	B	CCOC(=O)C(C)Oc1ccc(Oc2nc3ccc(Cl)cc3o2)cc1	0	0.560017525	0.00477307	0.198014385	0.360282043	0.441176471	0.444444444	0.333333333	0.392857143	0.266666667	0	0.404761905	0.1	0.3125	0	0	0	0.166666667	0	0	0.052631579	0.070644901	0.349661359	0.363739517	0.21573363	0.110671431	0.164916821	0.089484912	0.085434296	0.068758588	0.397031784	0.381042713	0.359242226	0.285778785	0.228246337	0.205159816	0.183360642	0.159775605	0.141190479	0.344164663	0.349764426	0.337410305	0.29396339	0.200782546	0.181085178	0.169718019
A	B	B	Oc1cc(Cl)ccc1Oc1ccc(Cl)cc1Cl	0	0.657617816	0.065233653	0.115751392	0.232669316	0.352941176	0.333333333	0.184210526	0.25	0.116666667	0	0.261904762	0	0.125	0	0	0	0.5	0	0	0.157894737	0.080558511	0.25800141	0.287471424	0.195488099	0.103162884	0.114923184	0.075898078	0.064281801	0.063841871	0.277385864	0.249382063	0.247743647	0.20260441	0.140746091	0.113014325	0.109189534	0.083424574	0.052515071	0.195800458	0.197051394	0.176862886	0.173855196	0.112522184	0.079320096	0.073335637
A	B	B	CCOc1nc(C(Cl)(Cl)Cl)ns1	0	0.728617129	0.152840538	0.222041998	0.156659802	0.147058824	0.138888889	0.122807018	0.160714286	0.083333333	0	0.095238095	0.2	0.0625	0.25	0	0	0.5	0	0	0.157894737	0.082797996	0.232725265	0.399798272	0.144226061	0.104881276	0.067105358	0.028696459	0.03081206	0.00538976	0.181870297	0.15114375	0.159366703	0.093027284	0.085333865	0.045663979	0.035875455	0.032450984	0.014371364	0.139044428	0.134944735	0.141269794	0.090627379	0.051820424	0.043087861	0.026952387
A	B	B	CC(C)N(C(=O)COc1nnc(C(F)(F)F)s1)c1ccc(F)cc1	0	0.625494945	0.037669157	0.241726422	0.309110826	0.323529412	0.305555556	0.298245614	0.375	0.216666667	0	0.30952381	0.3	0.125	0.25	0	0.210526316	0	0	0	0.210526316	0.074455324	0.353356953	0.415622706	0.246118789	0.11954626	0.179224573	0.099111791	0.116448582	0.090142131	0.346222705	0.332293412	0.318218295	0.261358853	0.235681661	0.210760335	0.178357432	0.152184446	0.129006042	0.333695797	0.315468653	0.318528041	0.267236144	0.215516414	0.209977397	0.195637591
A	B	B	C#CCC1=C(C)C(OC(=O)C2C(C=C(C)C)C2(C)C)CC1=O	0	0.83497144	0.352813766	0.475869463	0.378239996	0	0	0.377192982	0.339285714	0.4	0	0.428571429	0	0.1875	0	0	0	0	0	0	0	0.044009132	0.267859908	0.272889655	0.179488282	0.105197931	0.14999579	0.08661449	0.075440915	0.05444279	0.37457087	0.380848685	0.370382317	0.332224855	0.288689132	0.253469095	0.224207037	0.194680254	0.163072316	0.358017413	0.360284341	0.366266505	0.337113299	0.326741217	0.278546841	0.207449062
A	B	B	O=C(Nc1ccccc1)Nc1cnns1	0	0.520760831	3.43E-05	0.09761909	0.194848059	0.323529412	0.305555556	0.175438596	0.214285714	0.133333333	0	0.19047619	0.4	0.0625	0.25	0	0	0	0	0	0	0.041684119	0.219065673	0.211753951	0.093367666	0.056967454	0.078167172	0.041590167	0.041487913	0.02324454	0.215571157	0.205670417	0.192547009	0.135984526	0.102209644	0.083830366	0.071775034	0.063652146	0.044621365	0.177868997	0.188837199	0.165330108	0.142475271	0.098992613	0.079209472	0.057030161
A	B	B	CCCCCCCCCc1ccc(O)cc1	0	0.328527853	0.139003806	0.18553852	0.308011767	0.176470588	0.166666667	0.324561404	0.232142857	0.4	0	0.333333333	0	0.0625	0	0	0	0	0	0	0	0.028005224	0.178233969	0.157041434	0.09332176	0.042757845	0.06092218	0.036986032	0.035693714	0.02636935	0.280511266	0.291211646	0.273976323	0.224716256	0.171930203	0.142419807	0.123632857	0.10682004	0.09135486	0.294012433	0.29843498	0.307054743	0.309152767	0.228484563	0.187352675	0.150787588
A	B	B	CCOP(=S)(OCC)O/N=C(\C#N)c1ccccc1	0	0.642440875	0.051273099	0.285008597	0.300316747	0.176470588	0.166666667	0.271929825	0.285714286	0.25	0	0.261904762	0.2	0.1875	0.25	0.5	0	0	0	0	0	0.06400484	0.365208004	0.310306178	0.185006324	0.104165687	0.150855985	0.093321696	0.078186522	0.046532308	0.305394824	0.282079952	0.249566792	0.208414974	0.181888446	0.161896732	0.145379108	0.136790654	0.118092823	0.270474984	0.266541368	0.26249888	0.212279974	0.154844418	0.149560543	0.115712132
A	B	B	CC1(c2ccc(Oc3ccccc3)cc2)OC(=O)N(Nc2ccccc2)C1=O	0	0.471964819	0.009802465	0.146895096	0.413022972	0.529411765	0.5	0.377192982	0.446428571	0.3	0	0.5	0.2	0.25	0	0	0	0	0	0	0	0.059808229	0.369462241	0.385910311	0.250749955	0.128074776	0.198529805	0.120569945	0.103753091	0.074208436	0.453603671	0.446933921	0.43635504	0.372040413	0.305197537	0.281178175	0.250417606	0.205189494	0.181029687	0.376100226	0.392451069	0.369678063	0.355179832	0.280619344	0.241192975	0.213709128
A	B	B	O=C(Nc1ccccc1)Nc1ccnc(Cl)c1	0	0.516057302	0.00022004	0.088310213	0.233793577	0.352941176	0.333333333	0.210526316	0.25	0.166666667	0	0.261904762	0.3	0.0625	0	0	0	0.166666667	0	0	0.052631579	0.048554345	0.220679713	0.225537138	0.126271115	0.067060511	0.087967265	0.060296413	0.042764002	0.037545826	0.259645551	0.244992692	0.230142943	0.183608629	0.13117915	0.107391587	0.093078374	0.084304927	0.076339148	0.210722255	0.218104928	0.196290198	0.181941085	0.126845062	0.102397875	0.076929022
A	B	B	CNC(=O)/C=C(\C)OP(=O)(OC)OC	0	0.517809759	0.00013198	0.279844215	0.203937415	0	0	0.219298246	0.196428571	0.233333333	0	0.142857143	0.1	0.3125	0	0.5	0	0	0	0	0	0.042924207	0.259391709	0.211894956	0.119797926	0.062616954	0.083282104	0.04719599	0.031163346	0.010715113	0.192357053	0.181095625	0.156630332	0.139719326	0.125796038	0.106981104	0.087185289	0.059175485	0.0360864	0.229208821	0.214645974	0.223120335	0.1455291	0.149511197	0.124288661	0.110962141
A	B	B	CCOP(=O)(SC(C)CC)N1CCSC1=O	0	0.609912956	0.027007317	0.379002217	0.288295557	0	0	0.271929825	0.232142857	0.3	0	0.19047619	0.1	0.1875	0.5	0.5	0	0	0	0	0	0.069911239	0.379586853	0.372388165	0.225945222	0.136553851	0.117157583	0.069399208	0.035265253	0.005399761	0.268960775	0.265992138	0.260045813	0.220573694	0.200027235	0.171639717	0.166614102	0.115697843	0.041506451	0.266058388	0.261395963	0.288175062	0.238821587	0.194668372	0.179688417	0.167571456
A	B	B	C=CCC1=C(C)C(OC(=O)C2C(C=C(C)C)C2(C)C)CC1=O	0	0.819067065	0.317666868	0.489830852	0.389074723	0	0	0.394736842	0.339285714	0.433333333	0	0.428571429	0	0.1875	0	0	0	0	0	0	0	0.044038996	0.269747828	0.274834423	0.180355832	0.105882723	0.152184904	0.088020049	0.076133145	0.055118871	0.377320218	0.388654934	0.378680398	0.338243348	0.294780668	0.262734253	0.233633393	0.199692791	0.167046297	0.373141353	0.375487919	0.382895114	0.354740919	0.338303023	0.292358749	0.229940764
A	B	B	C/C=C/C=C/CCCCCCCO	0	0.502500558	0.001657623	0.289819073	0.254279648	0	0	0.280701754	0.178571429	0.366666667	0	0.261904762	0	0.0625	0	0	0	0	0	0	0	0.021615014	0.131354361	0.09979046	0.060777568	0.032093224	0.046083083	0.026920717	0.024932059	0.017424806	0.221571992	0.225776399	0.198814569	0.159066854	0.127264745	0.107800831	0.091830896	0.076571361	0.061848195	0.253426801	0.251017646	0.256253811	0.246297024	0.174586797	0.145995252	0.119213682
A	B	B	CCCCCCCCC=CCCCCCCCC1=NCCN1CCO	0	0.257850925	0.257816316	0.50429035	0.523492139	0	0	0.561403509	0.392857143	0.7	0	0.5	0.2	0.0625	0	0	0	0	0	0	0	0.048881431	0.305802503	0.255401782	0.14877432	0.084312243	0.127622013	0.072055608	0.071999734	0.056511023	0.457886298	0.47369773	0.438680255	0.362264316	0.313644959	0.281392399	0.244980133	0.21738215	0.198411691	0.512503412	0.514317585	0.549497951	0.540234423	0.398389872	0.378856499	0.32005148
A	B	B	CCC(=O)O[C@H]1CC[C@H]2[C@@H]3CCC4=CC(=O)CC[C@]4(C)[C@H]3CC[C@]12C	0	0.583080522	0.012795059	0.529004309	0.464476297	0	0	0.473684211	0.392857143	0.533333333	0	0.5	0	0.1875	0	0	0	0	0	0	0	0.050488935	0.331651198	0.378247777	0.274883474	0.148264065	0.209777867	0.110050674	0.090252488	0.055916215	0.441758189	0.484109927	0.544328036	0.554661599	0.517396372	0.439102138	0.341502086	0.252692114	0.174906232	0.443974863	0.461365849	0.525037934	0.58692307	0.566589755	0.554901228	0.432544704
A	B	B	O=S1(=O)OCC2C(CO1)C1(Cl)C(Cl)=C(Cl)C2(Cl)C1(Cl)Cl	0	0.710811503	0.127418208	0.420862715	0.274081604	0	0	0.201754386	0.303571429	0.1	0	0.19047619	0	0.25	0.25	0	0	1	0	0	0.315789474	0.152217694	0.478826005	0.627026336	0.692920146	0.323362421	0.30640796	0.174020684	0.091489256	0	0.33221749	0.303526556	0.384519188	0.416529921	0.281811392	0.157573777	0.088085818	0.034552897	0	0.24344967	0.236846414	0.289222746	0.297585014	0.248588713	0.1474821	0.059579113
A	B	B	CN(C)C(=O)Nc1ccccc1	0	0.488852885	0.004457921	0.117432857	0.175082534	0.176470588	0.166666667	0.184210526	0.160714286	0.2	0	0.19047619	0.2	0.0625	0	0	0	0	0	0	0	0.020871967	0.131104161	0.126996037	0.076455453	0.032571309	0.046712388	0.022677943	0.010579519	0.001827569	0.173156395	0.169478237	0.161044813	0.133563069	0.092618221	0.07253703	0.062920747	0.042177004	0.016469406	0.175310323	0.180295776	0.173232921	0.147362763	0.125844765	0.07673417	0.059206496
A	B	B	O=C(Nc1ccc([N+](=O)[O-])cc1Cl)c1cc(Cl)ccc1O	0	0.610921445	0.027643805	0.138300086	0.265580008	0.352941176	0.333333333	0.228070175	0.321428571	0.133333333	0	0.285714286	0.2	0.25	0	0	0	0.333333333	0	0	0.105263158	0.07751504	0.296465885	0.318215696	0.218416732	0.117025534	0.19562528	0.078530728	0.097370046	0.080859829	0.315863242	0.289105183	0.289769541	0.250703023	0.191271441	0.151152524	0.123122664	0.121015256	0.097059838	0.251278902	0.246070469	0.217780152	0.21334216	0.170332653	0.130166725	0.085586969
A	B	B	[O-]c1ccccc1-c1ccccc1	0	0.458184884	0.015703508	0	0.183853921	0.352941176	0.361111111	0.166666667	0.178571429	0.15	0	0.261904762	0	0.0625	0	0	0	0	0	0	0	0.021420896	0.141265301	0.140063289	0.088161172	0.040843194	0.050988687	0.018619473	0.005330491	0.00047392	0.203701228	0.204963458	0.200455947	0.162391682	0.115030375	0.088043321	0.055200486	0.021462657	0.004513921	0.155121195	0.165787634	0.153653903	0.146495289	0.099698213	0.078556728	0.057540291
A	B	B	O=C(O)C1=NN(c2ccc(S(=O)(=O)O)cc2)C(=O)C1	1	0.400915907	0.055056654	0.202174842	0.223852545	0.176470588	0.166666667	0.210526316	0.285714286	0.133333333	0	0.214285714	0.2	0.375	0.25	0	0	0	0	0	0	0.056846229	0.33056828	0.301303304	0.17599488	0.087369706	0.109055237	0.061063757	0.072591735	0.048130434	0.26062932	0.25661526	0.255920678	0.210210325	0.165952095	0.124539213	0.089404395	0.076166541	0.059548969	0.238531462	0.234721536	0.223334381	0.200239466	0.15423443	0.123035556	0.080094775
A	B	B	CCCCC/C=C\C=C\C(=O)OCC	0	0.567920114	0.007085203	0.307835242	0.249960775	0	0	0.271929825	0.196428571	0.333333333	0	0.261904762	0	0.125	0	0	0	0	0	0	0	0.025346873	0.147870213	0.121896223	0.070553843	0.038250808	0.051307894	0.029511527	0.028519915	0.020846715	0.228392496	0.225272654	0.193087777	0.153341961	0.125074458	0.105117076	0.087180814	0.074108722	0.063166747	0.253330891	0.246679823	0.25026593	0.225213006	0.151163583	0.130518906	0.102821238
A	B	B	CCc1occc(=O)c1O	0	0.411686905	0.045830006	0.200963416	0.119972613	0	0	0.131578947	0.125	0.133333333	0	0.142857143	0	0.1875	0	0	0	0	0	0	0	0.018328833	0.106846983	0.111604324	0.079118696	0.02777637	0.016663567	0.001994391	6.15E-05	0	0.127816381	0.12999128	0.127084687	0.103080042	0.067605616	0.038866471	0.01336115	0.001219627	0	0.135179131	0.136474636	0.130720839	0.12036417	0.078672194	0.05928398	0.032744527
A	B	B	O=[PH](Oc1ccccc1)Oc1ccccc1	0	0.527258149	4.29E-05	0.022804629	0.237212312	0.352941176	0.333333333	0.210526316	0.232142857	0.183333333	0	0.261904762	0	0.1875	0	0.5	0	0	0	0	0	0.043073231	0.264288459	0.212558349	0.129771359	0.070009219	0.091409131	0.041240389	0.033360225	0.02306225	0.251982668	0.246064743	0.223485634	0.171378805	0.122760817	0.101651977	0.086026567	0.078502776	0.071161238	0.207420552	0.212459469	0.204847635	0.172103118	0.117266639	0.100311305	0.072226574
A	B	B	C1=Cc2ccccc2C1	0	0.589048796	0.015502449	0.082962549	0.129023312	0.176470588	0.166666667	0.122807018	0.107142857	0.133333333	0	0.19047619	0	0	0	0	0	0	0	0	0	0.011283895	0.091595018	0.0962941	0.047819828	0.014321278	0.003372613	9.56E-05	0	0	0.136566777	0.147540296	0.154589105	0.108997583	0.059613339	0.018544303	0.00210875	0	0	0.107069505	0.123309117	0.123913346	0.11047866	0.068230848	0.038170252	0.00937335
A	B	B	CCCCCCCCCCCCCOP(=O)(O)O	1	0.234407678	0.305267192	0.305483943	0.355539842	0	0	0.385964912	0.267857143	0.483333333	0	0.285714286	0	0.25	0	0.5	0	0	0	0	0	0.049223848	0.304070485	0.21713074	0.103400169	0.057115342	0.085813334	0.052863292	0.05266074	0.040471485	0.305026631	0.315290875	0.285368105	0.231253559	0.192595993	0.168642801	0.148274219	0.129759779	0.113731876	0.367051266	0.354056925	0.386267617	0.371972026	0.274353989	0.239952507	0.200882518
A	B	B	CCCCCCCCCCCCN1CCCC1=O	0	0.218511569	0.339721082	0.326613711	0.3691694	0	0	0.403508772	0.267857143	0.516666667	0	0.357142857	0.1	0.0625	0	0	0	0	0	0	0	0.033113175	0.212631684	0.187675271	0.10608411	0.051508192	0.075032778	0.045756909	0.045048257	0.034144373	0.319624496	0.337999951	0.324006946	0.262129737	0.206525866	0.177577584	0.1568536	0.138029798	0.121799028	0.366915906	0.369182423	0.409018529	0.411554917	0.29298407	0.247582664	0.207828271
A	B	B	CC(C)c1ccc(O)cc1	0	0.533135493	0.000315735	0.092645145	0.157208621	0.176470588	0.166666667	0.166666667	0.125	0.2	0	0.19047619	0	0.0625	0	0	0	0	0	0	0	0.015105346	0.099418916	0.102809812	0.062519591	0.022778516	0.020471509	0.009362607	0.002459819	0.00010217	0.151635325	0.157930658	0.157757977	0.13290322	0.090445016	0.053335049	0.025286132	0.009843713	0.002379417	0.152345413	0.158892876	0.155198923	0.148228213	0.117152092	0.084038908	0.044640722
A	B	B	CCCCCCCCCCCCCCOS(=O)(=O)[O-]	0	0.145230754	0.522368823	0.30570135	0.363908083	0	0	0.394736842	0.285714286	0.483333333	0	0.30952381	0	0.25	0.25	0	0	0	0	0	0	0.052350198	0.320111469	0.22464745	0.106935339	0.060449962	0.091059359	0.056321395	0.056365121	0.043550379	0.323756606	0.331924474	0.299544507	0.240009201	0.203782042	0.177869714	0.157134111	0.138300194	0.122062791	0.37826078	0.363982821	0.404575072	0.376072626	0.289453947	0.247701771	0.207936695
A	B	B	CC(C)c1cccc(O)c1	0	0.533135493	0.000315735	0.092645145	0.157208621	0.176470588	0.166666667	0.166666667	0.125	0.2	0	0.19047619	0	0.0625	0	0	0	0	0	0	0	0.015105346	0.099418916	0.102809812	0.062519591	0.025723594	0.026792777	0.00427244	0.000245852	0	0.151635325	0.157930658	0.157757977	0.13290322	0.09249957	0.058612775	0.026040086	0.004878507	0	0.152345413	0.158892876	0.155198923	0.148228213	0.117206445	0.086742732	0.052589125
A	B	B	CC(C)(C)c1cccc(O)c1	0	0.614418093	0.029908053	0.11938897	0.182342478	0.176470588	0.166666667	0.192982456	0.142857143	0.233333333	0	0.214285714	0	0.0625	0	0	0	0	0	0	0	0.017255326	0.112554758	0.125511191	0.076012891	0.032462494	0.038158448	0.00634172	0.000368778	0	0.173114648	0.180144156	0.187912871	0.169511878	0.122970844	0.079639593	0.037584004	0.00731776	0	0.175956583	0.182149893	0.180538665	0.177086272	0.172135187	0.112614036	0.072322342
A	B	B	O=C(O)Cc1cc(I)c(Oc2ccc(O)c(I)c2)c(I)c1	0.5	0.808263001	0.29484271	0.318079244	0.362398063	0.352941176	0.333333333	0.236842105	0.321428571	0.15	0	0.30952381	0	0.25	0	0	0	0	0	0.75	0.157894737	0.746975555	0.569596374	0.68859859	0.599384197	0.576285685	0.416384534	0.377241012	0.824165108	0.125392975	0.410137914	0.326626576	0.329787977	0.292784514	0.238121295	0.199799467	0.18128206	0.144132276	0.085773971	0.243238319	0.24617584	0.219885844	0.214994505	0.153057601	0.120686242	0.097783628
A	B	B	CCC(C)(C)C1CCC(=O)CC1	0	0.625668538	0.037797903	0.27589236	0.229145791	0	0	0.254385965	0.160714286	0.333333333	0	0.238095238	0	0.0625	0	0	0	0	0	0	0	0.019465034	0.129153019	0.14211862	0.095607344	0.040830579	0.041452527	0.01851055	0.007454412	0.000810821	0.200092669	0.219083325	0.236230686	0.227747596	0.183728478	0.123758767	0.06464765	0.021920991	0.003139015	0.229815631	0.233300439	0.263932215	0.280679603	0.26485119	0.226064988	0.128737791
A	B	B	CCn1nc(C)c2c1C(=O)NCC(c1ccc(O)cc1)=N2	0	0.47446951	0.008878517	0.21901536	0.306936537	0.323529412	0.305555556	0.298245614	0.321428571	0.266666667	0	0.333333333	0.4	0.125	0	0	0	0	0	0	0	0.043180732	0.270442587	0.282168457	0.199746835	0.105324383	0.14054709	0.077010062	0.062607931	0.036494261	0.322125864	0.325244027	0.323029081	0.29624027	0.250788133	0.217808682	0.188577404	0.135957112	0.091243731	0.294474525	0.309937276	0.298885287	0.281684093	0.224205681	0.195415283	0.190785708
A	B	B	O=C(NO)C1(NS(=O)(=O)c2ccc(Oc3ccc(F)cc3)cc2)CCOCC1	0	0.300819191	0.181244899	0.235619759	0.402361938	0.352941176	0.333333333	0.385964912	0.446428571	0.316666667	0	0.404761905	0.2	0.375	0.25	0	0.052631579	0	0	0	0.052631579	0.079275794	0.462771101	0.43318354	0.298559827	0.17190166	0.261660849	0.136449948	0.114718204	0.086597986	0.433420283	0.433289726	0.430243023	0.38618155	0.331711213	0.296889721	0.25566048	0.207841292	0.159246858	0.40761978	0.406648596	0.4006855	0.401002282	0.33546638	0.309820276	0.240079015
A	B	B	CN1CCN(c2ccccc2/C=C2\SCCN(c3ccc(Cl)c(Cl)c3)C2=O)CC1	0	0.661354186	0.068928103	0.417632982	0.488483099	0.352941176	0.333333333	0.429824561	0.464285714	0.383333333	0	0.5	0.3	0.0625	0.25	0	0	0.333333333	0	0	0.105263158	0.103523461	0.45521633	0.473089863	0.347963187	0.161075215	0.273086708	0.191238965	0.193937263	0.123490818	0.513496501	0.495561831	0.500241682	0.458314825	0.38572038	0.361292852	0.33763069	0.293669186	0.248855931	0.417333534	0.434513232	0.439101913	0.420780917	0.344165678	0.320469496	0.274507949
A	B	B	Nc1cc2c3c(c1)C(c1ccccc1)=N[C@@H](NC(=O)c1cccnc1)C(=O)N3CC2	0	0.381622345	0.073697825	0.209525403	0.446518628	0.529411765	0.5	0.403508772	0.482142857	0.316666667	0	0.523809524	0.5	0.125	0	0	0	0	0	0	0	0.063069761	0.39856049	0.413027625	0.290966005	0.171824506	0.273693176	0.172834443	0.171003656	0.109207965	0.486850222	0.490325843	0.495299171	0.453864004	0.397997637	0.378313048	0.362524376	0.330511769	0.272626564	0.396540735	0.422396785	0.404242804	0.398922788	0.326096879	0.302197511	0.296581648
A	B	B	NC(=O)N(O)[C@@H]1COc2cc(OCc3ccccc3)ccc21	0	0.406165012	0.050454536	0.157235969	0.316393462	0.352941176	0.333333333	0.307017544	0.339285714	0.266666667	0	0.357142857	0.2	0.25	0	0	0	0	0	0	0	0.047057672	0.287749968	0.290038116	0.18342778	0.094562493	0.131480023	0.068923104	0.064508903	0.04729194	0.338474472	0.339856651	0.336180488	0.282431949	0.226002993	0.183618404	0.153708866	0.130645692	0.106588012	0.310052903	0.32353346	0.306931661	0.287271467	0.230062011	0.198148518	0.140411866
A	B	B	CCOC(=O)[C@]1(c2ccccc2)Oc2ccccc2[C@@H]1N	0	0.443007944	0.023804416	0.153144312	0.320657146	0.352941176	0.333333333	0.307017544	0.321428571	0.283333333	0	0.380952381	0.1	0.1875	0	0	0	0	0	0	0	0.042547686	0.26716975	0.284417186	0.208109101	0.124602533	0.177821356	0.092163141	0.053074292	0.020106954	0.338248735	0.34404138	0.347602505	0.313358868	0.284514433	0.264762624	0.23002413	0.163968846	0.093074839	0.299591619	0.313529087	0.308387704	0.299488528	0.245391174	0.239235075	0.214586667
A	B	B	NCc1cccc(C2CCN(C(=O)c3ccc(C#Cc4ccccc4F)o3)CC2)c1	0	0.415043026	0.043127876	0.250327487	0.474500824	0.5	0.472222222	0.438596491	0.482142857	0.383333333	0	0.571428571	0.2	0.125	0	0	0.052631579	0	0	0	0.052631579	0.064024178	0.389994513	0.386300411	0.246008262	0.127667462	0.186182965	0.118852328	0.112262729	0.082121989	0.505357011	0.504197128	0.494241265	0.423483574	0.3468005	0.303440909	0.277154714	0.236850196	0.193760913	0.427324515	0.441967652	0.429974199	0.418591497	0.330048613	0.287872019	0.251156726
A	B	B	CCOC(=O)O[C@H](C)OC(=O)c1ccc2c(c1)cc(C(=O)NC1CCN(C(C)C)CC1)n2Cc1cc(-c2ccc(Cl)s2)on1	0	0.607895977	0.02575658	0.54867112	0.712504292	0.558823529	0.583333333	0.666666667	0.732142857	0.583333333	0	0.714285714	0.4	0.4375	0.25	0	0	0.166666667	0	0	0.052631579	0.129768748	0.664553763	0.718938936	0.404924759	0.242021487	0.370023481	0.254148658	0.252682296	0.231137298	0.744453967	0.727079466	0.711310956	0.607378933	0.556000477	0.508237955	0.4759554	0.459065309	0.468286069	0.672521151	0.682069995	0.685772271	0.627263828	0.534581838	0.500964286	0.42324708
A	B	B	CCCCc1ccc(O)cc1	0	0.447562679	0.021196941	0.10541162	0.182342478	0.176470588	0.166666667	0.192982456	0.142857143	0.233333333	0	0.214285714	0	0.0625	0	0	0	0	0	0	0	0.017255326	0.112554758	0.106593502	0.063140396	0.025192579	0.03283	0.016398001	0.010365226	0.00470888	0.173114648	0.180144156	0.172979559	0.139084987	0.096471409	0.071288247	0.053411165	0.033029297	0.014982773	0.175956583	0.182149893	0.180496519	0.174327316	0.123990932	0.090973027	0.063157683
A	B	B	Oc1ccc2c(c1)-c1ccccc1C2	0	0.523488712	4.18E-07	0.039439299	0.203570415	0.352941176	0.361111111	0.184210526	0.196428571	0.166666667	0	0.285714286	0	0.0625	0	0	0	0	0	0	0	0.023555943	0.165018527	0.178317844	0.10739636	0.047283915	0.052906651	0.019824663	0.006397875	0.00054129	0.223805877	0.236567907	0.250501876	0.206734493	0.148625057	0.094040778	0.054674396	0.019861447	0.004096438	0.171170396	0.19200993	0.184183828	0.175142563	0.133451891	0.095935981	0.060878786
A	B	B	CCCCCCCCc1ccc(S(=O)(=O)[O-])cc1	0	0.289593546	0.199950908	0.202960809	0.31405332	0.176470588	0.166666667	0.315789474	0.267857143	0.35	0	0.30952381	0	0.1875	0.25	0	0	0	0	0	0	0.048469018	0.298856587	0.23644187	0.134744647	0.065112607	0.079633478	0.048146601	0.04955922	0.037893658	0.303189361	0.309686002	0.294519423	0.243232167	0.191692795	0.148306132	0.124922267	0.113685776	0.098052176	0.302736994	0.297637941	0.316818016	0.298708025	0.235445613	0.187835528	0.138111673
A	B	B	CCCCCCCCOC(=O)c1ccc(O)cc1	0	0.340604928	0.122343743	0.203299304	0.310208747	0.176470588	0.166666667	0.324561404	0.267857143	0.366666667	0	0.333333333	0	0.1875	0	0	0	0	0	0	0	0.035498806	0.2100458	0.190730482	0.117735653	0.057756919	0.078630546	0.049781985	0.043888626	0.033383451	0.296901621	0.299893015	0.277195366	0.226266646	0.171929347	0.141333743	0.12623689	0.112088251	0.09795766	0.308944551	0.307327197	0.31027186	0.300683822	0.222413611	0.17403912	0.143382458
A	B	B	Cc1[nH]cnc1C[C@H]1CCc2c(C)c3ccccc3n2C1=O	0	0.561455862	0.005160013	0.216673418	0.350633209	0.411764706	0.416666667	0.333333333	0.339285714	0.316666667	0	0.404761905	0.3	0.0625	0	0	0	0	0	0	0	0.042940841	0.287673248	0.308585014	0.200002305	0.107575513	0.152501154	0.083838784	0.060556672	0.045611931	0.362109425	0.377120192	0.395386791	0.352197623	0.310074455	0.256952236	0.209504539	0.151222423	0.117441986	0.316111642	0.340830785	0.348065257	0.327578549	0.287941482	0.257228323	0.213118992
A	B	B	O=C(O)c1cccc(N(Cc2cccnc2)c2ccc(OC(F)F)c(OC(F)F)c2)c1	0.5	0.633372736	0.043732988	0.162217068	0.405990513	0.529411765	0.5	0.385964912	0.5	0.266666667	0	0.476190476	0.2	0.25	0	0	0.210526316	0	0	0	0.210526316	0.078875804	0.416090023	0.435146013	0.252132964	0.158727662	0.29487767	0.186443435	0.211610405	0.149805999	0.463443332	0.446560994	0.422370691	0.371789812	0.348746042	0.358897829	0.352290292	0.324288224	0.27299459	0.424524281	0.409124306	0.395960937	0.32411858	0.295701621	0.307062165	0.282564069
A	B	B	Oc1nc2ccccc2s1	0	0.534598629	0.0004228	0.057010746	0.123186838	0.264705882	0.277777778	0.105263158	0.125	0.083333333	0	0.142857143	0.1	0.0625	0.25	0	0	0	0	0	0	0.02874916	0.145348008	0.173675033	0.073784077	0.025316809	0.014633474	0.001101162	4.10E-05	0	0.141705579	0.143431769	0.147193959	0.099138065	0.055501893	0.020950657	0.006182588	0.000813084	0	0.103761261	0.117599205	0.107005492	0.085989496	0.051280379	0.02763112	0.01300697
A	B	B	CSCCCCSC#N	0	0.595380787	0.018658674	0.237699712	0.158437103	0	0	0.149122807	0.107142857	0.183333333	0	0.119047619	0.1	0	0.5	0	0	0	0	0	0	0.038062174	0.148901264	0.101748385	0.05197738	0.027350323	0.049601147	0.019904916	0.014610896	0.003428226	0.148046187	0.137727869	0.116023858	0.089065602	0.068796256	0.050834168	0.03378583	0.02058107	0.008486947	0.135459462	0.133796771	0.137722611	0.113922204	0.086293555	0.060330534	0.036749276
B	C	C	c1ccc(-c2ccccc2)cc1	0	0.523827631	0	0	0.182755431	0.352941176	0.361111111	0.166666667	0.160714286	0.166666667	0	0.261904762	0	0	0	0	0	0	0	0	0	0.017674105	0.127226703	0.121306247	0.071125763	0.030658946	0.039411062	0.014661356	0.005025798	0.00047392	0.19550605	0.198568293	0.192142562	0.151931713	0.105049555	0.080571592	0.051267711	0.020796549	0.004513921	0.147655136	0.162673012	0.150198908	0.141563455	0.094961084	0.074237571	0.055190374
B	C	C	CCCCOC(=O)c1ccccc1C(=O)OCc1ccccc1	0	0.467310888	0.011640656	0.185647499	0.363086395	0.352941176	0.333333333	0.350877193	0.357142857	0.333333333	0	0.428571429	0	0.25	0	0	0	0	0	0	0	0.047711126	0.282801261	0.265039651	0.172435267	0.099540814	0.153592149	0.08411071	0.087131213	0.067678546	0.378642025	0.371425517	0.343104247	0.286633906	0.228993104	0.199341532	0.192992136	0.1925715	0.178169254	0.342797563	0.343256567	0.333592248	0.301784586	0.240148623	0.194094226	0.154071827
B	C	C	c1ccc2c(c1)ccc1cc3c(ccc4ccccc43)cc12	0	0.523827631	0	0	0.347416189	0.647058824	0.722222222	0.289473684	0.339285714	0.233333333	0	0.5	0	0	0	0	0	0	0	0	0	0.038934987	0.277225528	0.291663638	0.196566868	0.098531088	0.130992839	0.068213198	0.057000454	0.034052778	0.388304499	0.401475034	0.418453522	0.37767513	0.305569278	0.245486814	0.188367982	0.143656488	0.103936671	0.262775321	0.297774874	0.282197964	0.277697409	0.221336044	0.191606206	0.144032302
B	C	C	Cc1c2ccccc2c(C)c2c1ccc1ccccc12	0	0.629967017	0.041055972	0.060566866	0.329652656	0.529411765	0.583333333	0.289473684	0.303571429	0.266666667	0	0.452380952	0	0	0	0	0	0	0	0	0	0.03472462	0.245369683	0.260663134	0.186941115	0.102349489	0.134104466	0.059403903	0.03780074	0.014001462	0.353593897	0.366059534	0.380046033	0.358834335	0.320839221	0.273109591	0.195410807	0.117921725	0.057234629	0.260924799	0.288818136	0.279777222	0.262245678	0.231336248	0.233052139	0.193854445
B	C	C	c1ccc(NNc2ccccc2)cc1	0	0.454324519	0.017604824	0.036326249	0.211464071	0.352941176	0.333333333	0.201754386	0.196428571	0.2	0	0.261904762	0.2	0	0	0	0	0	0	0	0	0.02347059	0.159711592	0.146559012	0.083942233	0.03445188	0.048788548	0.030991917	0.027788391	0.013053621	0.219776469	0.220195327	0.206191836	0.15553603	0.101243314	0.085803456	0.08414876	0.073763838	0.048206787	0.185743986	0.201933792	0.181745672	0.172201823	0.118894163	0.085624239	0.064713364
B	C	C	O=c1ccc(=O)[nH][nH]1	0	0.439908079	0.025665487	0.137882334	0.066763826	0	0	0.078947368	0.089285714	0.066666667	0	0.071428571	0.2	0.125	0	0	0	0	0	0	0	0.013913657	0.080893729	0.0871645	0.045425731	0.008986687	0.007367256	0	0	0	0.078078977	0.079901666	0.081296165	0.057538159	0.020972102	0.003936098	0	0	0	0.087406441	0.090071351	0.08494117	0.076788162	0.033958558	0.008211447	0
B	C	C	CN1CCCC1=O	0	0.459838146	0.01492246	0.139312267	0.092696965	0	0	0.114035088	0.071428571	0.15	0	0.095238095	0.1	0.0625	0	0	0	0	0	0	0	0.009463399	0.068137421	0.075545899	0.035452259	0.004358724	0.000348167	0	0	0	0.083351937	0.093651474	0.103466547	0.07402286	0.030463863	0.005270653	0	0	0	0.107193036	0.113355231	0.130549568	0.113576546	0.068014981	0.0247127	0
B	C	C	CCC1(c2ccccc2)C(=O)N=C([O-])NC1=O	0	0.382606036	0.072681757	0.172570049	0.225594269	0.176470588	0.166666667	0.219298246	0.25	0.183333333	0	0.261904762	0.2	0.1875	0	0	0	0	0	0	0	0.034740827	0.203247813	0.222854653	0.166215618	0.100589259	0.102722781	0.040294987	0.015417787	0.004032056	0.247111349	0.247287768	0.254976024	0.2448192	0.208951936	0.159144964	0.095345736	0.037811165	0.00900503	0.223266103	0.225026676	0.222344202	0.221717692	0.190589427	0.173847653	0.118143611
B	C	C	Oc1ccccc1	0	0.485777818	0.005276285	0.0141155	0.081807047	0.176470588	0.166666667	0.087719298	0.071428571	0.1	0	0.119047619	0	0.0625	0	0	0	0	0	0	0	0.008655407	0.06001139	0.060506952	0.030639706	0.005628977	0.000922287	1.91E-05	0	0	0.087197354	0.091290165	0.089054018	0.060238164	0.021831454	0.004537014	0.00042175	0	0	0.081511903	0.089121823	0.079472346	0.074575773	0.039584324	0.013322484	0.00187467
B	C	C	C[C@]12CC(=O)[C@H]3[C@@H](CCC4=CC(=O)C=C[C@@]43C)[C@@H]1CC[C@]2(O)C(=O)CO	0	0.461929521	0.013962975	0.530096848	0.430704692	0	0	0.429824561	0.410714286	0.433333333	0	0.476190476	0	0.3125	0	0	0	0	0	0	0	0.055802673	0.34159684	0.40479053	0.322523401	0.185746931	0.247001499	0.11619126	0.099268915	0.059097606	0.433919872	0.468763122	0.540391837	0.572882594	0.543162477	0.439760561	0.308013522	0.216971119	0.152981759	0.420171872	0.431498782	0.472290717	0.545446023	0.554104559	0.550637289	0.391792989
B	C	C	O=S1(=O)CCCO1	0	0.469468394	0.010768864	0.122891702	0.075502431	0	0	0.087719298	0.071428571	0.1	0	0.047619048	0	0.1875	0.25	0	0	0	0	0	0	0.024923767	0.16470468	0.126379129	0.033240385	0.002376121	0	0	0	0	0.076539521	0.088550434	0.096306135	0.053063543	0.011698741	0	0	0	0	0.095947911	0.097686247	0.121965418	0.098101583	0.034111721	0	0
B	C	C	O[Sn](c1ccccc1)(c1ccccc1)c1ccccc1	0	0.485777818	0.005276285	0.0141155	0.370128944	0.529411765	0.5	0.289473684	0.303571429	0.266666667	0	0.404761905	0	0.0625	0	0	0	0	0	0	0	0.241344044	0.671027199	0.647040537	0.42542901	0.180677193	0.167929012	0.079417183	0.047177972	0.012531569	0.406725633	0.40422387	0.406549553	0.367199038	0.310388078	0.282797529	0.237578148	0.149476803	0.060859199	0.264922178	0.280251286	0.258483297	0.260564145	0.222056769	0.217810687	0.205374443
B	C	C	Oc1ccccc1Cl	0	0.547303944	0.002008552	0.045023634	0.094101107	0.176470588	0.166666667	0.087719298	0.089285714	0.083333333	0	0.119047619	0	0.0625	0	0	0	0.166666667	0	0	0.052631579	0.027109061	0.092265234	0.10360148	0.073992645	0.014874829	0.001913654	1.91E-05	0	0	0.108110724	0.103103273	0.104410452	0.077875046	0.031267438	0.005866351	0.00042175	0	0	0.087541657	0.091711476	0.082345003	0.079020144	0.042672005	0.014024044	0.00187467
B	C	C	O=Cc1ccccc1O	0	0.469873443	0.010608977	0.048756982	0.102622032	0.176470588	0.166666667	0.105263158	0.107142857	0.1	0	0.142857143	0	0.125	0	0	0	0	0	0	0	0.014537246	0.086241869	0.085753877	0.057023044	0.02104143	0.008540576	0.000341813	0	0	0.115497181	0.115995703	0.113752789	0.09012345	0.04890572	0.016412233	0.001956276	0	0	0.105027162	0.107891673	0.095743811	0.09006006	0.064488007	0.033589931	0.006392104
B	C	C	c1ccc(Nc2ccccc2)cc1	0	0.489076075	0.004401206	0.018163125	0.197109751	0.352941176	0.333333333	0.184210526	0.178571429	0.183333333	0	0.261904762	0.1	0	0	0	0	0	0	0	0	0.020572347	0.143313835	0.135076551	0.075800364	0.031731306	0.047073519	0.025940939	0.015705503	0.00417719	0.20764126	0.20895981	0.197514717	0.15087431	0.102175104	0.08851307	0.076523172	0.049419059	0.0202864	0.166699561	0.182196224	0.166013158	0.157873415	0.106253471	0.075208711	0.063829333
B	C	C	CCc1ccc(O)cc1	0	0.511147115	0.000585999	0.071084416	0.132074763	0.176470588	0.166666667	0.140350877	0.107142857	0.166666667	0	0.166666667	0	0.0625	0	0	0	0	0	0	0	0.012955367	0.086283074	0.086414329	0.051067851	0.01620289	0.013815911	0.005250593	0.001260641	5.11E-05	0.130156001	0.13571716	0.132580853	0.104832479	0.064167209	0.034244965	0.015090614	0.00553167	0.001189709	0.128734243	0.135635858	0.12987323	0.120397136	0.082318255	0.058217736	0.027277533
B	C	C	COc1ccc(C(=O)c2ccccc2O)c(O)c1	0	0.421639539	0.038056055	0.097921258	0.248251834	0.352941176	0.333333333	0.236842105	0.267857143	0.2	0	0.30952381	0	0.25	0	0	0	0	0	0	0	0.036991092	0.215902179	0.216564046	0.152204866	0.083154885	0.100590942	0.058883472	0.04069207	0.021737564	0.273994755	0.270046888	0.261774564	0.229649289	0.182896137	0.147735973	0.120026002	0.08609945	0.051994481	0.239865653	0.244539344	0.218588212	0.201330052	0.167310277	0.142447155	0.109198147
B	C	C	COc1ccc(C(=O)c2ccccc2)c(O)c1	0	0.459689352	0.014991939	0.083805758	0.24173598	0.352941176	0.333333333	0.228070175	0.25	0.2	0	0.30952381	0	0.1875	0	0	0	0	0	0	0	0.033229369	0.200606199	0.197176388	0.134426594	0.071236552	0.088666329	0.046831057	0.035313456	0.017464061	0.264424904	0.260861773	0.250924248	0.21528584	0.168093413	0.136423719	0.108874991	0.077161919	0.047626554	0.224837624	0.231309304	0.21091695	0.190294126	0.152923642	0.128430107	0.099873023
B	C	C	CC(C)NCC(O)COc1ccc(CC(N)=O)cc1	0	0.390756615	0.064534231	0.261394884	0.31378353	0.176470588	0.166666667	0.333333333	0.285714286	0.366666667	0	0.30952381	0.2	0.1875	0	0	0	0	0	0	0	0.039145312	0.2273719	0.217734827	0.129379278	0.065984897	0.106078063	0.056686664	0.048881306	0.03669809	0.299692716	0.301004932	0.283664137	0.240142364	0.192122726	0.167718645	0.139542401	0.107025311	0.097488635	0.323422231	0.323042918	0.317877404	0.310086782	0.241890276	0.193391556	0.170823261
B	C	C	N#Cc1ccc(C(c2ccc(C#N)cc2)n2cncn2)cc1	0	0.526489382	2.58E-05	0.102886396	0.304353229	0.5	0.472222222	0.263157895	0.339285714	0.183333333	0	0.380952381	0.5	0	0	0	0	0	0	0	0	0.042706166	0.269031146	0.258100247	0.163027896	0.096921563	0.153435389	0.085143492	0.070579479	0.048627461	0.344333275	0.330411449	0.322678199	0.280365031	0.246187462	0.231728878	0.201240882	0.144368361	0.097533635	0.255065535	0.27090199	0.246009253	0.22910969	0.199236079	0.179837805	0.159141601
B	C	C	c1ccc2c(c1)c1cccc3ccc4cccc2c4c31	0	0.523827631	0	0	0.307983201	0.588235294	0.666666667	0.254385965	0.303571429	0.2	0	0.452380952	0	0	0	0	0	0	0	0	0	0.034664892	0.252841764	0.274112771	0.193595415	0.106636339	0.139691163	0.054122567	0.022196046	0.002267433	0.3480952	0.364854287	0.389577118	0.362061211	0.31283237	0.257184359	0.167770522	0.079219403	0.020190188	0.230676921	0.266464418	0.256399361	0.253281044	0.203240119	0.184117314	0.143769835
B	C	C	CCCCNC(=O)n1c(NC(=O)OC)nc2ccccc21	0	0.431038331	0.031377547	0.224926632	0.309987988	0.264705882	0.277777778	0.315789474	0.321428571	0.3	0	0.30952381	0.4	0.1875	0	0	0	0	0	0	0	0.044852204	0.26808468	0.266125774	0.166276823	0.102677639	0.149524091	0.095414993	0.079406146	0.045115157	0.315715089	0.309749581	0.293021888	0.247122012	0.213000873	0.191075071	0.182097103	0.163799797	0.134232716	0.316139263	0.320925581	0.314984413	0.273296392	0.21787537	0.184719041	0.168162683
B	C	C	c1ccc2cc3c(cc2c1)-c1cccc2cccc-3c12	0	0.523827631	0	0	0.307983201	0.588235294	0.666666667	0.254385965	0.303571429	0.2	0	0.452380952	0	0	0	0	0	0	0	0	0	0.034664892	0.252841764	0.274112771	0.181029529	0.091631972	0.112295457	0.056363073	0.040970702	0.019072454	0.3480952	0.364854287	0.389577118	0.343823095	0.278647345	0.209625568	0.157468485	0.106550402	0.067003119	0.230676921	0.266464418	0.256399361	0.246804117	0.195167961	0.158973271	0.12017322
B	C	C	CCCN(CCC)c1c([N+](=O)[O-])cc(S(N)(=O)=O)cc1[N+](=O)[O-]	0	0.519421689	7.07E-05	0.268949643	0.324498356	0.176470588	0.166666667	0.333333333	0.357142857	0.3	0	0.261904762	0.4	0.375	0.25	0	0	0	0	0	0	0.067002402	0.381842534	0.334264298	0.222806409	0.154865403	0.303676523	0.180764702	0.095781859	0.045576176	0.333357082	0.325020204	0.322444466	0.29753683	0.292165886	0.301784268	0.270170596	0.17607854	0.104305578	0.354090531	0.340342144	0.338369033	0.31550382	0.278858728	0.281341196	0.323550193
B	C	C	CCCN(CCOc1c(Cl)cc(Cl)cc1Cl)C(=O)n1ccnc1	0	0.627090342	0.038860666	0.282658949	0.35113385	0.323529412	0.305555556	0.315789474	0.357142857	0.266666667	0	0.333333333	0.3	0.125	0	0	0	0.5	0	0	0.157894737	0.095703177	0.348624688	0.363024776	0.2528032	0.183114214	0.161998275	0.098175452	0.112325307	0.108746254	0.378229462	0.344170218	0.334732225	0.2821068	0.244426505	0.210574582	0.192710495	0.174696263	0.161726162	0.323767243	0.321785618	0.318270574	0.288778235	0.223039396	0.20497328	0.199552804
B	C	C	CCCC1COC(Cn2cncn2)(c2ccc(Cl)cc2Cl)O1	0	0.578525787	0.010903566	0.24334294	0.33883979	0.323529412	0.305555556	0.315789474	0.339285714	0.283333333	0	0.333333333	0.3	0.125	0	0	0	0.333333333	0	0	0.105263158	0.077249524	0.329794835	0.358098932	0.221447282	0.163606029	0.211402139	0.137939395	0.119619429	0.064033019	0.357316092	0.346986478	0.353193631	0.299040782	0.27248078	0.256350015	0.239667979	0.195499056	0.132413602	0.317737488	0.328812844	0.341956644	0.313360283	0.252990432	0.241596864	0.21237306
B	C	C	C[C@]12CC[C@H]3[C@@H](CCC4=CC(=O)CC[C@@]43C)[C@@H]1CCC2=O	0	0.592537178	0.017205106	0.456605543	0.38255887	0	0	0.385964912	0.321428571	0.433333333	0	0.428571429	0	0.125	0	0	0	0	0	0	0	0.040277273	0.273526478	0.323141413	0.23871992	0.119697377	0.146892228	0.071863626	0.055526235	0.027086211	0.367750367	0.411280104	0.480032583	0.492175563	0.439509112	0.337177375	0.229050277	0.149042614	0.083063443	0.358113324	0.378215413	0.436831655	0.500606927	0.485925664	0.464369364	0.312628458
B	C	C	O=c1[n-]c(=O)n(Cl)c(=O)n1Cl	0	0.618013937	0.03232948	0.18470797	0.081670897	0	0	0.070175439	0.142857143	0	0	0.047619048	0.3	0.1875	0	0	0	0.333333333	0	0	0.105263158	0.055316017	0.172643766	0.200413065	0.181390279	0.063357429	0.032391042	0	0	0	0.11875678	0.09248336	0.107108926	0.093576206	0.041454571	0.009332585	0	0	0	0.102365265	0.094021897	0.090026171	0.077914237	0.035303101	0.007784349	0
B	C	C	C=CC(=O)OCC(CC)CCCC	0	0.499805742	0.002102991	0.268939736	0.235661644	0	0	0.263157895	0.178571429	0.333333333	0	0.238095238	0	0.125	0	0	0	0	0	0	0	0.023226757	0.136622291	0.121318531	0.079126632	0.040753974	0.062385785	0.035995549	0.024218362	0.012014684	0.20966252	0.210865404	0.191238136	0.164828389	0.140871932	0.124611938	0.107902035	0.078968749	0.047443326	0.24484366	0.238626384	0.250029475	0.237893606	0.192774713	0.16582591	0.135718441
B	C	C	CCCCC(CC)COC(=O)C=Cc1ccc(OC)cc1	0	0.475709456	0.008438038	0.310149114	0.374775593	0.176470588	0.166666667	0.385964912	0.321428571	0.433333333	0	0.404761905	0	0.1875	0	0	0	0	0	0	0	0.04191888	0.25098662	0.224149595	0.141768132	0.073473742	0.115607975	0.070886626	0.060007453	0.048069143	0.358590243	0.355731474	0.325379008	0.279765477	0.235186198	0.203890404	0.176163025	0.14808334	0.131608366	0.364654122	0.362044014	0.365105733	0.33561652	0.276559766	0.248018229	0.198601786
B	C	C	C=CC(=C)CCC=C(C)C	0	0.779554115	0.238327749	0.26691097	0.186661352	0	0	0.201754386	0.125	0.266666667	0	0.214285714	0	0	0	0	0	0	0	0	0	0.013523467	0.087898777	0.078011489	0.047913493	0.02196114	0.027920543	0.016675672	0.010741266	0.002335546	0.166294145	0.16435804	0.147903269	0.126271687	0.097896034	0.07214563	0.055426247	0.041904037	0.021776467	0.176052493	0.176069993	0.171628935	0.149631594	0.13708682	0.10655425	0.06997159
B	C	C	CN(C)C(=S)N(C)C	0	0.580088119	0.011535334	0.224123602	0.134931225	0	0	0.149122807	0.089285714	0.2	0	0.095238095	0.2	0	0.25	0	0	0	0	0	0	0.023735042	0.091617493	0.100011405	0.076814138	0.020578951	0.0082973	0.000688521	0	0	0.115059032	0.101703513	0.101313745	0.102891587	0.073923251	0.038910169	0.015183002	0	0	0.136175014	0.138058113	0.145045826	0.102219981	0.113795838	0.05236194	0.067488123
B	C	C	O=P(OC(CCl)CCl)(OC(CCl)CCl)OC(CCl)CCl	0	0.878080233	0.45735064	0.457761378	0.328768767	0	0	0.280701754	0.303571429	0.25	0	0.19047619	0	0.25	0	0.5	0	1	0	0	0.315789474	0.151345849	0.45189261	0.378782082	0.324534082	0.271585321	0.359606033	0.137024422	0.226908339	0.282296876	0.344589558	0.291323965	0.271613445	0.244747693	0.236382871	0.207253034	0.201486528	0.246449005	0.172839169	0.308785114	0.276865459	0.317741644	0.265199994	0.214046077	0.215400228	0.134321951
B	C	C	CC(C)(C)c1ccccc1O	0	0.614418093	0.029908053	0.11938897	0.182342478	0.176470588	0.166666667	0.192982456	0.142857143	0.233333333	0	0.214285714	0	0.0625	0	0	0	0	0	0	0	0.017255326	0.112554758	0.125511191	0.081073246	0.039360087	0.027337664	0.003270245	0.000184389	0	0.173114648	0.180144156	0.187912871	0.171843403	0.130624191	0.081829037	0.030490215	0.00365888	0	0.175956583	0.182149893	0.180538665	0.177156401	0.175120991	0.123949198	0.076323374
B	C	C	CC(C)=CCCC(C)CCO	0	0.644854637	0.053381131	0.262704831	0.21484666	0	0	0.245614035	0.142857143	0.333333333	0	0.214285714	0	0.0625	0	0	0	0	0	0	0	0.017344919	0.106970597	0.094273695	0.057741292	0.030446017	0.037671099	0.022173284	0.016325712	0.009200801	0.181362694	0.189155652	0.178044065	0.153689971	0.123323743	0.093837692	0.072495379	0.057691568	0.0361202	0.221328401	0.21970719	0.230246851	0.215110641	0.189989443	0.151529629	0.101109844
B	C	C	O=C(O)CCCCCCCCC(=O)O	1	0.34709398	0.1138313	0.22569939	0.223559494	0	0	0.254385965	0.196428571	0.3	0	0.214285714	0	0.25	0	0	0	0	0	0	0	0.028600224	0.150343773	0.137146081	0.071525841	0.037610983	0.054532916	0.032243703	0.030572672	0.022112999	0.2073229	0.211131096	0.194586855	0.158336728	0.123840547	0.102512517	0.084774419	0.068549706	0.054023314	0.251288548	0.239166474	0.244924312	0.252682304	0.177573288	0.144508702	0.11399975
B	C	C	CC1=CCC(=C(C)C)CC1	0	0.748737322	0.184348467	0.264018079	0.186661352	0	0	0.201754386	0.125	0.266666667	0	0.214285714	0	0	0	0	0	0	0	0	0	0.013523467	0.099146699	0.10129056	0.063357317	0.024537035	0.020837214	0.00782633	0.00292949	0.000306509	0.166294145	0.17876529	0.179907804	0.158537461	0.118068713	0.070446882	0.033095124	0.018007592	0.007138252	0.176052493	0.184123432	0.197205131	0.17188224	0.163239139	0.139245266	0.055826619
B	C	C	CC(C)OC=O	0	0.514916552	0.00028939	0.125707536	0.070559368	0	0	0.096491228	0.053571429	0.133333333	0	0.071428571	0	0.125	0	0	0	0	0	0	0	0.008206764	0.046559316	0.044728285	0.020874121	0.00906082	0.002937145	0	0	0	0.062056604	0.063177167	0.05833438	0.046715225	0.028723601	0.009588565	0	0	0	0.09468941	0.09103084	0.097575768	0.076838414	0.051067825	0.029775371	0
B	C	C	Cc1ccc(O)c(-n2nc3ccccc3n2)c1	0	0.539938664	0.000945954	0.060349459	0.235798648	0.441176471	0.472222222	0.219298246	0.25	0.183333333	0	0.285714286	0.3	0.0625	0	0	0	0	0	0	0	0.032220807	0.213411837	0.223042015	0.135693919	0.066239691	0.084680094	0.045819851	0.037144249	0.014371726	0.257462156	0.260971225	0.260147328	0.206562155	0.15164754	0.121611603	0.110187354	0.089423887	0.05536161	0.213179731	0.233397975	0.214658001	0.190557849	0.151764527	0.105416585	0.083075651
B	C	C	Clc1ccc(C(Cl)(Cl)Cl)cc1	0	0.724905557	0.147350628	0.146155912	0.149601288	0.176470588	0.166666667	0.105263158	0.142857143	0.066666667	0	0.142857143	0	0	0	0	0	0.666666667	0	0	0.210526316	0.080858277	0.18686663	0.360886081	0.132600501	0.062230021	0.054814458	0.070965464	0	0	0.182760307	0.151570983	0.171290162	0.123725099	0.081085575	0.037602259	0.020513916	0	0	0.114214062	0.109507412	0.113592216	0.092907834	0.06730982	0.032384449	0.010108477
B	C	C	O=C(O)c1nc(Cl)ccc1Cl	0.5	0.609648434	0.026841596	0.104229366	0.116430612	0.176470588	0.166666667	0.096491228	0.142857143	0.05	0	0.119047619	0.1	0.125	0	0	0	0.333333333	0	0	0.105263158	0.052192815	0.15354398	0.18122734	0.120527562	0.061789156	0.082229629	0.001526763	2.05E-05	0	0.147979807	0.128744638	0.128934331	0.105243703	0.066695185	0.033959183	0.00590228	0.000406542	0	0.112519926	0.108096969	0.096736224	0.086859702	0.052383452	0.032749706	0.011659551
B	C	C	O=S(=O)(O)C(F)(F)C(F)(F)C(F)(F)C(F)(F)C(F)(F)C(F)(F)C(F)(F)C(F)(F)F	0.5	0.89592719	0.50459333	0.278717551	0.196842211	0	0	0.236842105	0.464285714	0.016666667	0	0.166666667	0	0.1875	0.25	0	0.894736842	0	0	0	0.894736842	0.125624293	0.504009223	0.72145016	0.65352365	0.335801552	0.465637978	0.259868997	0.22795117	0.147550712	0.29642171	0.288015858	0.325425074	0.302597437	0.23303355	0.188202019	0.150499497	0.115945877	0.084689376	0.406723919	0.291171369	0.369597929	0.4150517	0.283896536	0.226455137	0.173921051
B	C	C	N#CC(Br)(Br)C(N)=O	0	0.599075827	0.020635518	0.185914992	0.084673601	0	0	0.061403509	0.089285714	0.033333333	0	0.047619048	0.2	0.0625	0	0	0	0	0.5	0	0.105263158	0.195660431	0.187133543	0.569011093	0.233734213	0.013688943	0.000806346	0	0	0	0.109246082	0.076247452	0.096488935	0.064186867	0.019392556	0.002457708	0	0	0	0.072093061	0.064083644	0.061615432	0.053773037	0.023091282	0.005075383	0
B	C	C	CC1COC(Cn2cncn2)(c2ccc(Oc3ccc(Cl)cc3)cc2Cl)O1	0	0.613401337	0.029240466	0.220203669	0.402552166	0.5	0.472222222	0.359649123	0.428571429	0.283333333	0	0.428571429	0.3	0.1875	0	0	0	0.333333333	0	0	0.105263158	0.089491709	0.404751638	0.435600648	0.263889715	0.168106818	0.256060843	0.157231682	0.138391153	0.078599966	0.441805844	0.425212054	0.425415252	0.355737001	0.312158242	0.304644176	0.286338336	0.222345952	0.146425696	0.36671444	0.382459422	0.380105924	0.345626875	0.270955832	0.249946325	0.237220166
B	C	C	CSc1nc(NC2CC2)nc(NC(C)(C)C)n1	0	0.545262166	0.00167437	0.268659033	0.285458423	0.176470588	0.166666667	0.289473684	0.25	0.316666667	0	0.238095238	0.5	0	0.25	0	0	0	0	0	0	0.045210191	0.248518109	0.23925375	0.130526929	0.086473726	0.113521777	0.08644347	0.048279155	0.023706617	0.269343207	0.274362358	0.244781793	0.206717391	0.172591966	0.159488025	0.156853014	0.130475894	0.103172887	0.274479552	0.288213251	0.285291458	0.240704919	0.215304682	0.145194451	0.131119539
B	C	C	CCNP(=S)(OC)O/C(C)=C/C(=O)OC(C)C	0	0.608689542	0.026245135	0.399739001	0.296384202	0	0	0.298245614	0.25	0.333333333	0	0.214285714	0.1	0.25	0.25	0.5	0	0	0	0	0	0.060717683	0.334640594	0.291592415	0.163770193	0.098249501	0.117730772	0.077182244	0.058920244	0.044476548	0.273617561	0.255929053	0.226981696	0.200940276	0.188241285	0.163895795	0.138382662	0.113149314	0.089809554	0.294855945	0.282658319	0.293341991	0.235932516	0.192384887	0.182285477	0.14825239
B	C	C	CCCOC/C(=N\c1ccc(Cl)cc1C(F)(F)F)n1ccnc1	0	0.588701611	0.015337843	0.222649086	0.317353836	0.323529412	0.305555556	0.307017544	0.357142857	0.25	0	0.333333333	0.3	0.0625	0	0	0.157894737	0.166666667	0	0	0.210526316	0.070902518	0.317807582	0.349227367	0.196199986	0.125156891	0.229171901	0.11591206	0.136062189	0.096272534	0.346198086	0.329968641	0.316382011	0.255188297	0.223158501	0.213585442	0.207532161	0.206880361	0.164559314	0.328020214	0.316964113	0.32185849	0.261527381	0.212458315	0.193180361	0.175405042
B	C	C	Clc1ccc(C2(Cn3cncn3)CC(Br)CO2)c(Cl)c1	0	0.704033131	0.118347552	0.241759445	0.3014186	0.323529412	0.305555556	0.254385965	0.303571429	0.2	0	0.285714286	0.3	0.0625	0	0	0	0.333333333	0.25	0	0.157894737	0.163002148	0.358689567	0.413445781	0.267239203	0.17253591	0.265187482	0.228676801	0.140046292	0.073501715	0.334521059	0.311034361	0.333413143	0.284006274	0.249150723	0.235813572	0.204017492	0.124387134	0.047648004	0.259588059	0.270758284	0.280587538	0.263660313	0.206680894	0.203891988	0.16898053
B	C	C	CCCOC(=O)c1ccc(C(=O)OCCC)nc1	0	0.471551503	0.009959328	0.218113809	0.269976478	0.176470588	0.166666667	0.280701754	0.267857143	0.283333333	0	0.285714286	0.1	0.25	0	0	0	0	0	0	0	0.037828948	0.216220231	0.203260209	0.134097599	0.069542238	0.091616523	0.050994851	0.052172142	0.027576267	0.272898686	0.266298489	0.240005444	0.196164117	0.154519349	0.133886914	0.122401349	0.102374611	0.075615644	0.280670726	0.274758345	0.274725213	0.237095	0.17279154	0.122252913	0.116936251
B	C	C	CC1(C(=O)Nc2ccc(O)c(Cl)c2Cl)CCCCC1	0	0.517751895	0.000134531	0.26323046	0.306666747	0.176470588	0.166666667	0.289473684	0.285714286	0.283333333	0	0.30952381	0.1	0.125	0	0	0	0.333333333	0	0	0.105263158	0.069362788	0.268147587	0.299764341	0.261192325	0.105915058	0.129244767	0.089999536	0.090715995	0.052451807	0.317065047	0.312108924	0.329047337	0.306477009	0.225458912	0.167108672	0.154739909	0.147397176	0.107523918	0.286285347	0.288243173	0.296075253	0.319444355	0.2719655	0.189727866	0.126968848
B	C	C	CCCSP(=S)(OCC)Oc1ccc(SC)cc1	0	0.703958735	0.118249854	0.343701909	0.344718569	0.176470588	0.166666667	0.298245614	0.267857143	0.316666667	0	0.261904762	0	0.125	0.75	0.5	0	0	0	0	0	0.084746743	0.442885344	0.395251771	0.214438468	0.123687831	0.164713505	0.083780058	0.096339608	0.04727878	0.332587377	0.313022321	0.285772788	0.235797077	0.212814998	0.191271421	0.164366323	0.145798427	0.11508354	0.282413208	0.281840251	0.287802024	0.227004534	0.175622897	0.166674178	0.147805565
B	C	C	CC12CC1(C)C(=O)N(c1cc(Cl)cc(Cl)c1)C2=O	0	0.666909145	0.074608833	0.244709027	0.259863435	0.176470588	0.166666667	0.228070175	0.267857143	0.183333333	0	0.285714286	0.1	0.125	0	0	0	0.333333333	0	0	0.105263158	0.06715308	0.263882727	0.308823261	0.207259	0.121144361	0.131476074	0.10919013	0.06561221	0.011813736	0.290087027	0.287260973	0.307685093	0.270616379	0.19940846	0.154798613	0.134544766	0.088533298	0.041651128	0.232426298	0.240192493	0.243699698	0.237212029	0.204579024	0.133545855	0.094919913
B	C	C	O=C(c1ccc(OCCN2CCCCC2)cc1)c1c(-c2ccc(O)cc2)sc2cc(O)ccc12	0	0.395509742	0.060006405	0.277232028	0.562198138	0.617647059	0.638888889	0.50877193	0.553571429	0.45	0	0.642857143	0.1	0.25	0.25	0	0	0	0	0	0	0.084885259	0.486930179	0.497301432	0.323314231	0.185953742	0.271000712	0.183383622	0.17636878	0.127740466	0.593987444	0.597260143	0.595655333	0.516999429	0.436513675	0.393091384	0.382618334	0.359208838	0.307688194	0.493440525	0.516760827	0.502016156	0.491899915	0.387717193	0.331792388	0.285354186
B	C	C	CC/C(=C(\c1ccccc1)c1ccc(OCCN(C)C)cc1)c1ccccc1	0	0.562712341	0.005510372	0.239774161	0.501325976	0.529411765	0.5	0.473684211	0.446428571	0.483333333	0	0.595238095	0.1	0.0625	0	0	0	0	0	0	0	0.054284464	0.349453463	0.323046486	0.212231714	0.12872666	0.228882132	0.147886937	0.127749959	0.075161725	0.504174899	0.498971736	0.472702904	0.422231934	0.392990839	0.417751031	0.416988808	0.343519676	0.234821166	0.436664273	0.453283083	0.436415048	0.397511207	0.337549169	0.340513393	0.34828135
B	C	C	CCC(=NOC/C=C/Cl)C1=C(O)CC(C2CCOCC2)CC1=O	0	0.426591058	0.034457399	0.474817103	0.382805968	0	0	0.385964912	0.357142857	0.4	0	0.380952381	0.1	0.25	0	0	0	0.166666667	0	0	0.052631579	0.06488252	0.313199414	0.29185365	0.201931249	0.125787173	0.181840568	0.096715683	0.095669762	0.072617808	0.379729351	0.381254183	0.374702871	0.342208624	0.303354275	0.272682653	0.229926616	0.183804646	0.15658802	0.381145161	0.38137759	0.395273577	0.393505326	0.324868513	0.309597964	0.268018553
B	C	C	Cc1cnc(C2=NC(=O)C(C)(C(C)C)N2)c(C(=O)O)c1	0.5	0.514189117	0.000338566	0.266749153	0.295633668	0.176470588	0.166666667	0.298245614	0.303571429	0.283333333	0	0.30952381	0.3	0.1875	0	0	0	0	0	0	0	0.041953961	0.246707143	0.274939329	0.189982863	0.101164333	0.139492263	0.074368549	0.069057521	0.035291891	0.30357988	0.305840929	0.313413564	0.291568283	0.245880318	0.188690741	0.15382457	0.136191641	0.104473594	0.297094838	0.299939136	0.297000413	0.28129404	0.278022714	0.21426132	0.134186633
B	C	C	CC1(C)CCC(Cc2ccc(Cl)cc2)C1(O)Cn1cncn1	0	0.62890893	0.040241491	0.267453112	0.370297593	0.323529412	0.305555556	0.359649123	0.339285714	0.366666667	0	0.380952381	0.3	0.0625	0	0	0	0.166666667	0	0	0.052631579	0.059334107	0.301674267	0.33131631	0.210727393	0.102965302	0.175674536	0.107672086	0.085721053	0.067515351	0.369791517	0.376406822	0.404937379	0.374168647	0.318097163	0.28193159	0.265403373	0.201550376	0.133967233	0.343902045	0.359208498	0.372222722	0.385230656	0.388878517	0.336113484	0.251777514
B	C	C	CC1(C)C(=O)NC(=O)N1CO	0	0.473246096	0.009324106	0.195119293	0.134382123	0	0	0.157894737	0.142857143	0.166666667	0	0.119047619	0.2	0.1875	0	0	0	0	0	0	0	0.022005203	0.125751012	0.152232763	0.102482858	0.043183525	0.016698005	0.00043744	0	0	0.133356824	0.137933644	0.152999802	0.146365346	0.101168777	0.036476671	0.004065027	0	0	0.16478075	0.164878333	0.172929657	0.16104318	0.154451571	0.100814154	0.015765455
B	C	C	O=C(c1ccccc1)c1ccc(O)cc1	0	0.463971299	0.013056999	0.043539762	0.210086269	0.352941176	0.333333333	0.192982456	0.214285714	0.166666667	0	0.285714286	0	0.125	0	0	0	0	0	0	0	0.027317666	0.168753163	0.16822638	0.107425171	0.048893356	0.064513053	0.034641524	0.023536048	0.011124663	0.233375729	0.232458947	0.225744466	0.18456209	0.129955487	0.102645343	0.083835969	0.056909835	0.029310445	0.186198425	0.194672902	0.174224467	0.169739397	0.123423254	0.086854198	0.0692481
B	C	C	COc1cc([N+](=O)[O-])ccc1N	0	0.51212254	0.000499313	0.084914809	0.137846526	0.176470588	0.166666667	0.149122807	0.160714286	0.133333333	0	0.142857143	0.2	0.1875	0	0	0	0	0	0	0	0.024095454	0.138061156	0.137263412	0.091676026	0.041172361	0.046745127	0.018083295	0.003313267	0	0.149337451	0.146070276	0.145560075	0.124399148	0.091254149	0.057139821	0.030364325	0.011946135	0	0.158144041	0.15867276	0.144619548	0.119298811	0.104409205	0.079260501	0.048479244
B	C	C	O=S(=O)([O-])c1ccc(N=Nc2c(O)ccc3ccccc23)cc1	0	0.384986733	0.070251892	0.061678669	0.312867711	0.470588235	0.472222222	0.271929825	0.357142857	0.183333333	0	0.357142857	0.2	0.25	0.25	0	0	0	0	0	0	0.062088271	0.379987885	0.334728383	0.207747918	0.100700517	0.126228164	0.078080111	0.078907689	0.058116303	0.35799349	0.353179055	0.344777714	0.287571067	0.214797416	0.1616523	0.14206442	0.14217213	0.129177163	0.282084697	0.288640635	0.266521532	0.243291277	0.194003964	0.143618603	0.102537573
B	C	C	O=C1CCC(C2CCCCC2)CC1	0	0.470261959	0.01045674	0.256441304	0.243444921	0	0	0.263157895	0.178571429	0.333333333	0	0.261904762	0	0.0625	0	0	0	0	0	0	0	0.021585149	0.151648863	0.155674358	0.096074919	0.041442718	0.052568311	0.025431191	0.015380307	0.004843619	0.218822644	0.247897824	0.267527883	0.235678898	0.174132028	0.130124252	0.090242183	0.045513117	0.014147806	0.238302862	0.249407317	0.290662589	0.323892836	0.24383557	0.189507171	0.136006732
B	C	C	CO[C@H]1[C@H]([C@@]2(C)O[C@@H]2CC=C(C)C)[C@]2(CC[C@H]1OC(=O)NC(=O)CCl)CO2	0	0.621237797	0.034580539	0.519746069	0.446105391	0	0	0.456140351	0.428571429	0.466666667	0	0.428571429	0.1	0.375	0	0	0	0.166666667	0	0	0.052631579	0.076705925	0.387376228	0.368466699	0.268056817	0.174163335	0.265244041	0.130963114	0.150100224	0.114424342	0.441827701	0.451641043	0.429973669	0.412669955	0.39646367	0.368383785	0.319973897	0.278720365	0.248779244	0.458423559	0.460995953	0.475038993	0.454448777	0.428102621	0.428326084	0.367977436
B	C	C	CC(C)=CCCC(C)CC=O	0	0.692724823	0.103960426	0.266308284	0.204011933	0	0	0.228070175	0.142857143	0.3	0	0.214285714	0	0.0625	0	0	0	0	0	0	0	0.017315054	0.104769255	0.092119544	0.056873741	0.029743083	0.036459853	0.021583617	0.015776001	0.008575061	0.178613345	0.182462578	0.170469519	0.147671477	0.116766266	0.086338595	0.066429593	0.053470676	0.031332166	0.206204461	0.201989983	0.212224079	0.197483021	0.176194869	0.132628037	0.084015051
B	C	C	Cc1ccc(C(C)C)cc1O	0	0.586205186	0.01418012	0.122928578	0.182342478	0.176470588	0.166666667	0.192982456	0.142857143	0.233333333	0	0.214285714	0	0.0625	0	0	0	0	0	0	0	0.017255326	0.112554758	0.118627603	0.078597911	0.030892593	0.031864841	0.010140125	0.003113879	0.000306509	0.173114648	0.180144156	0.18108546	0.160296238	0.116295222	0.071792678	0.040224584	0.021666472	0.007138252	0.175956583	0.182149893	0.180288162	0.16731561	0.148078542	0.111952124	0.058894656
B	C	C	CCCCCCCCCCCCCCCCOS(=O)(=O)[O-]	0	0.097616824	0.662021524	0.33775211	0.414175799	0	0	0.447368421	0.321428571	0.55	0	0.357142857	0	0.25	0.25	0	0	0	0	0	0	0.056650157	0.346383153	0.244826622	0.119007884	0.067476068	0.102296231	0.063728575	0.064299823	0.050145302	0.366715253	0.37635147	0.339943213	0.274261709	0.233965559	0.206322338	0.184454966	0.164635892	0.147752462	0.42548312	0.410496855	0.455198362	0.430002806	0.3312514	0.28625363	0.243030562
B	C	C	CN[C@H]1CC[C@@H](c2ccc(Cl)c(Cl)c2)c2ccc(S(N)(=O)=O)cc21	0	0.525505691	1.03E-05	0.252690344	0.387479525	0.352941176	0.333333333	0.342105263	0.375	0.3	0	0.380952381	0.2	0.125	0.25	0	0	0.333333333	0	0	0.105263158	0.093726636	0.429137551	0.411784127	0.301950264	0.141393648	0.21976699	0.152765826	0.146355254	0.09149508	0.41178257	0.406782546	0.42472338	0.399131098	0.34304162	0.307052066	0.268824205	0.21634779	0.15061583	0.340633106	0.348431737	0.35393007	0.354752121	0.299558988	0.284881703	0.245674282
B	C	C	CNC(=O)[C@H]1O[C@@H](n2cnc3c(NCc4cc(Cl)ccc4OCc4cc(C)no4)ncnc32)[C@H](O)[C@@H]1N	0	0.397278732	0.058363313	0.35802711	0.543092664	0.588235294	0.583333333	0.51754386	0.607142857	0.416666667	0	0.523809524	0.8	0.3125	0	0	0	0.166666667	0	0	0.052631579	0.10156304	0.539623463	0.558743257	0.36485799	0.199857021	0.310410794	0.200345268	0.225263663	0.176606021	0.578377472	0.569264725	0.567448524	0.48021419	0.421784947	0.391177964	0.375567786	0.352087258	0.318246756	0.53503573	0.554569055	0.539529076	0.495245129	0.420630024	0.365795811	0.343159173
B	C	C	CC1=NN(c2ccc(S(=O)(=O)[O-])cc2)C(=O)C1/N=N\c1ccccc1	0	0.349664801	0.110543736	0.173008716	0.341576351	0.352941176	0.333333333	0.307017544	0.392857143	0.216666667	0	0.357142857	0.4	0.25	0.25	0	0	0	0	0	0	0.067884756	0.413714805	0.371079474	0.226792713	0.111159886	0.150641253	0.1043059	0.117475162	0.085782933	0.382263908	0.374321581	0.362177174	0.293296318	0.228860628	0.195237756	0.183826121	0.175716975	0.148037242	0.320173547	0.324221267	0.311997543	0.274637528	0.214693337	0.165727653	0.137262911
B	C	C	Cc1ccc(C=C2C(=O)C3CCC2C3(C)C)cc1	0	0.672637696	0.080702652	0.274517466	0.314940573	0.176470588	0.166666667	0.307017544	0.267857143	0.333333333	0	0.380952381	0	0.0625	0	0	0	0	0	0	0	0.032185726	0.219136394	0.247789311	0.154008783	0.064794884	0.086513371	0.055602153	0.046025129	0.024594435	0.31247252	0.334341322	0.367806532	0.323143435	0.234100146	0.165996128	0.147556414	0.128531332	0.091848701	0.280739015	0.297727949	0.31874382	0.319960177	0.287915399	0.196970197	0.120774059
B	C	C	CC(C)(C)c1ccc(-c2ccc(C(C)(C)C)cc2)cc1	0	0.781108181	0.241233216	0.210546941	0.383826293	0.352941176	0.361111111	0.377192982	0.303571429	0.433333333	0	0.452380952	0	0	0	0	0	0	0	0	0	0.034873942	0.232313441	0.251314725	0.161872135	0.078435823	0.089314698	0.045695508	0.055880544	0.044399265	0.367340639	0.376276277	0.389860269	0.37047914	0.303219225	0.218836571	0.145709026	0.134808162	0.151764519	0.336544496	0.348729152	0.352331545	0.346584451	0.359954106	0.267227039	0.171523704
B	C	C	COC(=O)c1ccccc1C	0	0.577823151	0.010625237	0.096267313	0.152889747	0.176470588	0.166666667	0.157894737	0.142857143	0.166666667	0	0.19047619	0	0.125	0	0	0	0	0	0	0	0.018837205	0.115934768	0.114247959	0.076460313	0.03674336	0.032289919	0.006627905	0.001283811	5.11E-05	0.158455828	0.157426913	0.150224247	0.12925591	0.095495312	0.060626848	0.032297159	0.012100664	0.001189709	0.152249502	0.154555052	0.150425491	0.117244605	0.104241613	0.082713848	0.046442312
B	C	C	CCCN(C1CCN(C(=O)C2CCNCC2)CC1)[C@@H]1CCc2ccc(OC)cc2C1	0	0.289626611	0.19989446	0.484530522	0.565590249	0.176470588	0.166666667	0.578947368	0.482142857	0.65	0	0.571428571	0.3	0.125	0	0	0	0	0	0	0	0.061842014	0.405874288	0.400923447	0.273197478	0.152791076	0.23473376	0.141182535	0.134537281	0.103135585	0.530282587	0.558735671	0.571791092	0.538271974	0.488617159	0.46443456	0.430040145	0.362511155	0.297409886	0.541789679	0.563933917	0.613848231	0.628796518	0.536082207	0.527277785	0.501725192
B	C	C	Oc1cccnc1	0	0.485777818	0.005276285	0.0141155	0.07102751	0.176470588	0.166666667	0.078947368	0.071428571	0.083333333	0	0.095238095	0.1	0.0625	0	0	0	0	0	0	0	0.00940367	0.062805811	0.06195275	0.031611416	0.005178568	0.000864259	1.91E-05	0	0	0.07785324	0.080412882	0.078219074	0.051814693	0.017583707	0.003658572	0.00042175	0	0	0.076945157	0.084147813	0.073873026	0.064437305	0.032610372	0.009203701	0.00187467
B	C	C	Cc1ccc(O)cn1	0	0.522108239	1.08E-05	0.045667049	0.096161368	0.176470588	0.166666667	0.105263158	0.089285714	0.116666667	0	0.119047619	0.1	0.0625	0	0	0	0	0	0	0	0.01155365	0.075941654	0.078914463	0.042474296	0.009285706	0.007102284	0.001138579	6.15E-05	0	0.099332563	0.10262638	0.099894075	0.074036024	0.036437298	0.01427644	0.004895097	0.001219627	0	0.100556327	0.10740483	0.099003133	0.0847772	0.053907068	0.028277781	0.009914343
B	C	C	O=c1cccc[nH]1	0	0.496805072	0.002661192	0.149957509	0.07102751	0	0	0.078947368	0.071428571	0.083333333	0	0.095238095	0.1	0.0625	0	0	0	0	0	0	0	0.00940367	0.062649257	0.064141897	0.030755786	0.005196278	0.000518538	0	0	0	0.07785324	0.080581358	0.079749933	0.053646202	0.017043528	0.002037315	0	0	0	0.076945157	0.082874389	0.078371127	0.069995056	0.030773852	0.007021953	0
B	C	C	Oc1ccncc1	0	0.485777818	0.005276285	0.0141155	0.07102751	0.176470588	0.166666667	0.078947368	0.071428571	0.083333333	0	0.095238095	0.1	0.0625	0	0	0	0	0	0	0	0.00940367	0.062805811	0.06195275	0.030693442	0.0059467	0.000519229	0	0	0	0.07785324	0.080412882	0.078219074	0.052588695	0.018081358	0.002985738	0	0	0	0.076945157	0.084147813	0.073873026	0.064233292	0.033297392	0.010775258	0
B	C	C	CCc1cccc(CC)c1N(COC)C(=O)CS(=O)(=O)[O-]	0	0.400791912	0.055167794	0.291137276	0.330604621	0.176470588	0.166666667	0.333333333	0.321428571	0.333333333	0	0.30952381	0.1	0.3125	0.25	0	0	0	0	0	0	0.058860842	0.348467873	0.282017466	0.188601973	0.130185252	0.213643216	0.137055047	0.110615478	0.04401759	0.331714924	0.326216507	0.308771719	0.280443854	0.279063255	0.293650601	0.2705852	0.202633589	0.114855366	0.336713537	0.326127054	0.339035815	0.28710834	0.250950678	0.268632962	0.302295738
B	C	C	OC(c1ccccc1)c1ccccc1	0	0.481611599	0.006494983	0.032817464	0.214405142	0.352941176	0.333333333	0.201754386	0.196428571	0.2	0	0.285714286	0	0.0625	0	0	0	0	0	0	0	0.023585808	0.155658526	0.151570565	0.096967015	0.046472171	0.061274172	0.027080352	0.015746478	0.00417719	0.226555225	0.229966906	0.224318336	0.184769359	0.13686183	0.110730569	0.08354926	0.050232143	0.0202864	0.186294335	0.19916007	0.184812431	0.179966758	0.139282536	0.109225375	0.080585643
B	C	C	CCCCOC(=O)c1ccccc1O	0	0.435832789	0.02821874	0.139197784	0.209673316	0.176470588	0.166666667	0.219298246	0.196428571	0.233333333	0	0.238095238	0	0.1875	0	0	0	0	0	0	0	0.026898887	0.157502432	0.150372136	0.098650917	0.052467364	0.056256315	0.029280294	0.024603301	0.014633886	0.210984327	0.211039023	0.196397954	0.160093156	0.116844843	0.088710265	0.077100079	0.067282107	0.051015406	0.214499871	0.214299127	0.209025281	0.192893591	0.141530631	0.103542659	0.073467318
B	C	C	OCc1ncccc1O	0	0.448686897	0.020576621	0.054166841	0.102677221	0.176470588	0.166666667	0.114035088	0.107142857	0.116666667	0	0.119047619	0.1	0.125	0	0	0	0	0	0	0	0.015315373	0.091237633	0.090497748	0.059934282	0.021473481	0.010067263	0.000646209	2.05E-05	0	0.108902415	0.111811494	0.108839909	0.084998541	0.050655297	0.022874099	0.005200044	0.000406542	0	0.115584356	0.120634871	0.108208132	0.096366134	0.065128893	0.045097735	0.015876836
B	C	C	COc1cnccc1O	0	0.481495871	0.006530642	0.054381496	0.102677221	0.176470588	0.166666667	0.114035088	0.107142857	0.116666667	0	0.119047619	0.1	0.125	0	0	0	0	0	0	0	0.015315373	0.094658847	0.090902758	0.060446947	0.020225091	0.009476918	0.00102633	6.15E-05	0	0.108902415	0.108815708	0.103398857	0.081626407	0.050163626	0.026276919	0.008757572	0.001219627	0	0.115584356	0.120784214	0.11056551	0.085405525	0.061409508	0.047339908	0.019192224
B	C	C	COc1ccn(C)c(=O)c1C#N	0	0.459565358	0.015049961	0.245692587	0.145629802	0	0	0.149122807	0.160714286	0.133333333	0	0.166666667	0.2	0.125	0	0	0	0	0	0	0	0.022453846	0.132771533	0.131754182	0.098681733	0.047135768	0.037105916	0.007251914	0.001464745	0.000153255	0.158497574	0.150079597	0.147167763	0.137095409	0.101432764	0.059283537	0.025487997	0.009003796	0.003569126	0.151603243	0.15266047	0.147912969	0.117963673	0.103396986	0.071792095	0.046685324
B	C	C	CCOC(=O)c1cccc(O)c1	0	0.507402478	0.0009832	0.103732357	0.159405601	0.176470588	0.166666667	0.166666667	0.160714286	0.166666667	0	0.19047619	0	0.1875	0	0	0	0	0	0	0	0.022598928	0.131230747	0.130192963	0.080171829	0.039020942	0.049040762	0.016036171	0.010283276	0.001944537	0.16802568	0.166612028	0.155999249	0.125007153	0.088732848	0.065894962	0.048144396	0.031403128	0.013234109	0.167277531	0.167785092	0.158401991	0.138833322	0.094947975	0.071300909	0.054874998
B	C	C	CSc1nc2ccccc2s1	0	0.629925686	0.041024003	0.117144999	0.165365909	0.264705882	0.277777778	0.131578947	0.142857143	0.116666667	0	0.166666667	0.1	0	0.5	0	0	0	0	0	0	0.042242676	0.191986302	0.224304958	0.102285165	0.039412072	0.036197048	0.008470774	0.002075919	0.00010217	0.18000744	0.176257291	0.173719243	0.122014097	0.080790847	0.046588113	0.027642793	0.014444315	0.002379417	0.122186045	0.136917258	0.130276515	0.0939104	0.066184856	0.038699935	0.024373821
B	C	C	C=CCN=C=S	0	0.586585436	0.014353529	0.165697233	0.073773593	0	0	0.070175439	0.053571429	0.083333333	0	0.071428571	0.1	0	0.25	0	0	0	0	0	0	0.018627091	0.055037164	0.041008544	0.024187237	0.011398137	0.01261009	0.001216599	0	0	0.075945802	0.059515462	0.046268476	0.036521539	0.024158484	0.012270845	0.003695937	0	0	0.06327154	0.063483153	0.057194534	0.043861878	0.027098003	0.009201862	0.004277314
B	C	C	S=C=NCc1ccccc1	0	0.528101312	6.66E-05	0.109847276	0.141804842	0.176470588	0.166666667	0.122807018	0.125	0.116666667	0	0.166666667	0.1	0	0.25	0	0	0	0	0	0	0.027137417	0.113164694	0.097338734	0.05550191	0.024791733	0.037743793	0.01918851	0.00931187	0.000541594	0.153615051	0.139357958	0.126353161	0.099945055	0.065541806	0.043911695	0.028221782	0.011638573	0.001737636	0.112344402	0.118953925	0.109779705	0.096864237	0.070524836	0.040629635	0.020944319
B	C	C	N#CSCc1ccccc1	0	0.584758582	0.013530041	0.105463358	0.141804842	0.176470588	0.166666667	0.122807018	0.125	0.116666667	0	0.166666667	0.1	0	0.25	0	0	0	0	0	0	0.027137417	0.130070758	0.110528551	0.062154148	0.028663272	0.032591293	0.010682937	0.004205818	0.000236622	0.153615051	0.145539982	0.132548466	0.103036348	0.068265872	0.042735176	0.022622365	0.007973956	0.001109523	0.112344402	0.118258854	0.1086664	0.096585172	0.070308553	0.040452522	0.02147892
B	C	C	S=C=NCCc1ccccc1	0	0.549229993	0.002351643	0.134349881	0.166938699	0.176470588	0.166666667	0.149122807	0.142857143	0.15	0	0.19047619	0.1	0	0.25	0	0	0	0	0	0	0.029287397	0.126300536	0.10742832	0.060926138	0.028592712	0.039016075	0.024880151	0.02055507	0.007739556	0.175094375	0.161571456	0.146552514	0.117870223	0.083042121	0.059419196	0.042165007	0.027204138	0.011353073	0.135955572	0.142210943	0.13509135	0.124297673	0.08645152	0.064803835	0.036985272
B	C	C	N#CCc1ccccc1	0	0.529572715	0.000120286	0.059155646	0.118243775	0.176470588	0.166666667	0.114035088	0.107142857	0.116666667	0	0.166666667	0.1	0	0	0	0	0	0	0	0	0.012032158	0.081272326	0.073738978	0.043076274	0.016690479	0.016436689	0.003964455	0.000284693	0	0.127222662	0.125742843	0.119155707	0.092192093	0.054755195	0.028255632	0.009115743	0.001137425	0	0.10250276	0.108967778	0.102809243	0.093850755	0.061960136	0.036028774	0.012802845
B	C	C	CCC#N	0	0.53381333	0.000363396	0.091621956	0.035913395	0	0	0.052631579	0.017857143	0.083333333	0	0.047619048	0.1	0	0	0	0	0	0	0	0	0.001401717	0.011896875	0.009369817	0.007328991	0.000756279	0	0	0	0	0.030823438	0.031493098	0.02854433	0.017447018	0.00391083	0	0	0	0	0.044942667	0.045443567	0.049500659	0.037302275	0.008254003	0	0
B	C	C	C=CCC#N	0	0.588056839	0.015034477	0.115005603	0.050212526	0	0	0.061403509	0.035714286	0.083333333	0	0.071428571	0.1	0	0	0	0	0	0	0	0	0.003521832	0.023144797	0.017408789	0.01243537	0.003760857	0.000806346	0	0	0	0.049553413	0.045900347	0.039071023	0.027497271	0.011419041	0.002457708	0	0	0	0.053429898	0.053497006	0.050224072	0.04087798	0.019328051	0.005075383	0
B	C	C	CCCCC#N	0	0.4861994	0.005160013	0.123672716	0.086181111	0	0	0.105263158	0.053571429	0.15	0	0.095238095	0.1	0	0	0	0	0	0	0	0	0.005701676	0.038168559	0.02954899	0.019401537	0.007778456	0.006821671	0.000797297	0	0	0.073782085	0.075920094	0.068943036	0.051699525	0.030466177	0.014492762	0.00353992	0	0	0.092165007	0.091957602	0.100123948	0.091232455	0.04980907	0.026665441	0.006930204
B	C	C	CCCC#N	0	0.510006365	0.000696176	0.107647336	0.061047253	0	0	0.078947368	0.035714286	0.116666667	0	0.071428571	0.1	0	0	0	0	0	0	0	0	0.003551696	0.025032717	0.019459403	0.013365264	0.004265403	0.001209519	0	0	0	0.052302762	0.053706596	0.048743683	0.034573271	0.015374418	0.003686561	0	0	0	0.068553837	0.068700584	0.074812303	0.064267365	0.028910344	0.007613075	0
B	C	C	CCN=C=S	0	0.556297686	0.003842282	0.138898918	0.059474462	0	0	0.061403509	0.035714286	0.083333333	0	0.047619048	0.1	0	0.25	0	0	0	0	0	0	0.016506976	0.043789243	0.032969572	0.018468814	0.008677916	0.002768415	0	0	0	0.057215827	0.045108213	0.035741784	0.0272702	0.016778815	0.005773563	0	0	0	0.05478431	0.055429714	0.05647112	0.040754519	0.014889151	0.007048173	0
B	C	C	CCCCN=C=S	0	0.484727997	0.005571454	0.174364346	0.109742178	0	0	0.114035088	0.071428571	0.15	0	0.095238095	0.1	0	0.25	0	0	0	0	0	0	0.020806935	0.070060927	0.053148745	0.031215128	0.015807863	0.019035994	0.009148578	0.001954863	0	0.100174474	0.089535208	0.076140489	0.060251401	0.042085337	0.026501653	0.01518748	0.005343999	0	0.10200665	0.101943749	0.10709441	0.094714283	0.05760195	0.033832051	0.01250119
B	C	C	N#CCCc1ccccc1	0	0.53473089	0.000433247	0.085934696	0.143377632	0.176470588	0.166666667	0.140350877	0.125	0.15	0	0.19047619	0.1	0	0	0	0	0	0	0	0	0.014182137	0.094408169	0.083828565	0.049112547	0.020207102	0.026059717	0.010834823	0.004246794	0.000236622	0.148701986	0.147956341	0.13935506	0.109318347	0.072126969	0.049251151	0.0271317	0.00878704	0.001109523	0.12611393	0.132224796	0.128120888	0.120815845	0.079021623	0.056904188	0.032797096
B	C	C	CSCCCCN=C=S	0	0.538723517	0.000808641	0.24208363	0.158437103	0	0	0.149122807	0.107142857	0.183333333	0	0.119047619	0.1	0	0.5	0	0	0	0	0	0	0.038062174	0.1319952	0.088558568	0.050860828	0.027350323	0.039265731	0.020589983	0.025914319	0.007062174	0.148046187	0.131545845	0.109828553	0.087390654	0.068796256	0.050353839	0.03512182	0.022758554	0.010805444	0.135459462	0.134491842	0.138835916	0.114449032	0.086293555	0.060345862	0.036406454
B	C	C	CCCN=C=S	0	0.508534962	0.000852295	0.158338966	0.08460832	0	0	0.087719298	0.053571429	0.116666667	0	0.071428571	0.1	0	0.25	0	0	0	0	0	0	0.018656956	0.056925085	0.043059159	0.025178855	0.011902683	0.013878615	0.001824898	0	0	0.078695151	0.067321711	0.055941137	0.043125147	0.028113861	0.015816623	0.005543906	0	0	0.07839548	0.078686731	0.081782765	0.067749193	0.036680295	0.013733001	0.006415972
B	C	C	CS(=O)CCCCC#N	0	0.448290114	0.020794506	0.198941805	0.141391889	0	0	0.149122807	0.107142857	0.183333333	0	0.119047619	0.1	0.0625	0.25	0	0	0	0	0	0	0.026718638	0.140094574	0.084977085	0.047416398	0.023327856	0.03168987	0.017178356	0.00876626	0.000709867	0.131223649	0.130155363	0.116018346	0.090963901	0.064173711	0.046267315	0.029923936	0.01414069	0.00332857	0.140645849	0.136045545	0.143752982	0.135575959	0.088130429	0.062011127	0.038623136
B	C	C	CSCCCCC#N	0	0.54019492	0.000976285	0.191392	0.134876036	0	0	0.140350877	0.089285714	0.183333333	0	0.119047619	0.1	0	0.25	0	0	0	0	0	0	0.022956915	0.100102833	0.064958812	0.039047236	0.019320916	0.02528156	0.012954093	0.004247607	0.000709867	0.121653798	0.11793073	0.102631099	0.078838778	0.057177096	0.039671926	0.023590893	0.011139625	0.00332857	0.12561782	0.124505695	0.131865454	0.110967204	0.078500676	0.053129129	0.030537828
B	C	C	C=CCSC#N	0	0.643242707	0.051968659	0.161313315	0.073773593	0	0	0.070175439	0.053571429	0.083333333	0	0.071428571	0.1	0	0.25	0	0	0	0	0	0	0.018627091	0.071943228	0.054198362	0.024745513	0.007526597	0.005898694	0.000531531	0	0	0.075945802	0.065697486	0.052463782	0.037359013	0.021434418	0.009007325	0.002359947	0	0	0.06327154	0.062788082	0.056081229	0.043598464	0.027314286	0.009589652	0.004620136
[truncated: 1,398 more columns]
