# Supplementary material for: In silico prediction models for thyroid peroxidase inhibitors and their application to synthetic flavors
Source: Food Sci Biotechnol. 2022 Mar 12;31(4):483–95. doi: 10.1007/s10068-022-01041-y (PMC8994803; doi:10.1007/s10068-022-01041-y)
Supplement: Supplementary file 5 — Supplementary file5 (XLSX 7123 kb) [file 10068_2022_1041_MOESM5_ESM.xlsx]

## Sheet: finalfingerprint_des
target_name_bin	target_name_ter	target_name_quater	smiles	nAcid	ALogP	ALogp2	AMR	apol	naAromAtom	nAromBond	nAtom	nHeavyAtom	nH	nB	nC	nN	nO	nS	nP	nF	nCl	nBr	nI	nX	ATS0m	ATS1m	ATS2m	ATS3m	ATS4m	ATS5m	ATS6m	ATS7m	ATS8m	ATS0v	ATS1v	ATS2v	ATS3v	ATS4v	ATS5v	ATS6v	ATS7v	ATS8v	ATS0e	ATS1e	ATS2e	ATS3e	ATS4e	ATS5e	ATS6e
A	A	A1	Nc1ccccc1	0	0.461839	0.014004	0.0232383	0.0896455	0.176471	0.166667	0.0964912	0.0714286	0.116667	0	0.119048	0.1	0	0	0	0	0	0	0	0	0.00779193	0.0590902	0.0586981	0.0297913	0.0055987	0.0012687	3.83e-05	0	0	0.0897627	0.0950389	0.0930867	0.0649321	0.0266256	0.00710669	0.0008435	0	0	0.0855283	0.0953413	0.0861719	0.078574	0.0475684	0.0192575	0.00374934
A	A	A1	COc1ccc(N)cc1	0	0.457557	0.0160055	0.0635043	0.121295	0.176471	0.166667	0.131579	0.107143	0.15	0	0.142857	0.1	0.0625	0	0	0	0	0	0	0	0.0137036	0.0909433	0.0876481	0.0517324	0.0162342	0.014324	0.00457234	0.00134233	0.00010217	0.120812	0.123442	0.118266	0.0933243	0.0574264	0.0307099	0.0137819	0.00641354	0.00237942	0.124167	0.131978	0.122864	0.0990586	0.0743025	0.052419	0.024939
A	A	A1	COP(=S)(OC)SCn1nnc2ccccc2c1=O	0	0.635811	0.0457017	0.292954	0.287964	0.176471	0.166667	0.245614	0.285714	0.2	0	0.214286	0.3	0.1875	0.5	0.5	0	0	0	0	0	0.0777084	0.438663	0.411124	0.227098	0.110898	0.15026	0.0984904	0.0800673	0.0486577	0.300964	0.282295	0.272979	0.237164	0.186216	0.138261	0.121857	0.103408	0.0878585	0.252139	0.255786	0.255378	0.188222	0.181922	0.118069	0.125368
A	A	A1	CC(C)(c1ccc(O)cc1)c1ccc(O)cc1	0	0.523299	1.02e-06	0.103221	0.271189	0.352941	0.333333	0.263158	0.25	0.266667	0	0.333333	0	0.125	0	0	0	0	0	0	0	0.0316475	0.197226	0.209268	0.138654	0.0659277	0.0854791	0.0507993	0.0355949	0.0182765	0.279084	0.283579	0.289375	0.268761	0.22562	0.18097	0.129128	0.0811297	0.0430933	0.248545	0.258904	0.241519	0.244299	0.225326	0.204771	0.145703
A	A	A1	CC(C)(C)c1cc(O)ccc1O	0	0.576368	0.0100604	0.133504	0.188858	0.176471	0.166667	0.201754	0.160714	0.233333	0	0.214286	0	0.125	0	0	0	0	0	0	0	0.021017	0.127851	0.144899	0.0937912	0.0465283	0.0503315	0.00710185	0.000389265	0	0.182684	0.189329	0.198763	0.183875	0.141395	0.0953787	0.0431836	0.0077243	0	0.190985	0.19538	0.18821	0.188122	0.187171	0.134243	0.0926052
A	A	A1	Oc1ccccc1O	0	0.447728	0.0211051	0.028231	0.0883229	0.176471	0.166667	0.0964912	0.0892857	0.1	0	0.119048	0	0.125	0	0	0	0	0	0	0	0.0124171	0.0753074	0.0798946	0.0502521	0.0103917	0.00178655	3.83e-05	0	0	0.0967672	0.100475	0.0999043	0.0736896	0.0320748	0.00819559	0.0008435	0	0	0.0965399	0.102352	0.0871436	0.0860252	0.0534091	0.0225262	0.00374934
A	A	A1	Cc1ccc(N)cc1Cl	0	0.576434	0.0100857	0.0844299	0.127073	0.176471	0.166667	0.122807	0.107143	0.133333	0	0.142857	0.1	0	0	0	0	0.166667	0	0	0.0526316	0.0283956	0.10448	0.11761	0.0799483	0.0282397	0.00985495	0.00125308	0.000122926	0	0.132155	0.129066	0.131771	0.109315	0.0616687	0.0219009	0.00665346	0.00243925	0	0.115169	0.121188	0.114134	0.101692	0.080349	0.0404146	0.0109023
A	A	A1	Nc1ccc(Cl)cc1	0	0.523365	7.82e-07	0.0541465	0.10194	0.176471	0.166667	0.0964912	0.0892857	0.1	0	0.119048	0.1	0	0	0	0	0.166667	0	0	0.0526316	0.0262456	0.0913441	0.101793	0.0573042	0.0142247	0.0150446	0.00134524	0	0	0.110676	0.106852	0.108443	0.0799469	0.0346514	0.0108259	0.00339642	0	0	0.0915581	0.097931	0.0890446	0.0826163	0.0498955	0.020122	0.0050266
A	A	A1	COc1ccc(C)cc1N	0	0.510626	0.00063512	0.0937878	0.146429	0.176471	0.166667	0.157895	0.125	0.183333	0	0.166667	0.1	0.0625	0	0	0	0	0	0	0	0.0158536	0.104079	0.103466	0.0687287	0.0262768	0.0185674	0.00469239	0.00146474	0.000153255	0.142291	0.145655	0.141594	0.119943	0.0845511	0.0503784	0.02219	0.0090038	0.00356913	0.147779	0.155235	0.147954	0.11835	0.104707	0.0787751	0.0534839
A	A	A1	Cc1ccc(N)cc1N	0	0.452919	0.0183239	0.0767601	0.129134	0.176471	0.166667	0.140351	0.107143	0.166667	0	0.142857	0.2	0	0	0	0	0	0	0	0	0.0128401	0.0866009	0.0920946	0.0570668	0.018068	0.00973323	0.00136784	0.000122926	0	0.123377	0.130186	0.131297	0.109278	0.0669145	0.0294958	0.00918396	0.00243925	0	0.128184	0.138048	0.125632	0.112595	0.0974841	0.0656588	0.0221503
A	A	A1	CNC(=O)CSP(=S)(OC)OC	0	0.592347	0.01711	0.300168	0.198595	0	0	0.184211	0.160714	0.2	0	0.0952381	0.1	0.1875	0.5	0.5	0	0	0	0	0	0.0613412	0.327622	0.292015	0.145489	0.05845	0.0831146	0.0327979	0.0138712	0.00253701	0.185793	0.167432	0.153723	0.13193	0.110429	0.0784083	0.059777	0.0391199	0.0199453	0.186738	0.177547	0.186817	0.116297	0.120727	0.0845976	0.082525
A	A	A1	S=C1NCCN1	0	0.54818	0.00216128	0.150577	0.0738288	0	0	0.0789474	0.0535714	0.1	0	0.047619	0.2	0	0.25	0	0	0	0	0	0	0.0194052	0.0712812	0.0861128	0.030687	0.00239873	0	0	0	0	0.069351	0.0689623	0.0760914	0.0465539	0.0104961	0	0	0	0	0.0738287	0.0842466	0.0922687	0.076196	0.0213526	0	0
A	A	A1	CCCCCCc1ccc(O)cc1O	0	0.361899	0.0955588	0.151578	0.239126	0.176471	0.166667	0.254386	0.196429	0.3	0	0.261905	0	0.125	0	0	0	0	0	0	0	0.025317	0.154122	0.14616	0.0929912	0.0444068	0.0521734	0.0301378	0.0283168	0.0183949	0.225643	0.233756	0.224229	0.187701	0.142221	0.110995	0.0898281	0.0734212	0.0569703	0.238207	0.241894	0.238791	0.239293	0.18109	0.147239	0.109981
A	A	A1	Oc1ccc(O)cc1	0	0.447728	0.0211051	0.028231	0.0883229	0.176471	0.166667	0.0964912	0.0892857	0.1	0	0.119048	0	0.125	0	0	0	0	0	0	0	0.0124171	0.0753074	0.0798946	0.0433576	0.00985209	0.00817475	0.000607123	2.05e-05	0	0.0967672	0.100475	0.0999043	0.0722701	0.030548	0.0089355	0.00222555	0.000406542	0	0.0965399	0.102352	0.0871436	0.0855416	0.0515795	0.0208125	0.00528553
A	A	A1	c1ccc2[nH]ccc2c1	0	0.489076	0.00440121	0.0181631	0.118244	0.264706	0.277778	0.114035	0.107143	0.116667	0	0.166667	0.1	0	0	0	0	0	0	0	0	0.0120322	0.0945463	0.0988309	0.0482688	0.0143526	0.00302632	7.65e-05	0	0	0.127223	0.135718	0.141414	0.0981814	0.0528726	0.0156522	0.001687	0	0	0.102503	0.119575	0.114375	0.100493	0.0602151	0.0322257	0.00749868
A	A	A1	NNC(=O)c1ccncc1	0	0.422127	0.0376937	0.0700414	0.114035	0.176471	0.166667	0.122807	0.125	0.116667	0	0.119048	0.3	0.0625	0	0	0	0	0	0	0	0.0173203	0.104513	0.0984295	0.0625862	0.0257353	0.0263338	0.00551666	0.000651336	0	0.120854	0.120103	0.115979	0.0927998	0.0587907	0.0344699	0.0155988	0.00390102	0	0.123521	0.128875	0.112859	0.0978439	0.067456	0.0493666	0.028969
A	A	A1	O=c1c(O)c(-c2ccc(O)cc2)oc2cc(O)cc(O)c12	0	0.330322	0.136462	0.142612	0.264748	0.352941	0.333333	0.245614	0.321429	0.166667	0	0.333333	0	0.375	0	0	0	0	0	0	0	0.0466048	0.267102	0.288969	0.206795	0.113576	0.13869	0.075279	0.0663112	0.0385235	0.309115	0.309425	0.313163	0.276949	0.217568	0.17657	0.14211	0.110336	0.0786685	0.263285	0.271903	0.234414	0.240069	0.192741	0.154117	0.11937
A	A	A1	CCOC(=O)CC(SP(=S)(OC)OC)C(=O)OCC	0	0.686186	0.0960668	0.425307	0.318623	0	0	0.307018	0.285714	0.316667	0	0.214286	0	0.375	0.5	0.5	0	0	0	0	0	0.0804481	0.427743	0.398192	0.223925	0.132231	0.222452	0.125517	0.095824	0.0437085	0.307014	0.282979	0.256151	0.226816	0.21662	0.200178	0.183576	0.153958	0.116528	0.315709	0.29658	0.312139	0.231844	0.199421	0.195463	0.193898
A	A	A1	Sc1nc2ccccc2s1	0	0.614889	0.03022	0.0907336	0.140232	0.264706	0.277778	0.105263	0.125	0.0833333	0	0.142857	0.1	0	0.5	0	0	0	0	0	0	0.0400927	0.161651	0.212213	0.0856205	0.0322055	0.0265752	0.00171064	4.1e-05	0	0.158528	0.152079	0.155796	0.105943	0.0614981	0.0281343	0.00765297	0.000813084	0	0.0985749	0.113626	0.104466	0.0843481	0.0500082	0.0253502	0.0119988
A	A	A1	COc1nn(CSP(=S)(OC)OC)c(=O)s1	0	0.749556	0.185692	0.382818	0.24649	0	0	0.210526	0.232143	0.183333	0	0.119048	0.2	0.25	0.75	0.5	0	0	0	0	0	0.0851967	0.433698	0.429041	0.196587	0.10171	0.143283	0.104818	0.0625135	0.0269938	0.249871	0.224065	0.208449	0.16915	0.146588	0.109362	0.102592	0.0726948	0.0525627	0.224015	0.219692	0.226949	0.127193	0.144919	0.0948522	0.111821
A	A	A1	Cn1cc[nH]c1=S	0	0.507254	0.00100109	0.178506	0.0881279	0	0	0.0877193	0.0714286	0.1	0	0.0714286	0.2	0	0.25	0	0	0	0	0	0	0.0215253	0.0842414	0.0994071	0.0510955	0.00479472	0.000174084	0	0	0	0.088081	0.0808271	0.0872825	0.0656503	0.024582	0.00263533	0	0	0	0.082316	0.0923737	0.0932211	0.0676585	0.0417481	0.0123564	0
A	A	A1	COP(=S)(OC)Oc1ccc([N+](=O)[O-])cc1	0	0.66147	0.0690442	0.188693	0.220128	0.176471	0.166667	0.201754	0.232143	0.166667	0	0.166667	0.1	0.3125	0.25	0.5	0	0	0	0	0	0.0600899	0.334834	0.293129	0.163249	0.0798115	0.0999353	0.0493966	0.048046	0.0414123	0.231981	0.212119	0.200354	0.17341	0.143722	0.11146	0.085915	0.0603529	0.0419451	0.21729	0.210133	0.209755	0.147393	0.146134	0.100592	0.0894713
A	A	A1	C[C@](N)(Cc1ccc(O)c(O)c1)C(=O)O.C[C@](N)(Cc1ccc(O)c(O)c1)C(=O)O	0.5	0.405247	0.0512445	0.161601	0.20541	0.176471	0.166667	0.219298	0.214286	0.216667	0	0.214286	0.1	0.25	0	0	0	0	0	0	0	0.0314089	0.170616	0.189929	0.129698	0.0518735	0.0729836	0.0441181	0.0355268	0.0116893	0.21121	0.21394	0.219288	0.199502	0.148248	0.11079	0.0859617	0.0518101	0.0217726	0.224961	0.223572	0.202957	0.216548	0.203627	0.123821	0.103825
A	A	A1	Cc1cc(Cc2ccc(N)c(C)c2)ccc1N	0	0.5437	0.00143918	0.132367	0.286866	0.352941	0.333333	0.280702	0.25	0.3	0	0.333333	0.2	0	0	0	0	0	0	0	0	0.0299205	0.195384	0.198189	0.128648	0.0548966	0.0724165	0.0454172	0.0439218	0.0269865	0.284214	0.291077	0.288763	0.256237	0.199972	0.153305	0.125915	0.108003	0.0827202	0.256577	0.271343	0.254431	0.234022	0.221891	0.177557	0.124319
A	A	A1	Cc1cc(Cc2cc(C)cc(C(C)(C)C)c2O)c(O)c(C(C)(C)C)c1	0	0.848859	0.385011	0.324669	0.47226	0.352941	0.333333	0.473684	0.392857	0.533333	0	0.52381	0	0.125	0	0	0	0	0	0	0	0.0488473	0.302313	0.331815	0.232557	0.136775	0.202832	0.106738	0.106831	0.0853966	0.450918	0.461287	0.478415	0.469606	0.422623	0.385632	0.33758	0.272028	0.242267	0.437434	0.44496	0.443164	0.431247	0.479249	0.381486	0.362463
A	A	A1	Cc1cc(=O)[nH]c(=S)[nH]1	0	0.5653	0.00626808	0.210135	0.108943	0	0	0.105263	0.107143	0.1	0	0.0952381	0.2	0.0625	0.25	0	0	0	0	0	0	0.0274072	0.10876	0.129328	0.0676227	0.035454	0.0070885	5.74e-05	0	0	0.116381	0.108075	0.109218	0.0913784	0.0529204	0.0176414	0.00126525	0	0	0.105831	0.11107	0.107835	0.0937004	0.0604996	0.0308051	0.00562401
A	A	A1	Nc1cccc2c(N)cccc12	0	0.39985	0.0560161	0.0464767	0.172031	0.294118	0.305556	0.166667	0.160714	0.166667	0	0.214286	0.2	0	0	0	0	0	0	0	0	0.0192005	0.131593	0.138913	0.0932409	0.0402156	0.0329873	0.00364725	0.000204876	0	0.179567	0.187815	0.193032	0.167227	0.119689	0.0698933	0.024595	0.00406542	0	0.153646	0.170262	0.153142	0.147134	0.118428	0.0939293	0.0522449
A	A	A1	Nc1ccc2ccccc2c1	0	0.461839	0.014004	0.0232383	0.157677	0.294118	0.305556	0.149123	0.142857	0.15	0	0.214286	0.1	0	0	0	0	0	0	0	0	0.0163023	0.117218	0.121334	0.0725955	0.0266337	0.0233515	0.00540832	0.000875379	3.41e-05	0.167432	0.174881	0.178149	0.145385	0.0910491	0.0489202	0.0201434	0.0061714	0.000793139	0.134601	0.150812	0.138771	0.132091	0.0957509	0.0616164	0.0322178
A	A	A1	Nc1ccc(Oc2ccc(N)cc2)cc1	0	0.387111	0.0681185	0.0553882	0.21798	0.352941	0.333333	0.210526	0.214286	0.2	0	0.261905	0.2	0.0625	0	0	0	0	0	0	0	0.0272323	0.174694	0.173958	0.101236	0.0401775	0.059873	0.0329947	0.0292747	0.0171452	0.229346	0.230625	0.22059	0.174938	0.119608	0.0975394	0.0857283	0.066213	0.0453754	0.200772	0.214951	0.189315	0.179805	0.130244	0.0898893	0.0715736
A	A	A1	O=C1OC(c2ccc(O)cc2)(c2ccc(O)cc2)c2ccccc21	0	0.416647	0.0418657	0.075536	0.344881	0.529412	0.5	0.307018	0.375	0.233333	0	0.452381	0	0.25	0	0	0	0	0	0	0	0.0497416	0.307773	0.333703	0.228667	0.134297	0.207223	0.122698	0.0940178	0.0487663	0.389124	0.393111	0.403492	0.365919	0.334264	0.320043	0.278027	0.191576	0.103312	0.305913	0.32417	0.299434	0.296348	0.257581	0.235297	0.21604
A	A	A1	Nc1cccc(N)c1	0	0.39985	0.0560161	0.0464767	0.104	0.176471	0.166667	0.114035	0.0892857	0.133333	0	0.119048	0.2	0	0	0	0	0	0	0	0	0.0106902	0.073465	0.0762768	0.0416609	0.0128085	0.00394699	0.000153005	0	0	0.101898	0.107973	0.10797	0.0816579	0.0416422	0.0160543	0.003374	0	0	0.104573	0.114791	0.100543	0.0935381	0.0676681	0.0342501	0.0149974
A	A	A1	CCCOC(=O)c1cc(O)c(O)c(O)c1	0	0.38354	0.0717234	0.151403	0.197571	0.176471	0.166667	0.210526	0.214286	0.2	0	0.214286	0	0.3125	0	0	0	0	0	0	0	0.0322724	0.174959	0.179058	0.126779	0.0588363	0.0801942	0.0358974	0.02629	0.0161031	0.208645	0.207196	0.197899	0.167538	0.123637	0.0939134	0.0753553	0.0605678	0.0433358	0.220945	0.217502	0.199056	0.188757	0.146007	0.100795	0.0829977
A	A	A1	CCCc1cc(=O)[nH]c(=S)[nH]1	0	0.530532	0.00016379	0.251577	0.159211	0	0	0.157895	0.142857	0.166667	0	0.142857	0.2	0.0625	0.25	0	0	0	0	0	0	0.0317071	0.135031	0.149507	0.0837429	0.0478428	0.0392653	0.0181357	0.00406958	5.11e-05	0.159339	0.152502	0.149616	0.126766	0.089848	0.0612501	0.0378371	0.0142879	0.00118971	0.153054	0.157584	0.158458	0.147499	0.0971931	0.071377	0.0505955
A	A	A1	O=c1c(O)c(-c2ccc(O)c(O)c2)oc2cc(O)cc(O)c12	0	0.292272	0.195404	0.156727	0.271264	0.352941	0.333333	0.254386	0.339286	0.166667	0	0.333333	0	0.4375	0	0	0	0	0	0	0	0.0503665	0.282398	0.308356	0.226407	0.121284	0.151861	0.0871226	0.0795267	0.045505	0.318685	0.31861	0.324013	0.2904	0.229866	0.185966	0.152126	0.121751	0.0884857	0.278313	0.285133	0.242085	0.251518	0.20662	0.165526	0.128583
A	A	A1	Oc1cccc(O)c1	0	0.447728	0.0211051	0.028231	0.0883229	0.176471	0.166667	0.0964912	0.0892857	0.1	0	0.119048	0	0.125	0	0	0	0	0	0	0	0.0124171	0.0753074	0.0798946	0.0433576	0.0138646	0.00262052	5.74e-05	0	0	0.0967672	0.100475	0.0999043	0.0722701	0.0317988	0.00919567	0.00126525	0	0	0.0965399	0.102352	0.0871436	0.0855416	0.0519543	0.0221544	0.00562401
A	A	A1	CO[C@H]1/C=C/O[C@@]2(C)Oc3c(C)c(O)c4c(O)c(c(/C=N/N5CCN(C)CC5)c(O)c4c3C2=O)NC(=O)/C(C)=C\C=C\[C@H](C)[C@H](O)[C@@H](C)[C@@H](O)[C@@H](C)[C@H](OC(C)=O)[C@@H]1C	0	0.430724	0.0315904	1	1	0.294118	0.305556	1	1	0.966667	0	1	0.4	0.75	0	0	0	0	0	0	0	0.140788	0.815414	0.850057	0.64481	0.405769	0.706428	0.482021	0.5173	0.430222	1	1	1	1	1	1	1	1	1	1	1	1	1	1	1	1
A	A	A1	CC(C)(C)c1cc(C(C)(C)C)c(O)c(C(C)(C)C)c1	0	0.871699	0.441021	0.329936	0.383413	0.176471	0.166667	0.403509	0.285714	0.5	0	0.404762	0	0.0625	0	0	0	0	0	0	0	0.0344552	0.217641	0.25552	0.17688	0.103464	0.147886	0.104569	0.0435759	0.00429113	0.344949	0.357852	0.385631	0.392722	0.348626	0.305546	0.312061	0.264576	0.0999355	0.364846	0.368206	0.382671	0.382248	0.443178	0.333447	0.273725
A	A	A1	Oc1cccc2ccccc12	0	0.485778	0.00527629	0.0141155	0.149838	0.294118	0.305556	0.140351	0.142857	0.133333	0	0.214286	0	0.0625	0	0	0	0	0	0	0	0.0171657	0.118139	0.123143	0.0785042	0.030738	0.020151	0.00159604	6.15e-05	0	0.164867	0.171133	0.174116	0.143022	0.0908905	0.0454952	0.0122706	0.00121963	0	0.130585	0.144593	0.132072	0.128163	0.089807	0.0613681	0.0275704
A	A	A1	Nc1ccc(Cl)c(Cl)c1	0	0.584891	0.0135888	0.0850546	0.114234	0.176471	0.166667	0.0964912	0.107143	0.0833333	0	0.119048	0.1	0	0	0	0	0.333333	0	0	0.105263	0.0446992	0.123598	0.144887	0.12121	0.0308445	0.0180187	0.00134524	0	0	0.131589	0.118665	0.1238	0.0998052	0.0452124	0.0148139	0.00339642	0	0	0.0975878	0.100521	0.0919172	0.0869929	0.0523992	0.0222267	0.0050266
A	A	A1	CCCCc1ccc(N)cc1	0	0.423623	0.0365927	0.114534	0.190181	0.176471	0.166667	0.201754	0.142857	0.25	0	0.214286	0.1	0	0	0	0	0	0	0	0	0.0163918	0.111634	0.104785	0.062292	0.0251623	0.0325505	0.0160999	0.0100869	0.00447756	0.17568	0.183893	0.177012	0.143779	0.101266	0.0740463	0.0553504	0.0357117	0.0175993	0.179973	0.188369	0.187196	0.178326	0.131975	0.0968864	0.0641259
A	A	A1	Cc1ccc(N)cc1	0	0.514908	0.000289927	0.0535218	0.114779	0.176471	0.166667	0.122807	0.0892857	0.15	0	0.142857	0.1	0	0	0	0	0	0	0	0	0.00994191	0.0722261	0.0745158	0.0408093	0.00976027	0.00688085	0.00125308	0.000122926	0	0.111242	0.117252	0.116414	0.0899936	0.046877	0.0179129	0.00665346	0.00243925	0	0.109139	0.118598	0.111261	0.0975913	0.0755634	0.0383099	0.0109023
A	A	A1	S=c1[nH]c2cc(Cl)ccc2s1	0	0.698875	0.111669	0.158749	0.152526	0.176471	0.166667	0.105263	0.142857	0.0666667	0	0.142857	0.1	0	0.5	0	0	0.166667	0	0	0.0526316	0.0585463	0.192486	0.255938	0.114434	0.0488434	0.0706227	0.0220205	0	0	0.179441	0.162217	0.173689	0.125698	0.0725251	0.0394524	0.00971071	0	0	0.104605	0.116871	0.111555	0.094231	0.0547447	0.0295324	0.00688055
A	A	A1	CCCCCCOc1ccc(N)cc1	0	0.359072	0.0989246	0.154654	0.246965	0.176471	0.166667	0.263158	0.196429	0.316667	0	0.261905	0.1	0.0625	0	0	0	0	0	0	0	0.0244535	0.156622	0.140382	0.0829494	0.0362569	0.0509833	0.0294213	0.0270717	0.0194409	0.228209	0.234509	0.217316	0.172942	0.126911	0.102801	0.0876759	0.0756292	0.0659023	0.242223	0.248263	0.249505	0.236629	0.167402	0.132608	0.103894
A	A	A1	O=c1c(-c2ccc(O)cc2)coc2cc(O)cc(O)c12	0	0.354567	0.104409	0.126587	0.258232	0.352941	0.333333	0.236842	0.303571	0.166667	0	0.333333	0	0.3125	0	0	0	0	0	0	0	0.0428431	0.251806	0.267295	0.184096	0.103284	0.116028	0.0628374	0.054605	0.0298143	0.299545	0.30024	0.30426	0.268444	0.207146	0.158669	0.122424	0.096832	0.0683792	0.248257	0.258673	0.22666	0.226299	0.182756	0.145558	0.0994966
A	A	A1	O=c1c(-c2ccc(O)cc2)coc2cc(O)ccc12	0	0.392617	0.0627429	0.112471	0.251716	0.352941	0.333333	0.22807	0.285714	0.166667	0	0.333333	0	0.25	0	0	0	0	0	0	0	0.0390813	0.23651	0.247908	0.166317	0.0833402	0.102809	0.0552804	0.0462257	0.0258504	0.289975	0.291055	0.293409	0.25408	0.189841	0.145198	0.112674	0.0871745	0.0609604	0.233229	0.245443	0.218988	0.215263	0.16762	0.12901	0.0893796
A	A	A1	Oc1ccc(C(c2ccc(O)cc2)C(Cl)(Cl)Cl)cc1	0	0.584444	0.0133909	0.163144	0.282937	0.352941	0.333333	0.236842	0.285714	0.183333	0	0.309524	0	0.125	0	0	0	0.5	0	0	0.157895	0.0848585	0.280852	0.447421	0.197416	0.141574	0.225818	0.0971382	0.0998624	0.0216653	0.320345	0.296805	0.313622	0.26616	0.239723	0.217624	0.152324	0.0919843	0.0479154	0.243023	0.243416	0.230008	0.224774	0.185423	0.170467	0.1227
A	A	A1	O=C(c1ccccc1)c1ccc(O)cc1O	0	0.425921	0.0349336	0.0576553	0.216602	0.352941	0.333333	0.201754	0.232143	0.166667	0	0.285714	0	0.1875	0	0	0	0	0	0	0	0.0310794	0.184049	0.187614	0.125203	0.0648242	0.0773007	0.0424829	0.0283053	0.0116149	0.242946	0.241644	0.236595	0.198926	0.146009	0.115397	0.0942765	0.0645151	0.0322172	0.201226	0.207903	0.181896	0.180775	0.138185	0.102559	0.0801332
A	A	A1	CC=Cc1ccc(O)c(OC)c1	0	0.556496	0.00388938	0.142726	0.178024	0.176471	0.166667	0.184211	0.160714	0.2	0	0.214286	0	0.125	0	0	0	0	0	0	0	0.0209872	0.129384	0.122826	0.0842669	0.0377894	0.0413959	0.0173953	0.0102422	0.00229926	0.179935	0.178527	0.166438	0.140791	0.108607	0.082271	0.053881	0.0298596	0.014972	0.175861	0.180326	0.167053	0.138837	0.111139	0.0965753	0.0732268
A	A	A1	Nc1ccc(Cc2ccc(N)cc2)cc1	0	0.43756	0.0271215	0.0718005	0.236598	0.352941	0.333333	0.22807	0.214286	0.233333	0	0.285714	0.2	0	0	0	0	0	0	0	0	0.0256206	0.169112	0.166553	0.0978363	0.0400544	0.0582978	0.0337551	0.0294386	0.0171452	0.241256	0.24665	0.242108	0.200997	0.142678	0.110125	0.0922242	0.0694653	0.0453754	0.209355	0.224829	0.204252	0.195908	0.162243	0.113313	0.078187
A	A	A1	CC(Cc1ccc(O)c(O)c1)C(C)Cc1ccc(O)c(O)c1	0	0.446786	0.0216311	0.202757	0.359622	0.352941	0.333333	0.359649	0.339286	0.366667	0	0.404762	0	0.25	0	0	0	0	0	0	0	0.0456209	0.267226	0.272006	0.184165	0.0834536	0.121516	0.0797377	0.0801064	0.0543871	0.362661	0.36859	0.366695	0.332708	0.27376	0.237717	0.217451	0.18572	0.144959	0.349434	0.355135	0.332782	0.34772	0.318896	0.271279	0.218559
A	A	A1	O=C(O)c1ccccc1C(c1ccc(O)cc1)c1ccc(O)cc1	0.5	0.433361	0.0298262	0.0880416	0.355716	0.529412	0.5	0.324561	0.375	0.266667	0	0.452381	0	0.25	0	0	0	0	0	0	0	0.0497715	0.294992	0.298684	0.197859	0.116018	0.201709	0.133418	0.117999	0.0621458	0.391873	0.389506	0.384195	0.348023	0.315077	0.319764	0.305322	0.233861	0.133848	0.321037	0.331171	0.294001	0.297028	0.255946	0.245195	0.234811
A	A	A1	CCC1(c2ccc(N)cc2)CCC(=O)NC1=O	0	0.401991	0.0540981	0.214604	0.260464	0.176471	0.166667	0.263158	0.25	0.266667	0	0.285714	0.2	0.125	0	0	0	0	0	0	0	0.0331739	0.202678	0.219534	0.15793	0.083204	0.097437	0.0464513	0.032346	0.00996192	0.263145	0.27251	0.285366	0.274031	0.233963	0.181967	0.117912	0.0638385	0.0300471	0.254535	0.261539	0.263001	0.274658	0.238849	0.221425	0.152585
A	A	A1	Cc1c(C(=O)O)c(O)cc2c1C(=O)c1c(O)c([C@@H]3O[C@H](CO)[C@@H](O)[C@H](O)[C@H]3O)c(O)c(O)c1C2=O	0.5	0.176453	0.439765	0.370148	0.464626	0.352941	0.333333	0.45614	0.571429	0.333333	0	0.5	0	0.8125	0	0	0	0	0	0	0	0.087927	0.47297	0.529998	0.438472	0.281336	0.40242	0.237479	0.228542	0.157266	0.520961	0.530237	0.56349	0.568951	0.532927	0.466238	0.393814	0.337113	0.278851	0.503512	0.499931	0.467594	0.508091	0.478212	0.464253	0.374363
A	A	A1	Nc1nc2nc[nH]c2c(=S)[nH]1	0	0.514379	0.000325341	0.150986	0.123821	0.147059	0.138889	0.114035	0.142857	0.0833333	0	0.0952381	0.5	0	0.25	0	0	0	0	0	0	0.0322804	0.147484	0.169703	0.100335	0.0524414	0.0165452	0.00153798	8.2e-05	0	0.137718	0.132178	0.140081	0.107456	0.0712578	0.0272085	0.00825518	0.00162617	0	0.117689	0.134015	0.122423	0.098833	0.0623565	0.0359826	0.015087
A	A	A1	Cc1c(C)c2c(c(C)c1O)CCC(C)(COc1ccc(CC3SC(=O)NC3=O)cc1)O2	0	0.680697	0.0896812	0.400358	0.511517	0.352941	0.333333	0.482456	0.5	0.45	0	0.547619	0.1	0.3125	0.25	0	0	0	0	0	0	0.0801665	0.447382	0.497669	0.313937	0.15845	0.233435	0.13484	0.11925	0.0845356	0.528637	0.535069	0.546651	0.496302	0.42863	0.379279	0.330345	0.264987	0.205909	0.47452	0.487286	0.4917	0.470614	0.43039	0.395995	0.321901
A	A	A1	COc1ccccc1N	0	0.457557	0.0160055	0.0635043	0.121295	0.176471	0.166667	0.131579	0.107143	0.15	0	0.142857	0.1	0.0625	0	0	0	0	0	0	0	0.0137036	0.0909433	0.0876481	0.0577107	0.0195615	0.0105735	0.00117933	6.15e-05	0	0.120812	0.123442	0.118266	0.0948818	0.0620453	0.0350275	0.0121316	0.00121963	0	0.124167	0.131978	0.122864	0.0993328	0.0766815	0.0580214	0.0341896
A	A	A1	CC1=C(C(=O)Nc2ccccc2)SCCO1	0	0.510486	0.000648714	0.225581	0.244537	0.176471	0.166667	0.22807	0.232143	0.216667	0	0.261905	0.1	0.125	0.25	0	0	0	0	0	0	0.0432309	0.2277	0.226585	0.152413	0.0643224	0.0888148	0.0527708	0.0428344	0.0184048	0.255923	0.253051	0.24236	0.197565	0.146092	0.121479	0.104628	0.0893738	0.0640116	0.221721	0.230787	0.224554	0.198684	0.136497	0.125739	0.0935743
A	A	A1	CCOP(=S)(OCC)SCSP(=S)(OCC)OCC	0	0.865515	0.425483	0.523328	0.384158	0	0	0.333333	0.285714	0.366667	0	0.190476	0	0.25	1	1	0	0	0	0	0	0.115159	0.62154	0.572741	0.290061	0.197485	0.226224	0.154116	0.10883	0.0764913	0.352446	0.321242	0.286741	0.238459	0.249915	0.212472	0.192584	0.157426	0.136799	0.326654	0.312654	0.340314	0.238882	0.199542	0.187859	0.191924
A	A	A1	COC(=O)Nc1cccc(OC(=O)Nc2cccc(C)c2)c1	0	0.571466	0.00827072	0.158429	0.316393	0.352941	0.333333	0.307018	0.339286	0.266667	0	0.357143	0.2	0.25	0	0	0	0	0	0	0	0.0470577	0.275568	0.269489	0.156433	0.0884834	0.129792	0.0826655	0.0664843	0.0563736	0.338474	0.325568	0.299688	0.251727	0.199879	0.171725	0.152258	0.136846	0.124783	0.310053	0.312532	0.288633	0.246957	0.203624	0.170933	0.134722
A	A	A1	Nc1ccc(/N=N/c2ccccc2)cc1	0	0.461839	0.014004	0.0232383	0.214984	0.352941	0.333333	0.201754	0.214286	0.183333	0	0.261905	0.3	0	0	0	0	0	0	0	0	0.026339	0.171885	0.161406	0.093552	0.0368428	0.0524889	0.0343802	0.031465	0.0186927	0.229162	0.227212	0.212155	0.160023	0.0991311	0.0797708	0.082986	0.0779234	0.0563978	0.189664	0.203699	0.177876	0.165973	0.111019	0.0692491	0.0546499
A	A	A1	Nc1ccc(C(=O)O)cc1	0.5	0.442016	0.0243923	0.0629732	0.116976	0.176471	0.166667	0.122807	0.125	0.116667	0	0.142857	0.1	0.125	0	0	0	0	0	0	0	0.0174355	0.100617	0.106447	0.0630284	0.0236627	0.0192357	0.00915841	0.00158541	3.41e-05	0.127632	0.12893	0.12745	0.102228	0.0602708	0.0277255	0.0117405	0.00542803	0.000793139	0.124072	0.127341	0.110686	0.103602	0.0786338	0.0456546	0.0162206
A	A	A1	Cc1ccc(N)cc1O	0	0.476858	0.00803987	0.0676373	0.121295	0.176471	0.166667	0.131579	0.107143	0.15	0	0.142857	0.1	0.0625	0	0	0	0	0	0	0	0.0137036	0.087522	0.0939035	0.0585876	0.0184701	0.00904029	0.00131046	0.000122926	0	0.120812	0.126438	0.127264	0.104357	0.0605103	0.0246788	0.00791871	0.00243925	0	0.124167	0.131828	0.118932	0.108627	0.0906482	0.0537982	0.0165263
A	A	A1	CN1CSC(=S)N(C)C1	0	0.656262	0.0639183	0.253107	0.147658	0	0	0.140351	0.107143	0.166667	0	0.0952381	0.2	0	0.5	0	0	0	0	0	0	0.0388104	0.149776	0.187607	0.101184	0.0268163	0.0158359	0.00211178	0	0	0.138702	0.128102	0.135573	0.123899	0.0760609	0.0298014	0.0118702	0	0	0.130893	0.140199	0.153448	0.115288	0.119996	0.0330334	0.034536
A	A	A1	Cc1ccc(N)c(N)c1	0	0.452919	0.0183239	0.0767601	0.129134	0.176471	0.166667	0.140351	0.107143	0.166667	0	0.142857	0.2	0	0	0	0	0	0	0	0	0.0128401	0.0866009	0.0920946	0.0578628	0.0174426	0.00993445	0.00140609	0.000122926	0	0.123377	0.130186	0.131297	0.108428	0.0659927	0.0301918	0.0100275	0.00243925	0	0.128184	0.138048	0.125632	0.112711	0.0976478	0.0613064	0.0258997
A	A	A1	CN(C)c1cccc(O)c1	0	0.503782	0.00146443	0.092775	0.146429	0.176471	0.166667	0.157895	0.125	0.183333	0	0.166667	0.1	0.0625	0	0	0	0	0	0	0	0.0158536	0.104083	0.104044	0.0631841	0.0262891	0.0260724	0.00423419	0.000245852	0	0.142291	0.143566	0.14193	0.121395	0.0850768	0.0546086	0.0251966	0.00487851	0	0.147779	0.155233	0.148135	0.12689	0.109349	0.0803103	0.0488398
A	A	A1	CCCCCCCCCCCCS	0	0.333198	0.132435	0.266494	0.292994	0	0	0.315789	0.178571	0.433333	0	0.261905	0	0	0.25	0	0	0	0	0	0	0.0330183	0.151433	0.116782	0.0707256	0.0376486	0.054593	0.0322833	0.0306151	0.0221483	0.243893	0.250036	0.228678	0.185377	0.148264	0.125535	0.106881	0.0898595	0.0748104	0.278488	0.277451	0.302629	0.305624	0.215968	0.179922	0.146237
A	A	A1	CC(C)NCC(O)c1ccc(O)c(O)c1	0	0.376034	0.0796036	0.188782	0.234862	0.176471	0.166667	0.254386	0.214286	0.283333	0	0.238095	0.1	0.1875	0	0	0	0	0	0	0	0.029827	0.17237	0.175387	0.116079	0.0517593	0.0763056	0.040316	0.0302415	0.0188101	0.225869	0.231119	0.22678	0.197347	0.151045	0.119242	0.0978941	0.0779552	0.0557583	0.248668	0.25139	0.239944	0.242747	0.197952	0.156817	0.120214
A	A	A1	S=c1[nH]c2ccccc2[nH]1	0	0.546262	0.00183428	0.0987056	0.131025	0.176471	0.166667	0.114035	0.125	0.1	0	0.142857	0.2	0	0.25	0	0	0	0	0	0	0.0278857	0.127521	0.148199	0.0746681	0.0281709	0.0261716	0.00125485	0	0	0.144271	0.140999	0.147555	0.110526	0.0621356	0.0291955	0.00453944	0	0	0.107778	0.124514	0.118749	0.104214	0.062062	0.0337761	0.00802666
A	A	A1	N#CSCSC#N	0	0.644226	0.0528284	0.182358	0.0757204	0	0	0.0526316	0.0714286	0.0333333	0	0.047619	0.2	0	0.5	0	0	0	0	0	0	0.0344507	0.119779	0.110598	0.0354356	0.0196201	0.00960816	0.00369304	0	0	0.0902447	0.0702982	0.0530827	0.0358319	0.0229869	0.00907191	0.00330133	0	0	0.0534225	0.0505877	0.0418486	0.0266936	0.0197888	0.00537693	0.00284659
A	A	A1	CCOc1ccc(N)cc1	0	0.478255	0.00756872	0.0871373	0.146429	0.176471	0.166667	0.157895	0.125	0.183333	0	0.166667	0.1	0.0625	0	0	0	0	0	0	0	0.0158536	0.104079	0.100023	0.0574581	0.021602	0.0245793	0.00895961	0.00530524	0.00118379	0.142291	0.145655	0.136519	0.105935	0.0718432	0.0515278	0.0321126	0.0164157	0.00784249	0.147779	0.155235	0.148259	0.128709	0.0816799	0.0660134	0.0484441
A	A	A1	Nc1ccccc1N	0	0.39985	0.0560161	0.0464767	0.104	0.176471	0.166667	0.114035	0.0892857	0.133333	0	0.119048	0.2	0	0	0	0	0	0	0	0	0.0106902	0.073465	0.0762768	0.0468448	0.0107273	0.00256641	7.65e-05	0	0	0.101898	0.107973	0.10797	0.0833669	0.0434869	0.0146526	0.001687	0	0	0.104573	0.114791	0.100543	0.0936935	0.069622	0.0405745	0.00749868
A	A	A1	c1ccc(Nc2cccc3ccccc23)cc1	0	0.489076	0.00440121	0.0181631	0.265141	0.470588	0.472222	0.236842	0.25	0.216667	0	0.357143	0.1	0	0	0	0	0	0	0	0	0.0290827	0.201441	0.197713	0.122992	0.0583456	0.0812909	0.0469062	0.0385296	0.016537	0.285311	0.288802	0.282577	0.233885	0.176411	0.150565	0.130934	0.103606	0.0621189	0.215772	0.237667	0.218612	0.21143	0.155777	0.127018	0.104143
A	A	A1	Nc1ccc(Nc2ccccc2)cc1	0	0.427087	0.0341068	0.0414015	0.211464	0.352941	0.333333	0.201754	0.196429	0.2	0	0.261905	0.2	0	0	0	0	0	0	0	0	0.0234706	0.157689	0.152655	0.0876699	0.0359241	0.0530803	0.029658	0.0225311	0.0106612	0.219776	0.221894	0.212398	0.1676	0.115686	0.0957217	0.0824401	0.0586291	0.0328309	0.185744	0.201646	0.180384	0.172837	0.126233	0.0883992	0.0693461
A	A	A1	[S-]c1nc2ccccc2s1	0	0.572648	0.00868627	0.0428952	0.134815	0.264706	0.277778	0.0964912	0.125	0.0666667	0	0.142857	0.1	0	0.5	0	0	0	0	0	0	0.0400778	0.159131	0.211582	0.0841959	0.0317732	0.0258837	0.0012166	0	0	0.157153	0.147446	0.153259	0.102146	0.0580583	0.0248918	0.00369594	0	0	0.0910129	0.10544	0.10025	0.0775115	0.0452774	0.0209867	0.00427731
A	A	A1	Cc1ccccc1N	0	0.514908	0.000289927	0.0535218	0.114779	0.176471	0.166667	0.122807	0.0892857	0.15	0	0.142857	0.1	0	0	0	0	0	0	0	0	0.00994191	0.0722261	0.0745158	0.0451972	0.0108582	0.00297073	9.56e-05	0	0	0.111242	0.117252	0.116414	0.0925518	0.0518979	0.0184232	0.00210875	0	0	0.109139	0.118598	0.111261	0.0976311	0.0773844	0.0506378	0.00937335
A	A	A1	C1CN(SSN2CCOCC2)CCO1	0	0.605846	0.0245157	0.343001	0.236091	0	0	0.236842	0.196429	0.266667	0	0.166667	0.2	0.125	0.5	0	0	0	0	0	0	0.0527838	0.294221	0.243737	0.153778	0.0708145	0.0760599	0.035933	0.0352744	0.0188355	0.22228	0.223423	0.221492	0.190396	0.127804	0.0844916	0.0865456	0.092519	0.0599311	0.231782	0.245651	0.270674	0.237281	0.143961	0.0986703	0.0736029
A	A	A1	Cc1cccc(N)c1	0	0.514908	0.000289927	0.0535218	0.114779	0.176471	0.166667	0.122807	0.0892857	0.15	0	0.142857	0.1	0	0	0	0	0	0	0	0	0.00994191	0.0722261	0.0745158	0.0408093	0.012314	0.00455254	0.000210381	0	0	0.111242	0.117252	0.116414	0.0899936	0.0491314	0.0205208	0.00463925	0	0	0.109139	0.118598	0.111261	0.0975913	0.0755942	0.0399611	0.0206214
A	A	A1	CCC(C)(C)c1ccc(O)c(C(C)(C)CC)c1	0	0.687658	0.097816	0.278033	0.333146	0.176471	0.166667	0.350877	0.25	0.433333	0	0.357143	0	0.0625	0	0	0	0	0	0	0	0.0301552	0.19137	0.210695	0.153376	0.0811161	0.10245	0.0593175	0.0399018	0.0116073	0.301991	0.313425	0.32717	0.330688	0.297603	0.235281	0.183676	0.148727	0.0895188	0.317624	0.321692	0.332228	0.333638	0.352357	0.322642	0.206833
A	A	A1	NNC(=S)NN	0	0.447811	0.0210593	0.156873	0.0631044	0	0	0.0789474	0.0535714	0.1	0	0	0.4	0	0.25	0	0	0	0	0	0	0.0209316	0.0650203	0.0687716	0.0440513	0.00734176	0.00172875	7.65e-05	0	0	0.0534122	0.0454901	0.0459869	0.0387562	0.0201012	0.0066723	0.001687	0	0	0.0798192	0.0842104	0.0678458	0.0542535	0.0323198	0.0183883	0.00749868
A	A	A1	Cc1cccc(N)c1N	0	0.452919	0.0183239	0.0767601	0.129134	0.176471	0.166667	0.140351	0.107143	0.166667	0	0.142857	0.2	0	0	0	0	0	0	0	0	0.0128401	0.0866009	0.0920946	0.0622507	0.0185406	0.00602434	0.000248632	0	0	0.123377	0.130186	0.131297	0.110987	0.0710136	0.030702	0.00548275	0	0	0.128184	0.138048	0.125632	0.112751	0.0994688	0.0736344	0.0243707
A	A	A1	COP(=S)(OC)Oc1nc(Cl)c(Cl)cc1Cl	0	0.774074	0.228222	0.262685	0.229679	0.176471	0.166667	0.175439	0.232143	0.116667	0	0.142857	0.1	0.1875	0.25	0.5	0	0.5	0	0	0.157895	0.105807	0.387272	0.379382	0.268695	0.137274	0.225732	0.109137	0.0765187	0.0191845	0.256851	0.214053	0.20543	0.181357	0.14077	0.117461	0.0986916	0.0698047	0.0325316	0.196836	0.186232	0.191534	0.128608	0.118304	0.0787831	0.0840716
A	A	A1	CSC(=O)c1cccc2nnsc12	0	0.619717	0.0335091	0.144343	0.175401	0.264706	0.277778	0.140351	0.178571	0.1	0	0.166667	0.2	0.0625	0.5	0	0	0	0	0	0	0.0488728	0.224442	0.220425	0.128164	0.0826635	0.080444	0.0134385	0.00274612	5.11e-05	0.198963	0.190277	0.186976	0.14533	0.115275	0.069372	0.0351247	0.0140467	0.00118971	0.141135	0.151028	0.138615	0.104593	0.0878786	0.0582903	0.0377224
A	A	A1	COc1ccc(-c2ccccc2)cc1NNC(=O)OC(C)C	0	0.482165	0.00632568	0.190459	0.345846	0.352941	0.361111	0.342105	0.339286	0.333333	0	0.380952	0.2	0.1875	0	0	0	0	0	0	0	0.0454758	0.27592	0.264705	0.166098	0.092003	0.135488	0.0863171	0.085918	0.0620331	0.353133	0.346134	0.32284	0.278082	0.235414	0.209679	0.180765	0.162021	0.153163	0.33376	0.34049	0.323258	0.286601	0.227105	0.212372	0.184951
A	A	A1	COP(=S)(OC)Oc1ccc([N+](=O)[O-])c(C)c1	0	0.71454	0.13255	0.218976	0.245262	0.176471	0.166667	0.22807	0.25	0.2	0	0.190476	0.1	0.3125	0.25	0.5	0	0	0	0	0	0.0622398	0.34797	0.308947	0.178655	0.0939062	0.115253	0.0644842	0.0572815	0.043745	0.25346	0.234333	0.223681	0.20103	0.175158	0.134432	0.103687	0.0802098	0.0571315	0.240901	0.23339	0.234844	0.16645	0.176113	0.139685	0.100993
A	A	A1	N#CSCSc1nc2ccccc2s1	0	0.681896	0.0910569	0.188621	0.206746	0.264706	0.277778	0.149123	0.196429	0.1	0	0.190476	0.2	0	0.75	0	0	0	0	0	0	0.0623364	0.264206	0.310323	0.131445	0.0760508	0.0781013	0.0400885	0.0309814	0.0120316	0.234516	0.217479	0.206341	0.14653	0.106771	0.0737289	0.058136	0.0468184	0.0269867	0.144435	0.156027	0.142098	0.107687	0.0780784	0.0471803	0.0346232
A	A	A1	N#CN	0	0.47299	0.00941882	0.0598706	0	0	0	0.0175439	0	0.0333333	0	0	0.2	0	0	0	0	0	0	0	0	0	0	0	0.000866313	0	0	0	0	0	0	0	0.00271553	0.00295869	0	0	0	0	0	0.0167648	0.0183791	0.0128608	0.00709995	0	0	0
A	A	A1	CCOC(=O)Nc1cccc(OC(=O)Nc2ccccc2)c1	0	0.539096	0.000849533	0.151778	0.316393	0.352941	0.333333	0.307018	0.339286	0.266667	0	0.357143	0.2	0.25	0	0	0	0	0	0	0	0.0470577	0.275568	0.266046	0.151141	0.0883115	0.129732	0.0809562	0.06911	0.0580058	0.338474	0.325568	0.294612	0.239276	0.18935	0.167839	0.153383	0.14564	0.131497	0.310053	0.312532	0.288938	0.25759	0.183045	0.166797	0.12902
A	A	A1	COP(=O)(OC)SCn1c(=O)oc2cc(Cl)cnc21	0	0.633761	0.0440437	0.261371	0.261076	0.176471	0.166667	0.22807	0.285714	0.166667	0	0.190476	0.2	0.3125	0.25	0.5	0	0.166667	0	0	0.0526316	0.0835619	0.423048	0.400684	0.223312	0.120065	0.166141	0.10727	0.0873976	0.0452363	0.283759	0.264789	0.25697	0.216125	0.176213	0.137212	0.119023	0.0976612	0.0744707	0.250851	0.246862	0.255457	0.17316	0.177622	0.109798	0.132883
A	A	A1	CC(c1ccc(O)cc1)(c1ccc(O)cc1)c1ccc(O)cc1	0	0.432179	0.0306108	0.0870531	0.360035	0.529412	0.5	0.333333	0.357143	0.3	0	0.452381	0	0.1875	0	0	0	0	0	0	0	0.0460397	0.281898	0.293025	0.201296	0.11021	0.175056	0.111974	0.0958077	0.0543697	0.385053	0.387014	0.390836	0.36801	0.339273	0.325634	0.280939	0.200922	0.118573	0.321133	0.335658	0.302498	0.311512	0.280305	0.284734	0.251098
A	A	A1	O=C(c1ccccc1)c1ccc(O)c(O)c1O	0	0.387872	0.0673627	0.0717708	0.223118	0.352941	0.333333	0.210526	0.25	0.166667	0	0.285714	0	0.25	0	0	0	0	0	0	0	0.0348411	0.199345	0.207002	0.15171	0.0730716	0.0905009	0.049812	0.0366642	0.0155788	0.252515	0.250829	0.247445	0.213796	0.159834	0.125232	0.102469	0.0737661	0.0396359	0.216254	0.221133	0.189567	0.192708	0.153893	0.116028	0.0882641
A	A	A1	CCc1cc(Cc2cc(CC)cc(C(C)(C)C)c2O)c(O)c(C(C)(C)C)c1	0	0.793458	0.264948	0.37804	0.522527	0.352941	0.333333	0.526316	0.428571	0.6	0	0.571429	0	0.125	0	0	0	0	0	0	0	0.0531473	0.328585	0.351994	0.251377	0.1496	0.229971	0.138204	0.130018	0.103985	0.493877	0.505714	0.518814	0.508672	0.466792	0.436536	0.409648	0.357393	0.307151	0.484656	0.491474	0.493787	0.484856	0.508727	0.433157	0.399915
A	A	A1	CCCCCc1ccc(N)cc1	0	0.399816	0.056046	0.13056	0.215315	0.176471	0.166667	0.22807	0.160714	0.283333	0	0.238095	0.1	0	0	0	0	0	0	0	0	0.0185418	0.124769	0.114874	0.0683283	0.0286754	0.038169	0.0218736	0.0173285	0.00838373	0.197159	0.206106	0.197212	0.160905	0.116357	0.0882726	0.0709303	0.0549807	0.0348356	0.203584	0.211626	0.212508	0.205291	0.152874	0.116162	0.0815681
A	A	A1	CCCCCCc1ccc(N)cc1	0	0.37601	0.0796303	0.146585	0.240449	0.176471	0.166667	0.254386	0.178571	0.316667	0	0.261905	0.1	0	0	0	0	0	0	0	0	0.0206918	0.137905	0.124964	0.0743646	0.0321884	0.0437874	0.0255772	0.0235133	0.0144026	0.218639	0.22832	0.217411	0.178031	0.131449	0.102499	0.0845908	0.0699989	0.053632	0.227195	0.234883	0.237819	0.232256	0.173772	0.135438	0.099115
A	A	A1	CCCCCCCCOC(=O)c1cc(O)c(O)c(O)c1	0	0.264505	0.245077	0.23153	0.32324	0.176471	0.166667	0.342105	0.303571	0.366667	0	0.333333	0	0.3125	0	0	0	0	0	0	0	0.0430223	0.240638	0.229506	0.15696	0.077185	0.10925	0.0578321	0.0528569	0.0409055	0.316041	0.318263	0.298896	0.253169	0.197776	0.160049	0.137055	0.122671	0.109868	0.339001	0.333787	0.325614	0.323583	0.250547	0.199137	0.161205
A	A	A1	O=c1c(O)c(-c2ccc(O)cc2O)oc2cc(O)cc(O)c12	0	0.292272	0.195404	0.156727	0.271264	0.352941	0.333333	0.254386	0.339286	0.166667	0	0.333333	0	0.4375	0	0	0	0	0	0	0	0.0503665	0.282398	0.308356	0.224573	0.129507	0.158326	0.0876541	0.0747111	0.0500029	0.318685	0.31861	0.324013	0.291312	0.233622	0.191221	0.154795	0.1204	0.08782	0.278313	0.285133	0.242085	0.251105	0.207502	0.171011	0.133212
A	A	A1	COc1ccc(O)c(C(C)(C)C)c1	0	0.610136	0.0271475	0.159655	0.213992	0.176471	0.166667	0.22807	0.178571	0.266667	0	0.238095	0	0.125	0	0	0	0	0	0	0	0.023167	0.144408	0.154461	0.103014	0.0529406	0.0604442	0.019303	0.00579829	0.000510849	0.204164	0.208547	0.213093	0.200236	0.16348	0.11765	0.0693529	0.0353889	0.0118971	0.214596	0.218786	0.217231	0.197641	0.201909	0.160072	0.110657
A	A	A1	CC(C)(C)c1cc(O)c(C(C)(C)C)cc1O	0	0.705009	0.119632	0.238778	0.289394	0.176471	0.166667	0.307018	0.232143	0.366667	0	0.309524	0	0.125	0	0	0	0	0	0	0	0.029617	0.180394	0.209903	0.144225	0.0832045	0.0959454	0.0285223	0.0309636	0.0109568	0.268602	0.278183	0.297622	0.295481	0.252243	0.185003	0.109279	0.084588	0.0790464	0.285429	0.288408	0.289276	0.290703	0.322762	0.247681	0.180633
A	A	A1	O=C(c1ccc(O)cc1O)c1ccc(O)cc1O	0	0.349822	0.110344	0.0858863	0.229634	0.352941	0.333333	0.219298	0.267857	0.166667	0	0.285714	0	0.3125	0	0	0	0	0	0	0	0.0386028	0.214641	0.226389	0.1557	0.0849782	0.0956336	0.0626862	0.0415144	0.0266021	0.262085	0.260014	0.258295	0.225321	0.170779	0.133305	0.11178	0.0809435	0.0466738	0.231283	0.234363	0.197238	0.202777	0.164941	0.125458	0.0952156
A	A	A1	COc1cc(C(C)(C)C)c(O)c(C(C)(C)C)c1	0	0.738776	0.168381	0.264928	0.314528	0.176471	0.166667	0.333333	0.25	0.4	0	0.333333	0	0.125	0	0	0	0	0	0	0	0.0317669	0.196951	0.219465	0.153448	0.0917784	0.128701	0.0620843	0.0235596	0.0023499	0.290081	0.297401	0.311952	0.311841	0.277702	0.233453	0.198432	0.147093	0.0547266	0.30904	0.311814	0.318297	0.300222	0.337508	0.274288	0.219606
A	A	A1	Nc1ccc(S(=O)(=O)Nc2cnc3ccccc3n2)cc1	0	0.384425	0.0708219	0.0845615	0.294529	0.470588	0.472222	0.263158	0.321429	0.2	0	0.309524	0.4	0.125	0.25	0	0	0	0	0	0	0.0561061	0.353307	0.323465	0.206468	0.101841	0.137478	0.0816555	0.0706001	0.0443642	0.32429	0.323576	0.317061	0.265019	0.197471	0.154102	0.132656	0.122195	0.102207	0.265581	0.27964	0.260741	0.242622	0.187193	0.143069	0.100917
A	A	A1	CN(C)c1ccc(O)c2c1C[C@H]1C[C@H]3[C@H](N(C)C)C(O)=C(C(N)=O)C(=O)[C@@]3(O)C(O)=C1C2=O	0	0.292941	0.194276	0.518365	0.504563	0.176471	0.166667	0.5	0.535714	0.45	0	0.52381	0.3	0.4375	0	0	0	0	0	0	0	0.0762312	0.44277	0.496372	0.411242	0.271491	0.38893	0.229277	0.177715	0.133891	0.524176	0.536774	0.58296	0.613594	0.597344	0.548086	0.4711	0.367804	0.280799	0.509212	0.517505	0.51332	0.53713	0.563199	0.551445	0.497348
A	A	A1	Cc1cc(SC2=C(O)C[C@@](CCc3ccc(N)cc3)(C(C)C)OC2=O)c(C(C)(C)C)cc1CO	0	0.658188	0.065791	0.507567	0.616372	0.352941	0.333333	0.596491	0.553571	0.616667	0	0.642857	0.1	0.25	0.25	0	0	0	0	0	0	0.0850346	0.470449	0.507739	0.381074	0.213066	0.317901	0.216959	0.211618	0.139406	0.607734	0.612562	0.622595	0.60709	0.557134	0.506615	0.474213	0.444795	0.374011	0.56906	0.576524	0.571486	0.570697	0.57483	0.526106	0.426341
A	A	A1	Cc1cc(NC(=O)C(=O)O)cc(C)c1Oc1ccc(O)c2c1CCC2	0.5	0.493391	0.00337609	0.23387	0.373122	0.352941	0.333333	0.359649	0.392857	0.316667	0	0.428571	0.1	0.3125	0	0	0	0	0	0	0	0.0543412	0.320123	0.337092	0.225891	0.117036	0.165231	0.10929	0.108944	0.0616808	0.397598	0.400599	0.399371	0.347608	0.2981	0.269903	0.253241	0.228524	0.165913	0.361746	0.36871	0.352284	0.33424	0.277961	0.244742	0.229229
A	A	A1	CCOC(=O)c1ccc([C@H]2CC[C@H](NC[C@H](O)COc3ccc(O)c(NS(C)(=O)=O)c3)CC2)cc1	0	0.315831	0.157665	0.423358	0.585707	0.352941	0.333333	0.578947	0.571429	0.566667	0	0.571429	0.2	0.4375	0.25	0	0	0	0	0	0	0.0927979	0.55255	0.487607	0.304176	0.171463	0.266259	0.149314	0.138593	0.117373	0.58689	0.591563	0.572719	0.503542	0.433214	0.397916	0.34808	0.289848	0.263241	0.577479	0.578114	0.584121	0.586233	0.461943	0.423812	0.377221
A	A	A1	Oc1cc2ccccc2c2ccccc12	0	0.485778	0.00527629	0.0141155	0.21787	0.411765	0.444444	0.192982	0.214286	0.166667	0	0.309524	0	0.0625	0	0	0	0	0	0	0	0.0256761	0.176266	0.185779	0.125023	0.0616028	0.0685759	0.020139	0.00563608	0.000490949	0.242536	0.250975	0.259179	0.227304	0.173628	0.123002	0.0657841	0.0241829	0.00491049	0.179658	0.200063	0.184671	0.18169	0.138575	0.114373	0.077612
A	A	A1	CCCc1ccc(N)cc1	0	0.44743	0.0212705	0.0985091	0.165047	0.176471	0.166667	0.175439	0.125	0.216667	0	0.190476	0.1	0	0	0	0	0	0	0	0	0.0142419	0.0984977	0.094695	0.0562557	0.0216493	0.0237917	0.0093398	0.00538719	0.00118379	0.154201	0.161679	0.156813	0.126653	0.0861738	0.0578209	0.0353605	0.0180419	0.00784249	0.156362	0.165112	0.161884	0.15136	0.111076	0.0777255	0.0517508
A	A	A1	CC(C)(C)c1ccc(N)cc1	0	0.590479	0.0161897	0.128512	0.190181	0.176471	0.166667	0.201754	0.142857	0.25	0	0.214286	0.1	0	0	0	0	0	0	0	0	0.0163918	0.111634	0.123702	0.0751645	0.0294871	0.0268476	0.0123514	0.00402698	0.000306509	0.17568	0.183893	0.191946	0.174206	0.12571	0.0751831	0.0377825	0.0192406	0.00713825	0.179973	0.188369	0.187238	0.181085	0.180065	0.115773	0.0629326
A	A	A1	CN1CCc2cccc3c2[C@H]1Cc1ccc(O)c(O)c1-3.CN1CCc2cccc3c2[C@H]1Cc1ccc(O)c(O)c1-3	0	0.480355	0.00688736	0.171455	0.314141	0.352941	0.361111	0.298246	0.303571	0.283333	0	0.380952	0.1	0.125	0	0	0	0	0	0	0	0.038786	0.260017	0.285054	0.208866	0.111427	0.147506	0.0682372	0.0418265	0.0119699	0.328679	0.349057	0.378392	0.367091	0.321218	0.258781	0.178765	0.10446	0.0444399	0.284564	0.310715	0.31333	0.317234	0.286789	0.264894	0.187658
A	A	A1	CCCCCCCCCCCCOC(=O)c1cc(O)c(O)c(O)c1	0	0.169277	0.458119	0.295632	0.423776	0.176471	0.166667	0.447368	0.375	0.5	0	0.428571	0	0.3125	0	0	0	0	0	0	0	0.0516222	0.293181	0.269864	0.181106	0.0912372	0.131724	0.0726465	0.0687263	0.0540954	0.401959	0.407117	0.379693	0.321674	0.258143	0.216955	0.191696	0.175343	0.161247	0.433445	0.426815	0.426861	0.431443	0.334142	0.27624	0.231393
A	A	A1	CCCCCCOc1ccc(O)cc1	0	0.383011	0.0722654	0.145531	0.239126	0.176471	0.166667	0.254386	0.196429	0.3	0	0.261905	0	0.125	0	0	0	0	0	0	0	0.025317	0.157544	0.14219	0.0837978	0.0362872	0.0514896	0.0295681	0.027391	0.0196723	0.225643	0.23076	0.213283	0.168248	0.122117	0.100117	0.0863151	0.0737599	0.0632858	0.238207	0.242043	0.242806	0.232631	0.159418	0.126823	0.101603
A	A	A1	CCCCOc1ccc(N)cc1	0	0.406686	0.0500089	0.122603	0.196697	0.176471	0.166667	0.210526	0.160714	0.25	0	0.214286	0.1	0.0625	0	0	0	0	0	0	0	0.0201536	0.130351	0.120202	0.0708769	0.0292308	0.0384934	0.0213787	0.0172465	0.00838373	0.18525	0.190082	0.176917	0.138689	0.0967273	0.075593	0.0651519	0.0533545	0.0348356	0.195001	0.201749	0.198882	0.182699	0.125605	0.0940134	0.0670133
A	A	A1	Cc1[nH]nc2c1N=C(c1ccccc1Cl)c1cc([N+](=O)[O-])ccc1N2	0	0.598018	0.0200593	0.15654	0.340514	0.5	0.472222	0.298246	0.392857	0.2	0	0.380952	0.5	0.125	0	0	0	0.166667	0	0	0.0526316	0.0687131	0.349679	0.370378	0.264851	0.1446	0.233857	0.168406	0.155489	0.0764252	0.387136	0.37816	0.386301	0.353605	0.303818	0.287644	0.279314	0.227798	0.133716	0.306275	0.324159	0.299258	0.283546	0.239587	0.197004	0.195888
A	A	A1	O=c1[nH]cccc1O	0	0.459078	0.0152793	0.159207	0.0775434	0	0	0.0877193	0.0892857	0.0833333	0	0.0952381	0.1	0.125	0	0	0	0	0	0	0	0.0131654	0.0779452	0.0835296	0.0512861	0.00972511	0.00135378	1.91e-05	0	0	0.0874231	0.0897665	0.0906002	0.0663236	0.0261072	0.00525667	0.00042175	0	0	0.0919732	0.0961044	0.0860424	0.0816485	0.0440698	0.0141663	0.00187467
A	A	A1	O=[N+]([O-])c1ccc2[nH]c(S)nc2c1	0	0.585883	0.0140339	0.087412	0.147577	0.264706	0.277778	0.131579	0.178571	0.0833333	0	0.142857	0.3	0.125	0.25	0	0	0	0	0	0	0.0382775	0.176057	0.197184	0.107332	0.0493013	0.0608108	0.0254917	0.0216406	0.000540547	0.172796	0.165302	0.172311	0.135302	0.091012	0.0524199	0.0265969	0.0130893	0.00209268	0.141754	0.150553	0.136288	0.11834	0.0874648	0.0520477	0.0269182
A	A	A1	O=C(NO)c1ccccc1O	0	0.395253	0.0602463	0.0691888	0.123492	0.176471	0.166667	0.131579	0.142857	0.116667	0	0.142857	0.1	0.1875	0	0	0	0	0	0	0	0.0211972	0.118246	0.116934	0.0816199	0.0383626	0.0347381	0.00618002	0.000651255	1.7e-05	0.137202	0.136567	0.134541	0.111799	0.0736024	0.0425508	0.0176304	0.00419945	0.00039657	0.1391	0.141079	0.118701	0.114552	0.0837494	0.0623683	0.0336552
A	A	A1	Cn1c(=S)[nH]c2ccccc21	0	0.554719	0.0034777	0.13006	0.156159	0.176471	0.166667	0.140351	0.142857	0.133333	0	0.166667	0.2	0	0.25	0	0	0	0	0	0	0.0300357	0.142369	0.164331	0.100556	0.0370705	0.0328272	0.00226205	6.15e-05	0	0.16575	0.16067	0.16904	0.142957	0.0942556	0.0482856	0.0128753	0.00121963	0	0.131389	0.147844	0.145902	0.123295	0.0926965	0.0595972	0.0253442
A	A	A1	O=C1CC(c2ccc(O)cc2)Oc2cc(O)cc(O)c21	0	0.373844	0.0819808	0.124423	0.269067	0.352941	0.333333	0.254386	0.303571	0.2	0	0.333333	0	0.3125	0	0	0	0	0	0	0	0.0428729	0.253694	0.272996	0.183568	0.101762	0.112055	0.0675149	0.0567807	0.0375105	0.302295	0.308047	0.314961	0.277636	0.216318	0.170825	0.135487	0.105559	0.0760694	0.263381	0.273876	0.253198	0.260332	0.204375	0.16741	0.122825
A	A	A1	N[C@@H](Cc1c[nH]c2ccccc12)C(=O)O	0.5	0.399436	0.0563902	0.126204	0.210197	0.264706	0.277778	0.210526	0.214286	0.2	0	0.238095	0.2	0.125	0	0	0	0	0	0	0	0.0288739	0.176719	0.18502	0.112358	0.0509933	0.0717829	0.0426841	0.0265806	0.00889242	0.220186	0.22697	0.232295	0.19195	0.147749	0.109582	0.083543	0.0519432	0.0231145	0.207313	0.217539	0.204807	0.200744	0.158917	0.119495	0.0938569
A	A	A1	O=c1c(O)c(-c2ccc(O)c(O)c2)oc2cc(O)ccc12	0	0.330322	0.136462	0.142612	0.264748	0.352941	0.333333	0.245614	0.321429	0.166667	0	0.333333	0	0.375	0	0	0	0	0	0	0	0.0466048	0.267102	0.288969	0.208629	0.10134	0.136935	0.0828793	0.0720008	0.0385575	0.309115	0.309425	0.313163	0.276037	0.212562	0.173252	0.145371	0.114927	0.0794617	0.263285	0.271903	0.234414	0.240482	0.191484	0.148682	0.118623
A	A	A1	O=c1cc(-c2ccccc2)oc2cc(O)c(O)c(O)c12	0	0.368049	0.0884379	0.133362	0.258232	0.352941	0.333333	0.236842	0.303571	0.166667	0	0.333333	0	0.3125	0	0	0	0	0	0	0	0.0428431	0.251806	0.269581	0.194077	0.103732	0.123101	0.0622019	0.0518084	0.033237	0.299545	0.30024	0.302313	0.264917	0.205506	0.16198	0.126463	0.0979964	0.0717015	0.248257	0.258673	0.226742	0.229103	0.181552	0.145557	0.104536
A	A	A1	COc1ccc(-c2coc3cc(O)cc(O)c3c2=O)cc1	0	0.388335	0.0669048	0.152737	0.283366	0.352941	0.333333	0.263158	0.321429	0.2	0	0.357143	0	0.3125	0	0	0	0	0	0	0	0.044993	0.268363	0.276858	0.193319	0.109696	0.122684	0.0661235	0.060667	0.0393329	0.321025	0.319458	0.318589	0.284804	0.22923	0.177759	0.133814	0.109411	0.0878007	0.271868	0.282079	0.255681	0.235817	0.197495	0.171379	0.116821
A	A	A1	O=c1c(O)c(-c2ccc(O)cc2O)oc2cc(O)cc(O)c12	0	0.292272	0.195404	0.156727	0.271264	0.352941	0.333333	0.254386	0.339286	0.166667	0	0.333333	0	0.4375	0	0	0	0	0	0	0	0.0503665	0.282398	0.308356	0.224573	0.129507	0.158326	0.0876541	0.0747111	0.0500029	0.318685	0.31861	0.324013	0.291312	0.233622	0.191221	0.154795	0.1204	0.08782	0.278313	0.285133	0.242085	0.251105	0.207502	0.171011	0.133212
A	A	A1	O=c1c(O)c(-c2cc(O)c(O)c(O)c2)oc2cc(O)cc(O)c12	0	0.254222	0.264899	0.170843	0.27778	0.352941	0.333333	0.263158	0.357143	0.166667	0	0.333333	0	0.5	0	0	0	0	0	0	0	0.0541282	0.297694	0.327744	0.24602	0.133004	0.165896	0.0989854	0.0927421	0.0524865	0.328255	0.327796	0.334864	0.303852	0.243415	0.196801	0.162563	0.133166	0.0983029	0.293341	0.298363	0.249756	0.262967	0.220874	0.178623	0.139672
A	A	A1	O=C1CC(c2ccc(O)cc2)Oc2cc(O)cc(O)c21	0	0.373844	0.0819808	0.124423	0.269067	0.352941	0.333333	0.254386	0.303571	0.2	0	0.333333	0	0.3125	0	0	0	0	0	0	0	0.0428729	0.253694	0.272996	0.183568	0.101762	0.112055	0.0675149	0.0567807	0.0375105	0.302295	0.308047	0.314961	0.277636	0.216318	0.170825	0.135487	0.105559	0.0760694	0.263381	0.273876	0.253198	0.260332	0.204375	0.16741	0.122825
A	A	A1	O=C(/C=C/c1ccc(O)c(O)c1)O[C@H](Cc1ccc(O)c(O)c1)C(=O)O	0.5	0.366297	0.0904389	0.232274	0.353181	0.352941	0.333333	0.342105	0.410714	0.266667	0	0.404762	0	0.5	0	0	0	0	0	0	0	0.0605782	0.32554	0.330977	0.217379	0.103943	0.171396	0.105862	0.111756	0.0829206	0.392693	0.381142	0.362503	0.313904	0.249866	0.213636	0.188687	0.16855	0.153706	0.364175	0.357567	0.310668	0.316574	0.256909	0.214432	0.175875
A	A	A2	Cc1cc(N=Nc2ccccc2C)ccc1N	0	0.567978	0.00710381	0.0838052	0.265251	0.352941	0.333333	0.254386	0.25	0.25	0	0.309524	0.3	0	0	0	0	0	0	0	0	0.0306389	0.198156	0.193041	0.124364	0.0522712	0.0662255	0.0434388	0.0447685	0.0306466	0.272121	0.271639	0.25881	0.215262	0.15293	0.113494	0.106296	0.109771	0.0953026	0.236887	0.250213	0.228054	0.204087	0.17058	0.128982	0.0791403
A	A	A2	Nc1nc[nH]n1	0	0.427087	0.0341068	0.0414015	0.0430078	0.147059	0.138889	0.0614035	0.0535714	0.0666667	0	0.0238095	0.4	0	0	0	0	0	0	0	0	0.0079166	0.0566931	0.0585343	0.0145534	0.00144071	0.000116056	0	0	0	0.0430004	0.0478992	0.0507209	0.0229078	0.00865421	0.00175688	0	0	0	0.0633408	0.0738204	0.0647766	0.0384202	0.0157362	0.00823757	0
A	A	A2	Clc1nc(Cl)nc(Nc2ccccc2Cl)n1	0	0.600134	0.0212199	0.115032	0.201653	0.352941	0.333333	0.157895	0.232143	0.0833333	0	0.190476	0.4	0	0	0	0	0.5	0	0	0.157895	0.0781781	0.248459	0.286346	0.168395	0.10635	0.103091	0.0733834	0.110908	0.0203657	0.242349	0.211767	0.203083	0.165947	0.120614	0.0919567	0.0878302	0.0740964	0.0274178	0.171089	0.175043	0.159447	0.133	0.0955682	0.0688106	0.0512543
A	A	A2	O=C1O[C@H]([C@@H](O)CO)C(O)=C1O	0	0.378398	0.0770772	0.200667	0.125221	0	0	0.149123	0.160714	0.133333	0	0.119048	0	0.375	0	0	0	0	0	0	0	0.0274939	0.141487	0.15919	0.115542	0.0455524	0.0508175	0.0131285	0.00105749	1.7e-05	0.137796	0.143139	0.150121	0.121811	0.0856069	0.0523419	0.0222444	0.00484412	0.00039657	0.171776	0.168111	0.158614	0.159801	0.119315	0.0777387	0.0446928
A	A	A2	CCN(Cc1cccc(S(=O)(=O)[O-])c1)c1ccc(C(=C2C=CC(=[N+](CC)Cc3cccc(S(=O)(=O)[O-])c3)C=C2)c2ccccc2S(=O)(=O)[O-])cc1	0	0.172501	0.449826	0.496035	0.81745	0.705882	0.666667	0.719298	0.857143	0.566667	0	0.857143	0.2	0.5625	0.75	0	0	0	0	0	0	0.155973	0.94853	0.797648	0.501793	0.30848	0.509712	0.328586	0.339585	0.263178	0.883575	0.864867	0.83646	0.759084	0.730955	0.735389	0.698821	0.616813	0.538247	0.729065	0.724478	0.715087	0.644267	0.599051	0.600153	0.591889
A	A	A2	Cc1ccc(O)c(C(C)(C)C)c1	0	0.667488	0.0752135	0.149672	0.207476	0.176471	0.166667	0.219298	0.160714	0.266667	0	0.238095	0	0.0625	0	0	0	0	0	0	0	0.0194053	0.125691	0.141329	0.0920912	0.0456833	0.0458471	0.00831966	0.000799018	0	0.194594	0.202358	0.21124	0.196905	0.15425	0.109082	0.0591896	0.0158551	0	0.199568	0.205407	0.205628	0.196174	0.203124	0.143779	0.10324
A	A	A2	Cc1cc(C(C)(C)C)c(O)c(C(C)(C)C)c1	0	0.796128	0.270221	0.254946	0.308012	0.176471	0.166667	0.324561	0.232143	0.4	0	0.333333	0	0.0625	0	0	0	0	0	0	0	0.0280052	0.178234	0.206333	0.142525	0.0837376	0.107177	0.0436982	0.0147193	0.00137929	0.280511	0.291212	0.310099	0.30851	0.269792	0.229189	0.185632	0.111525	0.0321221	0.294012	0.298435	0.306694	0.298754	0.338676	0.25594	0.217507
A	A	A2	C=C1CC[C@H](O)C/C1=C/C=C1\CCC[C@@]2(C)[C@H]1CC[C@@H]2[C@H](C)/C=C/[C@H](C)C(C)C	0	0.701132	0.114567	0.684734	0.602248	0	0	0.614035	0.464286	0.733333	0	0.642857	0	0.0625	0	0	0	0	0	0	0	0.0558654	0.365832	0.381002	0.2629	0.140024	0.192086	0.12524	0.145923	0.119164	0.551494	0.585383	0.616207	0.60227	0.540157	0.450504	0.397895	0.40568	0.410883	0.555586	0.571272	0.61571	0.660657	0.622976	0.575732	0.443646
A	A	A2	Nc1ccc(Cl)cc1N	0	0.461376	0.014214	0.0773848	0.116294	0.176471	0.166667	0.114035	0.107143	0.116667	0	0.119048	0.2	0	0	0	0	0.166667	0	0	0.0526316	0.0291438	0.105719	0.119371	0.0743576	0.0273471	0.018325	0.00138349	0	0	0.122811	0.119786	0.123326	0.0983817	0.054048	0.0210305	0.00423992	0	0	0.110602	0.11738	0.103415	0.0977358	0.0721257	0.0428421	0.00877594
A	A	A2	CN(C)C(=O)Nc1ccc(Cl)cc1	0	0.550379	0.0025692	0.148341	0.187377	0.176471	0.166667	0.184211	0.178571	0.183333	0	0.190476	0.2	0.0625	0	0	0	0.166667	0	0	0.0526316	0.0393256	0.163358	0.170091	0.103968	0.0411973	0.0604883	0.0311183	0.0314181	0.0156935	0.19407	0.181291	0.176401	0.148578	0.100644	0.0762563	0.0689089	0.048866	0.0253301	0.18134	0.182885	0.176106	0.151405	0.128172	0.0775987	0.0605217
A	A	A2	CCOP(=S)(OCC)Oc1ccc2c(C)c(Cl)c(=O)oc2c1	0	0.74682	0.181218	0.355497	0.347202	0.176471	0.166667	0.307018	0.339286	0.266667	0	0.309524	0	0.3125	0.25	0.5	0	0.166667	0	0	0.0526316	0.0884854	0.438069	0.418116	0.285288	0.149609	0.187327	0.106251	0.102184	0.0890427	0.364136	0.342061	0.326629	0.294282	0.26145	0.218958	0.175288	0.152753	0.131185	0.315694	0.312108	0.320768	0.260958	0.208329	0.208713	0.153303
A	A	A2	Nc1ccc(S(=O)(=O)c2ccc(N)cc2)cc1	0	0.364701	0.09228	0.0940399	0.248057	0.352941	0.333333	0.22807	0.25	0.2	0	0.261905	0.2	0.125	0.25	0	0	0	0	0	0	0.0460993	0.284758	0.267518	0.174059	0.0779744	0.0983542	0.0510866	0.0318762	0.0171452	0.265309	0.268682	0.269838	0.233431	0.174991	0.128205	0.101122	0.0747942	0.0453754	0.225642	0.233943	0.216464	0.207844	0.178427	0.124052	0.0825834
A	A	A2	CCOP(=S)(OCC)Oc1cc(C)nc(C(C)C)n1	0	0.73199	0.157916	0.32463	0.332821	0.176471	0.166667	0.324561	0.285714	0.35	0	0.261905	0.2	0.1875	0.25	0.5	0	0	0	0	0	0.0640944	0.37212	0.334474	0.200082	0.121269	0.164301	0.100162	0.0779674	0.038357	0.313643	0.301017	0.274511	0.237909	0.220968	0.208552	0.191594	0.164193	0.125773	0.315847	0.313032	0.328929	0.261075	0.211238	0.19166	0.17914
A	A	A2	CN(C)C(=O)Nc1ccc(Cl)c(Cl)c1	0	0.611905	0.0282718	0.179249	0.199671	0.176471	0.166667	0.184211	0.196429	0.166667	0	0.190476	0.2	0.0625	0	0	0	0.333333	0	0	0.105263	0.0577793	0.195612	0.213185	0.167874	0.0578171	0.0742838	0.0505714	0.0481009	0.0191845	0.214983	0.193104	0.191758	0.168436	0.111205	0.0838218	0.0758481	0.0579495	0.0325316	0.18737	0.185475	0.178978	0.155782	0.130676	0.079745	0.062209
A	A	A2	COP(=O)(OC)OC=C(Cl)Cl	0	0.609235	0.0265837	0.232685	0.143089	0	0	0.131579	0.142857	0.116667	0	0.0714286	0	0.25	0	0.5	0	0.333333	0	0	0.105263	0.0667515	0.25531	0.253244	0.108169	0.0632773	0.110252	0.0337132	0.00864628	0	0.15079	0.125198	0.111252	0.0866093	0.0749171	0.0626642	0.0407406	0.0196437	0	0.151486	0.135018	0.145904	0.0798654	0.0894298	0.0585203	0.0506869
A	A	A2	CCOP(=S)(OCC)Oc1nc(Cl)c(Cl)cc1Cl	0	0.815471	0.309976	0.309951	0.279947	0.176471	0.166667	0.22807	0.267857	0.183333	0	0.190476	0.1	0.1875	0.25	0.5	0	0.5	0	0	0.157895	0.110107	0.413544	0.404132	0.292948	0.165788	0.25189	0.12618	0.107791	0.0432411	0.29981	0.25848	0.241934	0.208543	0.177242	0.160367	0.141968	0.12448	0.0818557	0.244058	0.232746	0.242323	0.187879	0.132353	0.128236	0.10909
A	A	A2	CC/C(=C(/CC)c1ccc(O)cc1)c1ccc(O)cc1	0	0.504799	0.00131964	0.185531	0.335756	0.352941	0.333333	0.324561	0.303571	0.333333	0	0.404762	0	0.125	0	0	0	0	0	0	0	0.0380676	0.234746	0.229447	0.155246	0.0863708	0.13736	0.0796096	0.0657899	0.036975	0.340772	0.342413	0.329773	0.296116	0.272215	0.273953	0.242595	0.170762	0.0998994	0.304254	0.313472	0.292142	0.279595	0.225279	0.249119	0.25911
A	A	A2	CN(C)c1ccccc1	0	0.541832	0.0011813	0.0786595	0.139913	0.176471	0.166667	0.149123	0.107143	0.183333	0	0.166667	0.1	0	0	0	0	0	0	0	0	0.0120919	0.0887865	0.0846565	0.0504662	0.0185867	0.0145799	0.00205266	0.000122926	0	0.132721	0.134381	0.13108	0.109363	0.0749878	0.0452869	0.0175151	0.00243925	0	0.132751	0.142003	0.140464	0.115924	0.0971412	0.0708999	0.0383844
A	A	A2	C[C@]12CC[C@@H]3c4ccc(O)cc4CC[C@H]3[C@@H]1CC[C@@H]2O	0	0.484984	0.00549866	0.289488	0.357425	0.176471	0.166667	0.359649	0.303571	0.4	0	0.404762	0	0.125	0	0	0	0	0	0	0	0.0381273	0.261017	0.299282	0.212753	0.104585	0.126737	0.060886	0.0483754	0.0263414	0.346271	0.38684	0.442706	0.437193	0.377234	0.285024	0.190406	0.123542	0.0769244	0.334502	0.359986	0.396494	0.45291	0.425313	0.380453	0.252616
A	A	A2	C#C[C@]1(O)CC[C@H]2[C@@H]3CCc4cc(O)ccc4[C@H]3CC[C@@]21C	0	0.573764	0.00908791	0.334673	0.386023	0.176471	0.166667	0.377193	0.339286	0.4	0	0.452381	0	0.125	0	0	0	0	0	0	0	0.0423675	0.283513	0.330363	0.24511	0.12256	0.14771	0.0732111	0.0612522	0.0366551	0.383731	0.415655	0.473142	0.483982	0.431746	0.330038	0.224841	0.153609	0.103722	0.351477	0.376093	0.406011	0.467971	0.451654	0.418061	0.282322
A	A	A2	C=CCc1ccc(O)c(OC)c1	0	0.566531	0.00664592	0.136401	0.178024	0.176471	0.166667	0.184211	0.160714	0.2	0	0.214286	0	0.125	0	0	0	0	0	0	0	0.0209872	0.129384	0.123403	0.0850098	0.03806	0.0415397	0.0174327	0.0097344	0.00182608	0.179935	0.178527	0.168287	0.144694	0.111725	0.0822479	0.0525936	0.028506	0.0124619	0.175861	0.180326	0.167289	0.144941	0.120203	0.0993561	0.0701341
A	A	A2	COP(=S)(OC)Oc1ccc(SC)c(C)c1	0	0.717251	0.136346	0.271816	0.277406	0.176471	0.166667	0.245614	0.232143	0.25	0	0.214286	0	0.1875	0.5	0.5	0	0	0	0	0	0.0691032	0.362787	0.310907	0.185554	0.0874807	0.116967	0.069961	0.0690924	0.0311255	0.272806	0.253715	0.234006	0.210806	0.182971	0.146124	0.115846	0.0868223	0.0609076	0.240377	0.239243	0.244303	0.163762	0.172649	0.143271	0.130254
A	A	A2	CN(C)c1ccc(C(=C2C=CC(=[N+](C)C)C=C2)c2ccc(N(C)C)cc2)cc1	0	0.447943	0.0209861	0.394549	0.503802	0.352941	0.333333	0.482456	0.446429	0.5	0	0.571429	0.3	0	0	0	0	0	0	0	0	0.0541842	0.354143	0.34088	0.230877	0.128441	0.192973	0.116425	0.124196	0.111896	0.498771	0.49017	0.479148	0.454594	0.419374	0.383679	0.321515	0.274112	0.283371	0.443676	0.463442	0.447483	0.388687	0.381169	0.361036	0.298869
A	A	A2	CCN(Cc1cccc(S(=O)(=O)[O-])c1)c1ccc(C(=C2C=CC(=[N+](CC)Cc3cccc(S(=O)(=O)[O-])c3)C=C2)c2ccc(O)cc2S(=O)(=O)[O-])cc1	0	0.134451	0.552538	0.510151	0.823966	0.705882	0.666667	0.72807	0.875	0.566667	0	0.857143	0.2	0.625	0.75	0	0	0	0	0	0	0.159735	0.963826	0.817036	0.514511	0.321014	0.536697	0.336503	0.354596	0.277073	0.893144	0.874052	0.84731	0.771116	0.742254	0.747726	0.708817	0.629649	0.556295	0.744093	0.737708	0.722758	0.655233	0.611175	0.611206	0.603431
A	A	A2	Oc1cccc2cccnc12	0	0.485778	0.00527629	0.0141155	0.139059	0.294118	0.305556	0.131579	0.142857	0.116667	0	0.190476	0.1	0.0625	0	0	0	0	0	0	0	0.017914	0.120933	0.125733	0.0806067	0.0303551	0.0197467	0.00157691	6.15e-05	0	0.155522	0.160255	0.161629	0.129688	0.0808339	0.0417247	0.0118489	0.00121963	0	0.126018	0.139619	0.126513	0.118908	0.0792829	0.0513048	0.0256957
A	A	A2	CCOC(=O)CC(SP(=O)(OC)OC)C(=O)OCC	0	0.611864	0.0282453	0.381325	0.301577	0	0	0.307018	0.285714	0.316667	0	0.214286	0	0.4375	0.25	0.5	0	0	0	0	0	0.0691046	0.388956	0.344604	0.20617	0.123319	0.201344	0.112213	0.0873916	0.0391189	0.290192	0.274902	0.244579	0.216609	0.204938	0.19178	0.176982	0.147309	0.11052	0.320896	0.298453	0.316377	0.234306	0.204896	0.198719	0.195854
A	A	A2	COc1ccc(O)cc1	0	0.481496	0.00653064	0.0543815	0.113457	0.176471	0.166667	0.122807	0.107143	0.133333	0	0.142857	0	0.125	0	0	0	0	0	0	0	0.0145671	0.0918644	0.089457	0.0525808	0.0162644	0.0148304	0.00471914	0.00121966	5.11e-05	0.118247	0.119693	0.114234	0.0886304	0.0526323	0.0280256	0.0124211	0.00471858	0.00118971	0.120151	0.125758	0.116165	0.0950604	0.0663184	0.0466337	0.0226487
A	A	A2	CN(C)c1ccc(Cc2ccc(N(C)C)cc2)cc1	0	0.597547	0.0198053	0.182643	0.337133	0.352941	0.333333	0.333333	0.285714	0.366667	0	0.380952	0.2	0	0	0	0	0	0	0	0	0.0342205	0.228505	0.21847	0.139186	0.0660304	0.0849202	0.0468993	0.0448163	0.0377074	0.327173	0.325334	0.318094	0.289859	0.239402	0.186486	0.137786	0.11238	0.103975	0.3038	0.318152	0.312835	0.270608	0.261389	0.216598	0.147484
A	A	A2	CN(C)c1ccc(C(=O)c2ccc(N(C)C)cc2)cc1	0	0.538029	0.000735009	0.186743	0.332814	0.352941	0.333333	0.324561	0.303571	0.333333	0	0.380952	0.2	0.0625	0	0	0	0	0	0	0	0.0379523	0.241599	0.235913	0.159796	0.0790319	0.0961218	0.0542727	0.0583623	0.040542	0.333994	0.327826	0.320646	0.294844	0.244985	0.189678	0.139292	0.116212	0.107013	0.303704	0.313665	0.303878	0.263401	0.250532	0.20916	0.144757
A	A	A2	CS(=O)(=O)OCCCCOS(C)(=O)=O	0	0.430104	0.0320125	0.256621	0.204847	0	0	0.219298	0.196429	0.233333	0	0.119048	0	0.375	0.5	0	0	0	0	0	0	0.057794	0.348485	0.225233	0.0904729	0.0484236	0.0726278	0.0465796	0.0544083	0.0491177	0.198829	0.198257	0.17743	0.131533	0.105721	0.0911893	0.0745971	0.0555107	0.0422037	0.236831	0.220562	0.24804	0.20396	0.129354	0.124999	0.0934903
A	A	A2	COc1ccc([N+](=O)[O-])cc1N	0	0.512123	0.000499313	0.0849148	0.137847	0.176471	0.166667	0.149123	0.160714	0.133333	0	0.142857	0.2	0.1875	0	0	0	0	0	0	0	0.0240955	0.138061	0.137263	0.091676	0.04071	0.0419544	0.0149687	0.00860357	0.00162164	0.149337	0.14607	0.14556	0.124399	0.0913876	0.0560479	0.0252535	0.011331	0.00627803	0.158144	0.158673	0.14462	0.119299	0.104317	0.0787648	0.052673
A	A	A2	CN(N=O)C(N)=O	0	0.513255	0.000407368	0.119967	0.0525199	0	0	0.0789474	0.0714286	0.0833333	0	0.0238095	0.3	0.125	0	0	0	0	0	0	0	0.0125717	0.0637009	0.0624224	0.0400112	0.011992	0.0010951	0	0	0	0.0527542	0.0490107	0.0493267	0.0449937	0.0240173	0.00495307	0	0	0	0.0894764	0.0846285	0.0751108	0.061076	0.0456888	0.0181627	0
A	A	A2	CN(C)[C@@H]1C(O)=C(C(N)=O)C(=O)[C@@]2(O)C(O)=C3C(=O)c4c(O)cccc4[C@@](C)(O)[C@H]3[C@H](O)[C@@H]12	0	0.19821	0.386403	0.482156	0.478106	0.176471	0.166667	0.473684	0.535714	0.4	0	0.5	0.2	0.5625	0	0	0	0	0	0	0	0.0787064	0.442427	0.518171	0.442051	0.309417	0.464393	0.242542	0.206571	0.117404	0.509701	0.525081	0.582245	0.626678	0.624904	0.575648	0.479421	0.369825	0.266806	0.496612	0.501112	0.488684	0.547855	0.578279	0.584395	0.519516
A	A	A2	CCOP(=S)(OCC)Oc1ccc([N+](=O)[O-])cc1	0	0.702868	0.116822	0.235959	0.270396	0.176471	0.166667	0.254386	0.267857	0.233333	0	0.214286	0.1	0.3125	0.25	0.5	0	0	0	0	0	0.0643898	0.361106	0.317879	0.187502	0.108325	0.126093	0.0656133	0.0642398	0.0493779	0.274939	0.256546	0.236858	0.200596	0.180194	0.154366	0.131219	0.112773	0.0799868	0.264512	0.256647	0.260544	0.206663	0.160183	0.150045	0.114451
A	A	A2	c1ccc2c(c1)Nc1ccccc1S2	0	0.537897	0.000721382	0.0610584	0.209836	0.352941	0.333333	0.175439	0.196429	0.15	0	0.261905	0.1	0	0.25	0	0	0	0	0	0	0.0356477	0.201472	0.220297	0.145252	0.0529776	0.0488611	0.0200159	0.00887022	0.000913784	0.231284	0.235358	0.241195	0.198783	0.133917	0.0914837	0.0610734	0.0315251	0.0082347	0.161417	0.184337	0.172855	0.163821	0.111271	0.0757887	0.0518998
A	A	A2	CCCCC1C(=O)N(c2ccccc2)N(c2ccccc2)C1=O	0	0.384673	0.0705701	0.190869	0.367929	0.352941	0.333333	0.350877	0.357143	0.333333	0	0.428571	0.2	0.125	0	0	0	0	0	0	0	0.0459543	0.290636	0.294024	0.202535	0.120734	0.200323	0.116753	0.0845601	0.0453825	0.381023	0.38219	0.373901	0.32481	0.289396	0.295225	0.277594	0.222936	0.164168	0.335706	0.348756	0.345507	0.343304	0.263551	0.244737	0.231817
A	A	A2	Nc1ccc(N)cc1	0	0.39985	0.0560161	0.0464767	0.104	0.176471	0.166667	0.114035	0.0892857	0.133333	0	0.119048	0.2	0	0	0	0	0	0	0	0	0.0106902	0.073465	0.0762768	0.0416609	0.00979154	0.00727545	0.00106306	8.2e-05	0	0.101898	0.107973	0.10797	0.0816579	0.0401363	0.0143153	0.00471989	0.00162617	0	0.104573	0.114791	0.100543	0.0935381	0.0675477	0.032448	0.00924027
A	A	A2	Cc1ccc(S(=O)(=O)Oc2ccc(N=Nc3ccc(-c4ccc(N=Nc5c(O)ccc6cc(S(=O)(=O)[O-])cc(S(=O)(=O)[O-])c56)c(C)c4)cc3C)cc2)cc1	0	0.410935	0.0464469	0.255087	0.809336	1	1	0.692982	0.910714	0.466667	0	0.857143	0.4	0.625	0.75	0	0	0	0	0	0	0.165412	1	0.874298	0.567119	0.342458	0.577572	0.338006	0.287013	0.223451	0.906417	0.88446	0.857012	0.75779	0.660045	0.608142	0.568795	0.504808	0.450826	0.721686	0.721977	0.683044	0.608045	0.55758	0.480211	0.432209
A	A	A2	O=C1OC2(c3ccccc31)c1cc(I)c([O-])c(I)c1Oc1c2cc(I)c([O-])c1I	0	0.577749	0.010596	0.796919	0.481923	0	0	0.280702	0.464286	0.1	0	0.452381	0	0.3125	0	0	0	0	0	1	0.210526	1	0.799264	1	1	1	1	1	0.755381	1	0.566471	0.452342	0.492034	0.470312	0.425646	0.39846	0.391937	0.266921	0.133949	0.249818	0.26674	0.254204	0.236432	0.179014	0.163698	0.139996
A	A	A2	CC1=C(/C=C/C(C)=C/C=C/C(C)=C/C(=O)O)C(C)(C)CCC1	0.5	0.845147	0.376268	0.53185	0.407693	0	0	0.412281	0.339286	0.466667	0	0.452381	0	0.125	0	0	0	0	0	0	0	0.0424273	0.253232	0.250878	0.159488	0.0874574	0.109792	0.0718078	0.066051	0.0485652	0.38923	0.389159	0.376432	0.35339	0.308708	0.250314	0.20996	0.192782	0.159337	0.381724	0.379826	0.375092	0.356475	0.350816	0.307764	0.246429
A	A	A2	CC(=O)OC/C=C(C)/C=C/C=C(C)/C=C/C1=C(C)CCCC1(C)C	0	0.868037	0.431785	0.58295	0.45796	0	0	0.464912	0.375	0.533333	0	0.5	0	0.125	0	0	0	0	0	0	0	0.0467272	0.282925	0.272816	0.171495	0.0916812	0.122558	0.0851101	0.0757943	0.052261	0.432188	0.43059	0.409014	0.380292	0.334339	0.277425	0.24307	0.225492	0.183401	0.428947	0.426489	0.429508	0.394105	0.377845	0.343548	0.270661
A	A	A2	C=C(C)[C@H]1Cc2c(ccc3c2O[C@@H]2COc4cc(OC)c(OC)cc4[C@@H]2C3=O)O1	0	0.53645	0.000580663	0.326161	0.444149	0.352941	0.333333	0.421053	0.464286	0.366667	0	0.52381	0	0.375	0	0	0	0	0	0	0	0.0637449	0.404594	0.432022	0.311605	0.177366	0.249105	0.150595	0.129344	0.0854722	0.475451	0.488352	0.506731	0.472754	0.423909	0.369343	0.315613	0.261668	0.209352	0.421926	0.444256	0.456338	0.416075	0.369333	0.343096	0.276597
A	A	A2	Cc1cc(C)nc(NS(=O)(=O)c2ccc(N)cc2)n1	0	0.457085	0.0162339	0.147665	0.276765	0.352941	0.333333	0.263158	0.285714	0.233333	0	0.261905	0.4	0.125	0.25	0	0	0	0	0	0	0.0518958	0.321451	0.294023	0.183709	0.0970574	0.13254	0.0757893	0.0497974	0.0312276	0.289579	0.28816	0.278098	0.236709	0.184485	0.14988	0.131179	0.111764	0.0882871	0.263731	0.270683	0.258599	0.227216	0.188233	0.150383	0.12097
A	A	A2	N#C[S-]	0	0.534979	0.000453179	0.0366323	0.00378938	0	0	0	0	0	0	0	0.1	0	0.25	0	0	0	0	0	0	0.0121921	0.0147044	0.0118569	0	0	0	0	0	0	0.0128825	0.000265172	0	0	0	0	0	0	0	0	0	0	0	0	0	0
A	A	A2	NC(N)=S	0	0.546262	0.00183428	0.0987056	0.0343958	0	0	0.0438596	0.0178571	0.0666667	0	0	0.2	0	0.25	0	0	0	0	0	0	0.0151351	0.0322248	0.0480945	0.00569836	7.26e-05	0	0	0	0	0.0291417	0.023019	0.0253277	0.0151847	0.00186376	0	0	0	0	0.0417303	0.0447353	0.0364625	0.0273462	0.00893107	0	0
A	A	A2	Cc1ccc(S(=O)(=O)NC(=O)NN2CCCCCC2)cc1	0	0.397642	0.0580283	0.264494	0.340864	0.176471	0.166667	0.342105	0.321429	0.35	0	0.309524	0.3	0.1875	0.25	0	0	0	0	0	0	0.0571189	0.354443	0.315807	0.213376	0.104861	0.139167	0.0913541	0.0800037	0.054932	0.335471	0.341976	0.335622	0.307816	0.233358	0.169366	0.150479	0.141352	0.131921	0.337184	0.34164	0.355586	0.356167	0.297539	0.217788	0.141253
A	A	A2	Cc1ccccc1N	0	0.514908	0.000289927	0.0535218	0.114779	0.176471	0.166667	0.122807	0.0892857	0.15	0	0.142857	0.1	0	0	0	0	0	0	0	0	0.00994191	0.0722261	0.0745158	0.0451972	0.0108582	0.00297073	9.56e-05	0	0	0.111242	0.117252	0.116414	0.0925518	0.0518979	0.0184232	0.00210875	0	0	0.109139	0.118598	0.111261	0.0976311	0.0773844	0.0506378	0.00937335
A	A	A2	O=C1c2ccccc2C(=O)N1SC(Cl)(Cl)Cl	0	0.766138	0.213977	0.225053	0.206018	0.176471	0.166667	0.149123	0.232143	0.0666667	0	0.190476	0.1	0.125	0.25	0	0	0.5	0	0	0.157895	0.0921419	0.286152	0.559898	0.190135	0.103678	0.216544	0.0557989	0.0563245	0.00359317	0.254225	0.222764	0.251745	0.174961	0.141869	0.116522	0.0581384	0.0490776	0.00958091	0.168977	0.166296	0.167911	0.132108	0.0999094	0.0844647	0.0337188
A	A	A2	C[C@H]1CCCC(=O)CCC/C=C/c2cc(O)cc(O)c2C(=O)O1	0	0.412596	0.0450898	0.322902	0.366138	0.176471	0.166667	0.368421	0.357143	0.366667	0	0.404762	0	0.3125	0	0	0	0	0	0	0	0.0493826	0.285316	0.285599	0.196666	0.129827	0.184387	0.132036	0.108346	0.0602536	0.372231	0.377005	0.366886	0.338795	0.31116	0.296224	0.297934	0.26205	0.169637	0.364462	0.363487	0.361417	0.376181	0.316139	0.303224	0.277278
A	A	A2	CC(C)(c1cc(Cl)c(O)c(Cl)c1)c1cc(Cl)c(O)c(Cl)c1	0	0.769403	0.219783	0.226854	0.320365	0.352941	0.333333	0.263158	0.321429	0.2	0	0.333333	0	0.125	0	0	0	0.666667	0	0	0.210526	0.105462	0.326242	0.381646	0.312066	0.172337	0.231198	0.128778	0.107926	0.130185	0.362737	0.330831	0.3508	0.339309	0.287081	0.245169	0.197456	0.127307	0.0849474	0.272664	0.269263	0.253009	0.262076	0.238376	0.216497	0.166443
A	A	A2	CCOC(=O)c1ccc(N)cc1	0	0.483463	0.00593772	0.112855	0.167244	0.176471	0.166667	0.175439	0.160714	0.183333	0	0.190476	0.1	0.125	0	0	0	0	0	0	0	0.0217354	0.13031	0.128384	0.0793235	0.0360456	0.0394572	0.0203058	0.0102481	0.00440945	0.170591	0.170361	0.160032	0.129701	0.0914724	0.0656101	0.050061	0.0331	0.0160131	0.171294	0.174005	0.165102	0.142832	0.102878	0.074763	0.0521008
A	A	A2	Cc1ccc(N(C)C)cc1	0	0.594901	0.0184095	0.108943	0.165047	0.176471	0.166667	0.175439	0.125	0.216667	0	0.190476	0.1	0	0	0	0	0	0	0	0	0.0142419	0.101922	0.100474	0.0614842	0.0227482	0.020192	0.00782519	0.00292949	0.000306509	0.154201	0.156595	0.154407	0.134425	0.0952392	0.0560931	0.0294342	0.0180076	0.00713825	0.156362	0.16526	0.165553	0.134941	0.125136	0.0899522	0.0455506
A	A	A2	Cc1ccc(O)c(C)c1	0	0.591917	0.016896	0.0746824	0.132075	0.176471	0.166667	0.140351	0.107143	0.166667	0	0.166667	0	0.0625	0	0	0	0	0	0	0	0.0129554	0.0862831	0.0921425	0.057736	0.0171211	0.0106755	0.00136809	6.15e-05	0	0.130156	0.135717	0.135709	0.112693	0.0692531	0.0322459	0.0099561	0.00121963	0	0.128734	0.135636	0.129651	0.11268	0.0984593	0.0583328	0.0324104
A	A	A2	N#CCC#N	0	0.532441	0.000270384	0.0932726	0.0285983	0	0	0.0350877	0.0357143	0.0333333	0	0.047619	0.2	0	0	0	0	0	0	0	0	0.00424023	0.0221821	0.0160821	0.0120553	0.00350304	0	0	0	0	0.0374599	0.0307039	0.0259695	0.0168386	0.00364724	0	0	0	0	0.0337392	0.0320055	0.0301079	0.0217217	0.00339034	0	0
A	A	A2	CCCCCCCCOC(=O)c1ccccc1C(=O)OCCCCCCCC	0	0.233482	0.307223	0.378368	0.532095	0.176471	0.166667	0.552632	0.446429	0.633333	0	0.547619	0	0.25	0	0	0	0	0	0	0	0.0585805	0.344784	0.301566	0.195828	0.118234	0.182868	0.101329	0.106449	0.0851773	0.497036	0.499311	0.454486	0.384093	0.326545	0.291995	0.271416	0.25738	0.238221	0.521349	0.512303	0.5334	0.515836	0.393996	0.344141	0.290342
A	A	A2	Cc1cc(C)c(O)c(C)c1	0	0.644987	0.0534979	0.104966	0.157209	0.176471	0.166667	0.166667	0.125	0.2	0	0.190476	0	0.0625	0	0	0	0	0	0	0	0.0151053	0.0994189	0.10796	0.0738143	0.0266134	0.016091	0.00176972	6.15e-05	0	0.151635	0.157931	0.159036	0.140086	0.0997981	0.0564291	0.0188128	0.00121963	0	0.152345	0.158893	0.15474	0.131768	0.129347	0.0850032	0.0717785
A	A	A2	Cc1ccc(C)c(O)c1C	0	0.644987	0.0534979	0.104966	0.157209	0.176471	0.166667	0.166667	0.125	0.2	0	0.190476	0	0.0625	0	0	0	0	0	0	0	0.0151053	0.0994189	0.10796	0.0775285	0.0264234	0.0129099	0.00167337	0.000184389	0	0.151635	0.157931	0.159036	0.143915	0.102627	0.050783	0.0160886	0.00365888	0	0.152345	0.158893	0.15474	0.131778	0.130182	0.10468	0.041911
A	A	A2	CC(C)=CC1C(C(=O)OCc2coc(Cc3ccccc3)c2)C1(C)C	0	0.712498	0.129727	0.322017	0.431972	0.323529	0.305556	0.421053	0.392857	0.433333	0	0.5	0	0.1875	0	0	0	0	0	0	0	0.0503993	0.318474	0.307621	0.17946	0.10402	0.157054	0.0959479	0.0823369	0.060983	0.43351	0.442175	0.422089	0.353562	0.29221	0.262176	0.241872	0.199766	0.165161	0.398603	0.410365	0.404496	0.364144	0.342727	0.258846	0.228893
A	A	A2	CC(C)(C)CC(C)(C)c1ccc(O)cc1	0	0.7277	0.151474	0.219703	0.282878	0.176471	0.166667	0.298246	0.214286	0.366667	0	0.309524	0	0.0625	0	0	0	0	0	0	0	0.0258552	0.165098	0.184787	0.113711	0.061369	0.0755825	0.0391751	0.022163	0.0121332	0.259032	0.268998	0.283644	0.27129	0.231279	0.192378	0.136556	0.0769929	0.0365358	0.270401	0.275178	0.281827	0.288048	0.317475	0.222411	0.223866
A	A	A2	CC[C@H](c1ccc(O)cc1)[C@@H](CC)c1ccc(O)cc1	0	0.402925	0.0532718	0.164545	0.34659	0.352941	0.333333	0.342105	0.303571	0.366667	0	0.404762	0	0.125	0	0	0	0	0	0	0	0.0380974	0.236634	0.233231	0.159116	0.0887865	0.13984	0.080749	0.0664812	0.037009	0.343522	0.35022	0.344995	0.318277	0.295937	0.289829	0.249621	0.17372	0.100693	0.319378	0.328675	0.317439	0.32452	0.280192	0.291041	0.275867
A	A	A2	O=c1cc(-c2ccc(O)cc2)oc2cc(O)cc(O)c12	0	0.368049	0.0884379	0.133362	0.258232	0.352941	0.333333	0.236842	0.303571	0.166667	0	0.333333	0	0.3125	0	0	0	0	0	0	0	0.0428431	0.251806	0.269581	0.180288	0.0997081	0.109029	0.0658249	0.0560484	0.0374764	0.299545	0.30024	0.302313	0.262078	0.200398	0.156122	0.12537	0.101787	0.0752763	0.248257	0.258673	0.226742	0.228136	0.177838	0.138937	0.0995654
A	A	A2	COc1ccc(-c2coc3cc(O)cc(O)c3c2=O)cc1	0	0.388335	0.0669048	0.152737	0.283366	0.352941	0.333333	0.263158	0.321429	0.2	0	0.357143	0	0.3125	0	0	0	0	0	0	0	0.044993	0.268363	0.276858	0.193319	0.109696	0.122684	0.0661235	0.060667	0.0393329	0.321025	0.319458	0.318589	0.284804	0.22923	0.177759	0.133814	0.109411	0.0878007	0.271868	0.282079	0.255681	0.235817	0.197495	0.171379	0.116821
A	A	A2	O=c1cc(-c2ccccc2)oc2cc(O)cc(O)c12	0	0.406099	0.0505113	0.119246	0.251716	0.352941	0.333333	0.22807	0.285714	0.166667	0	0.333333	0	0.25	0	0	0	0	0	0	0	0.0390813	0.23651	0.250193	0.16757	0.095485	0.103484	0.0576932	0.0479131	0.0269989	0.289975	0.291055	0.291462	0.250046	0.191681	0.150965	0.119439	0.0936304	0.0654408	0.233229	0.245443	0.219071	0.21717	0.165843	0.131743	0.0956829
A	A	A2	O=S1(=O)OC(c2ccc(O)cc2)(c2ccc(O)cc2)c2ccccc21	0	0.391707	0.0636155	0.0959013	0.360659	0.529412	0.5	0.315789	0.392857	0.233333	0	0.428571	0	0.3125	0.25	0	0	0	0	0	0	0.0664885	0.416559	0.408006	0.276524	0.170529	0.265971	0.149272	0.116004	0.0580233	0.406356	0.411883	0.42501	0.387123	0.360225	0.349743	0.303335	0.205266	0.109381	0.322295	0.337976	0.322226	0.310484	0.275394	0.258031	0.241387
A	A	A2	CC(C)(C)c1cc(Cc2cc(C(C)(C)C)c(O)c(C(C)(C)C)c2)cc(C(C)(C)C)c1O	0	1	0.826326	0.474649	0.623063	0.352941	0.333333	0.631579	0.5	0.733333	0	0.666667	0	0.125	0	0	0	0	0	0	0	0.0617472	0.381128	0.430188	0.301267	0.188009	0.272718	0.169223	0.161086	0.116797	0.579794	0.594568	0.629478	0.63803	0.588508	0.545402	0.533611	0.49788	0.408569	0.579101	0.584502	0.595118	0.598234	0.688469	0.548602	0.493796
A	A	A2	CC(CCC(=O)O)(c1ccc(O)cc1)c1ccc(O)cc1	0.5	0.458441	0.0155811	0.16449	0.323653	0.352941	0.333333	0.315789	0.321429	0.3	0	0.380952	0	0.25	0	0	0	0	0	0	0	0.043441	0.251888	0.261378	0.17149	0.0932511	0.155624	0.101802	0.0852661	0.0420942	0.338433	0.339683	0.340809	0.320871	0.293906	0.275723	0.231295	0.160717	0.088399	0.310699	0.314161	0.291567	0.303771	0.274087	0.276135	0.237844
A	A	A2	CCCCCCCCCCCCc1ccc(O)cc1	0	0.257107	0.259261	0.233615	0.383413	0.176471	0.166667	0.403509	0.285714	0.5	0	0.404762	0	0.0625	0	0	0	0	0	0	0	0.0344552	0.217641	0.18731	0.111431	0.053297	0.0777775	0.0480968	0.0475958	0.0362617	0.344949	0.357852	0.334574	0.276095	0.217205	0.185099	0.164614	0.146324	0.129889	0.364846	0.368206	0.38299	0.390048	0.291181	0.24518	0.203428
A	A	A2	Nc1nc(=O)c2nc(CNc3ccc(C(=O)N[C@@H](CCC(=O)O)C(=O)O)cc3)cnc2[nH]1	1	0.261562	0.250671	0.311619	0.433259	0.352941	0.333333	0.421053	0.517857	0.316667	0	0.428571	0.7	0.375	0	0	0	0	0	0	0	0.0754028	0.420047	0.427561	0.272801	0.146364	0.222838	0.138961	0.12598	0.0933224	0.471731	0.459313	0.43935	0.384228	0.320985	0.283154	0.252431	0.223937	0.193259	0.445669	0.444498	0.407731	0.400746	0.320698	0.277205	0.228287
A	A	A2	CCCCC(CC)COC(=O)c1ccc(O)cc1	0	0.412092	0.0454995	0.227619	0.310209	0.176471	0.166667	0.324561	0.267857	0.366667	0	0.333333	0	0.1875	0	0	0	0	0	0	0	0.0354988	0.210046	0.197036	0.128552	0.0652225	0.0937977	0.0605576	0.0510588	0.036301	0.296902	0.299893	0.282173	0.240966	0.19262	0.164155	0.151425	0.135853	0.11638	0.308945	0.307327	0.310286	0.301791	0.246244	0.202082	0.163731
A	A	A2	CC(C)(c1ccccc1)c1ccc(O)cc1	0	0.561348	0.00513058	0.0891055	0.264673	0.352941	0.333333	0.254386	0.232143	0.266667	0	0.333333	0	0.0625	0	0	0	0	0	0	0	0.0278858	0.18193	0.18988	0.125936	0.0617045	0.0799338	0.0404036	0.0257731	0.0112268	0.269514	0.274394	0.278524	0.256729	0.216904	0.175814	0.119919	0.0677136	0.0316899	0.233517	0.245674	0.233847	0.233333	0.213331	0.197577	0.141276
A	A	A2	Nc1nc(N)c2nc(CNc3ccc(C(=O)N[C@@H](CCC(=O)O)C(=O)O)cc3)cnc2n1	1	0.24002	0.293542	0.270356	0.441098	0.470588	0.472222	0.429825	0.517857	0.333333	0	0.428571	0.8	0.3125	0	0	0	0	0	0	0	0.0745393	0.419283	0.424915	0.270416	0.145091	0.223632	0.139082	0.125824	0.0927404	0.474296	0.462893	0.440748	0.385558	0.325694	0.291206	0.259178	0.227005	0.195586	0.449685	0.451991	0.410093	0.398534	0.32183	0.288145	0.240336
A	A	A2	CCCCC(CC)COC(=O)CC(C(=O)OCC(CC)CCCC)S(=O)(=O)[O-]	0	0.265555	0.243097	0.517897	0.512589	0	0	0.54386	0.446429	0.616667	0	0.452381	0	0.4375	0.25	0	0	0	0	0	0	0.0764755	0.437599	0.364678	0.24536	0.159507	0.24646	0.140105	0.153747	0.134565	0.475843	0.477147	0.444819	0.397136	0.357918	0.323537	0.308418	0.294769	0.275811	0.534764	0.507725	0.54896	0.535649	0.460351	0.400224	0.340768
A	A	A2	COc1ccccc1O	0	0.481496	0.00653064	0.0543815	0.113457	0.176471	0.166667	0.122807	0.107143	0.133333	0	0.142857	0	0.125	0	0	0	0	0	0	0	0.0145671	0.0918644	0.089457	0.0594752	0.0197491	0.0100533	0.00110283	6.15e-05	0	0.118247	0.119693	0.114234	0.0900499	0.0562137	0.0306267	0.0104446	0.00121963	0	0.120151	0.125758	0.116165	0.095544	0.0682024	0.051001	0.0266909
A	A	A2	CN(C)c1ccc2nc3ccc(N(C)C)cc3[s+]c2c1	0	0.559836	0.00472522	0.157319	0.333663	0.411765	0.444444	0.307018	0.303571	0.3	0	0.357143	0.3	0	0.25	0	0	0	0	0	0	0.0500292	0.288514	0.30611	0.208855	0.100275	0.138207	0.0655261	0.0516084	0.0348804	0.340097	0.336952	0.341873	0.31329	0.253475	0.205021	0.15775	0.119748	0.101845	0.286389	0.307717	0.301747	0.25624	0.234047	0.195096	0.140194
A	A	A2	CN(C)[C@@H]1C(O)=C(C(N)=O)C(=O)[C@@]2(O)C(O)=C3C(=O)c4c(O)cccc4[C@@](C)(O)[C@H]3[C@H](O)[C@@H]12	0	0.19821	0.386403	0.482156	0.478106	0.176471	0.166667	0.473684	0.535714	0.4	0	0.5	0.2	0.5625	0	0	0	0	0	0	0	0.0787064	0.442427	0.518171	0.442051	0.309417	0.464393	0.242542	0.206571	0.117404	0.509701	0.525081	0.582245	0.626678	0.624904	0.575648	0.479421	0.369825	0.266806	0.496612	0.501112	0.488684	0.547855	0.578279	0.584395	0.519516
A	A	A2	CC(C)c1cccc(C(C)C)c1O	0	0.580493	0.011702	0.171175	0.23261	0.176471	0.166667	0.245614	0.178571	0.3	0	0.261905	0	0.0625	0	0	0	0	0	0	0	0.0215553	0.138826	0.145113	0.10452	0.0558848	0.052948	0.0186902	0.00635068	0.000613019	0.216073	0.224571	0.226462	0.210231	0.17774	0.134076	0.084611	0.0457722	0.0142765	0.223179	0.228664	0.230926	0.222021	0.200699	0.178389	0.124461
A	A	A2	CC1=C(/C=C/C(C)=C/C=C/C(C)=C/CO)C(C)(C)CCC1	0	0.836699	0.356743	0.53258	0.412012	0	0	0.421053	0.321429	0.5	0	0.452381	0	0.0625	0	0	0	0	0	0	0	0.0386954	0.240137	0.230531	0.15347	0.0814599	0.103387	0.0683811	0.0623803	0.0429359	0.382409	0.386667	0.374342	0.351469	0.306512	0.248157	0.208697	0.191564	0.157468	0.38182	0.384313	0.384872	0.361678	0.353609	0.313915	0.248708
A	A	A2	CCC(C)(C)C(=O)O[C@H]1C[C@@H](C)C=C2C=C[C@H](C)[C@H](CC[C@@H]3C[C@@H](O)CC(=O)O3)[C@H]21	0	0.611765	0.0281816	0.613453	0.55291	0	0	0.570175	0.482143	0.633333	0	0.571429	0	0.3125	0	0	0	0	0	0	0	0.0644623	0.393824	0.422211	0.289409	0.162581	0.238094	0.165856	0.189148	0.140644	0.525336	0.551718	0.578069	0.557149	0.488555	0.441415	0.440194	0.451461	0.427149	0.544864	0.549693	0.596246	0.642335	0.587375	0.497957	0.439992
A	A	A2	CN(C)[C@@H]1C(O)=C(C(N)=O)C(=O)[C@@]2(O)C(O)=C3C(=O)c4c(O)cccc4[C@@](C)(O)[C@H]3C[C@@H]12	0	0.245584	0.282146	0.476117	0.471591	0.176471	0.166667	0.464912	0.517857	0.4	0	0.5	0.2	0.5	0	0	0	0	0	0	0	0.0749447	0.427131	0.497996	0.418254	0.276643	0.405705	0.227365	0.187812	0.115394	0.500131	0.515896	0.570268	0.607721	0.593257	0.537459	0.451206	0.353161	0.259144	0.481584	0.487882	0.479382	0.531508	0.553915	0.547454	0.480287
A	A	A2	COP(=O)(NC(C)=O)SC	0	0.52439	1.15e-06	0.222147	0.1499	0	0	0.149123	0.125	0.166667	0	0.0714286	0.1	0.1875	0.25	0.5	0	0	0	0	0	0.0440859	0.254037	0.202739	0.101421	0.0477579	0.0290678	0.00472823	0.000368778	0	0.137921	0.131069	0.116855	0.0994159	0.0835043	0.0553413	0.0291536	0.00731776	0	0.153285	0.142896	0.15186	0.101028	0.0997571	0.0737786	0.0565612
A	A	A2	c1ccc2cc3ccccc3cc2c1	0	0.523828	0	0	0.211354	0.411765	0.444444	0.184211	0.196429	0.166667	0	0.309524	0	0	0	0	0	0	0	0	0	0.0219143	0.16097	0.166391	0.10353	0.0426915	0.0484285	0.0200541	0.00887022	0.000913784	0.232966	0.24179	0.248329	0.209111	0.144202	0.0971006	0.0619169	0.0315251	0.0082347	0.16463	0.186833	0.177	0.170644	0.123908	0.089402	0.0556491
A	A	A2	COC(=O)NS(=O)(=O)c1ccc(N)cc1	0	0.428203	0.0333244	0.150551	0.193057	0.176471	0.166667	0.192982	0.214286	0.166667	0	0.166667	0.2	0.25	0.25	0	0	0	0	0	0	0.0451124	0.265163	0.232251	0.150711	0.0742023	0.0816943	0.0404024	0.0223681	0.0120943	0.206779	0.202133	0.194124	0.166955	0.125935	0.0895205	0.0682048	0.0471941	0.0290689	0.206625	0.202743	0.194719	0.162598	0.142713	0.0966029	0.0732416
A	A	A2	c1ccc2cc3c(ccc4ccccc43)cc2c1	0	0.523828	0	0	0.279385	0.529412	0.583333	0.236842	0.267857	0.2	0	0.404762	0	0	0	0	0	0	0	0	0	0.0304247	0.219098	0.229028	0.150049	0.0706113	0.0897107	0.0441337	0.0317148	0.0130536	0.310635	0.321633	0.333391	0.293393	0.224886	0.171294	0.125142	0.0861186	0.0482068	0.213702	0.242304	0.229599	0.22417	0.172622	0.140504	0.0998407
A	A	A2	O=C(NC(=O)c1c(F)cccc1F)Nc1ccc(Cl)cc1	0	0.602564	0.0225931	0.122434	0.263604	0.352941	0.333333	0.236842	0.321429	0.15	0	0.309524	0.2	0.125	0	0	0.105263	0.166667	0	0	0.157895	0.0642668	0.277811	0.293478	0.190282	0.108005	0.118202	0.0805784	0.0765043	0.0533372	0.3102	0.291399	0.280305	0.233603	0.166831	0.12819	0.115315	0.103721	0.0975761	0.259698	0.250108	0.227412	0.222497	0.163499	0.121153	0.0967633
A	A	A2	COS(=O)(=O)OC	0	0.510949	0.000604479	0.125135	0.0677192	0	0	0.0877193	0.0714286	0.1	0	0.0238095	0	0.25	0.25	0	0	0	0	0	0	0.0265654	0.16716	0.113933	0.0413208	0.00775881	0.00207433	0.00017213	0	0	0.0673794	0.0651567	0.0575181	0.0447986	0.0284772	0.00972754	0.00379575	0	0	0.102489	0.0951634	0.109022	0.0455346	0.0591624	0.0130905	0.016872
A	A	A2	Cc1cccc(C)c1O	0	0.591917	0.016896	0.0746824	0.132075	0.176471	0.166667	0.140351	0.107143	0.166667	0	0.166667	0	0.0625	0	0	0	0	0	0	0	0.0129554	0.0862831	0.0921425	0.0627963	0.0181286	0.00605252	0.000306009	0	0	0.130156	0.135717	0.135709	0.115024	0.0727974	0.0316268	0.006748	0	0	0.128734	0.135636	0.129651	0.112751	0.101336	0.0644609	0.0299947
A	A	A2	CON(C)C(=O)Nc1ccc(Cl)c(Cl)c1	0	0.599167	0.0206854	0.188161	0.206187	0.176471	0.166667	0.192982	0.214286	0.166667	0	0.190476	0.2	0.125	0	0	0	0.333333	0	0	0.105263	0.061541	0.21495	0.227252	0.179838	0.0653411	0.0832126	0.0573307	0.0581815	0.0301735	0.224553	0.200288	0.193186	0.170876	0.12194	0.0929487	0.07977	0.0658588	0.0444026	0.202398	0.199289	0.189247	0.16028	0.122033	0.1079	0.0687878
A	A	A2	COP(N)(=O)SC	0	0.53378	0.000360993	0.165093	0.103951	0	0	0.105263	0.0714286	0.133333	0	0.0238095	0.1	0.125	0.25	0.5	0	0	0	0	0	0.0360541	0.212958	0.151915	0.0495314	0.00927556	0.00242249	0.00017213	0	0	0.088142	0.0866922	0.0783636	0.0590369	0.0382388	0.0149982	0.00379575	0	0	0.106158	0.100796	0.108753	0.0635011	0.0644454	0.0378032	0.016872
A	A	A2	CCN(CC)C(=O)C(C)Oc1cccc2ccccc12	0	0.50818	0.000892375	0.210599	0.335811	0.294118	0.305556	0.333333	0.303571	0.35	0	0.380952	0.1	0.125	0	0	0	0	0	0	0	0.0388457	0.244405	0.241895	0.169531	0.0900374	0.122057	0.0679432	0.066578	0.0439135	0.334178	0.333973	0.319968	0.286943	0.251485	0.222775	0.186493	0.156674	0.13605	0.314811	0.322651	0.322769	0.302723	0.235587	0.243198	0.213365
A	A	A2	COP(=S)(OC)SCN1C(=O)c2ccccc2C1=O	0	0.590818	0.0163548	0.294205	0.290905	0.176471	0.166667	0.245614	0.285714	0.2	0	0.238095	0.1	0.25	0.5	0.5	0	0	0	0	0	0.0778236	0.4343	0.417591	0.229861	0.119525	0.155277	0.112175	0.0787392	0.0443487	0.307743	0.290446	0.288433	0.251345	0.201397	0.145928	0.134724	0.106892	0.0911479	0.252689	0.252765	0.259277	0.189804	0.193587	0.119387	0.135671
A	A	A2	CCN(CC)c1nc(C)cc(OP(=S)(OC)OC)n1	0	0.702636	0.11652	0.324759	0.322041	0.176471	0.166667	0.315789	0.285714	0.333333	0	0.238095	0.3	0.1875	0.25	0.5	0	0	0	0	0	0.0648427	0.376784	0.33384	0.195437	0.1107	0.161342	0.104345	0.0820558	0.0486109	0.304299	0.286653	0.26037	0.237336	0.222454	0.205153	0.186368	0.152316	0.116035	0.31128	0.309371	0.322019	0.23507	0.223662	0.205484	0.187579
A	A	A2	COC(=O)NC(=S)Nc1ccccc1NC(=S)NC(=O)OC	0	0.656254	0.0639104	0.329391	0.313358	0.176471	0.166667	0.289474	0.339286	0.233333	0	0.261905	0.4	0.25	0.5	0	0	0	0	0	0	0.0745245	0.307773	0.31649	0.186563	0.133097	0.194308	0.1066	0.12246	0.0677001	0.335111	0.292907	0.262258	0.234721	0.208065	0.194338	0.176706	0.147964	0.124186	0.303628	0.298249	0.271728	0.21863	0.187183	0.162038	0.144133
A	A	A2	COc1cc(S(=O)(=O)[O-])c(C)cc1/N=N/c1c(O)ccc2cc(S(=O)(=O)[O-])ccc12	0	0.332983	0.132734	0.179791	0.407343	0.470588	0.472222	0.359649	0.482143	0.233333	0	0.404762	0.2	0.5	0.5	0	0	0	0	0	0	0.0965254	0.574031	0.488374	0.317344	0.180197	0.248389	0.14711	0.156582	0.121497	0.464249	0.453668	0.444878	0.395068	0.338377	0.273018	0.235733	0.229696	0.217519	0.391699	0.384224	0.371049	0.310578	0.291947	0.260333	0.182273
A	A	A2	Nc1nc2ccccc2s1	0	0.510659	0.000631943	0.0661336	0.131025	0.264706	0.277778	0.114035	0.125	0.1	0	0.142857	0.2	0	0.25	0	0	0	0	0	0	0.0278857	0.144427	0.169579	0.0737406	0.0248948	0.0138438	0.00151961	8.2e-05	0	0.144271	0.147181	0.151204	0.103556	0.0594897	0.0248498	0.010274	0.00162617	0	0.107778	0.123819	0.113525	0.0917427	0.0551716	0.0304893	0.020063
A	A	A2	c1ccc2scnc2c1	0	0.572648	0.00868627	0.0428952	0.116671	0.264706	0.277778	0.0964912	0.107143	0.0833333	0	0.142857	0.1	0	0.25	0	0	0	0	0	0	0.0249874	0.130052	0.137074	0.0613116	0.0184547	0.0027959	3.83e-05	0	0	0.132136	0.134247	0.136572	0.0889461	0.0464262	0.0109561	0.0008435	0	0	0.0887332	0.104369	0.0989197	0.076652	0.0446112	0.0197922	0.00374934
A	A	A2	CC(C)=CCCC(C)=CC=O	0	0.729601	0.154312	0.276516	0.193177	0	0	0.210526	0.142857	0.266667	0	0.214286	0	0.0625	0	0	0	0	0	0	0	0.0172852	0.102881	0.0889135	0.0546439	0.0288777	0.0356814	0.0208808	0.0151648	0.00847289	0.175864	0.174656	0.157098	0.134239	0.10837	0.0817784	0.0613375	0.0480302	0.0289527	0.191081	0.186786	0.187163	0.158167	0.150454	0.122086	0.0761822
A	A	A2	OCc1ccco1	0	0.473998	0.00904884	0.0489628	0.0740238	0.147059	0.138889	0.0877193	0.0714286	0.1	0	0.0952381	0	0.125	0	0	0	0	0	0	0	0.010297	0.0674807	0.0661779	0.0276751	0.0090056	0.00175753	3.83e-05	0	0	0.0780372	0.0830722	0.0822293	0.0465485	0.0249715	0.00775637	0.0008435	0	0	0.0880527	0.0944478	0.0905886	0.0686794	0.0362206	0.0204668	0.00374934
A	A	A2	CC(C)(O)C#N	0	0.537756	0.000707043	0.124011	0.0675631	0	0	0.0877193	0.0535714	0.116667	0	0.0714286	0.1	0.0625	0	0	0	0	0	0	0	0.00731342	0.0403287	0.0545315	0.0257378	0.00203677	0	0	0	0	0.0618726	0.0628917	0.0687285	0.0524711	0.0161144	0	0	0	0	0.0835819	0.0819306	0.0842251	0.0826744	0.0527508	0	0
A	A	A2	Oc1ccc2cc(SSc3ccc4cc(O)ccc4c3)ccc2c1	0	0.54537	0.0016912	0.114021	0.378972	0.588235	0.611111	0.307018	0.375	0.233333	0	0.452381	0	0.125	0.5	0	0	0	0	0	0	0.0724287	0.403011	0.375639	0.248178	0.121978	0.172666	0.0923911	0.0894739	0.065921	0.422769	0.416722	0.413207	0.356346	0.26223	0.200829	0.16419	0.146378	0.140766	0.29554	0.318704	0.281733	0.276688	0.208549	0.156348	0.114842
A	A	A2	O=S(=O)(O)O.Oc1cccc2cccnc12.Oc1cccc2cccnc12	0	0.485778	0.00527629	0.0141155	0.139059	0.294118	0.305556	0.131579	0.142857	0.116667	0	0.190476	0.1	0.0625	0	0	0	0	0	0	0	0.017914	0.120933	0.125733	0.0806067	0.0303551	0.0197467	0.00157691	6.15e-05	0	0.155522	0.160255	0.161629	0.129688	0.0808339	0.0417247	0.0118489	0.00121963	0	0.126018	0.139619	0.126513	0.118908	0.0792829	0.0513048	0.0256957
A	A	A2	CCCCC/C=C\C/C=C\CCCCCCCC(=O)O	0.5	0.445422	0.0224038	0.414814	0.400764	0	0	0.429825	0.303571	0.533333	0	0.404762	0	0.125	0	0	0	0	0	0	0	0.0382468	0.223264	0.180675	0.103074	0.056205	0.0842993	0.0518462	0.0517743	0.0399717	0.357268	0.361549	0.322101	0.262132	0.215137	0.189012	0.167412	0.148895	0.134655	0.394998	0.386073	0.398343	0.398132	0.286751	0.247268	0.205667
A	A	A2	CC/C=C\C/C=C\C/C=C\CCCCCCCC(=O)O	0.5	0.515735	0.000238678	0.441833	0.389929	0	0	0.412281	0.303571	0.5	0	0.404762	0	0.125	0	0	0	0	0	0	0	0.0382169	0.221376	0.178047	0.10137	0.0554113	0.0834628	0.051333	0.0512246	0.0395318	0.354519	0.353743	0.310579	0.250623	0.20625	0.183574	0.163033	0.144674	0.130934	0.379874	0.370869	0.373519	0.365758	0.261792	0.232607	0.196071
A	A	A2	Cc1occc(=O)c1O	0	0.467584	0.0115286	0.184023	0.0948388	0	0	0.105263	0.107143	0.1	0	0.119048	0	0.1875	0	0	0	0	0	0	0	0.0161789	0.0937111	0.101515	0.0683623	0.0184016	0.00377374	7.65e-05	0	0	0.106337	0.107778	0.106885	0.0850452	0.0461922	0.0158163	0.001687	0	0	0.111568	0.113218	0.105409	0.0935001	0.0616651	0.0369372	0.00749868
A	A	A2	CCCCCCCCCCCCOS(=O)(=O)[O-]	0	0.192845	0.39924	0.273651	0.31364	0	0	0.342105	0.25	0.416667	0	0.261905	0	0.25	0.25	0	0	0	0	0	0	0.0480502	0.29384	0.204468	0.0948628	0.0534239	0.0798225	0.0489142	0.0484304	0.0369555	0.280798	0.287497	0.259146	0.205757	0.173599	0.149417	0.129813	0.111964	0.0963731	0.331038	0.317469	0.353952	0.322142	0.247656	0.20915	0.172843
A	A	A2	CC(C)(c1cc(Br)c(O)c(Br)c1)c1cc(Br)c(O)c(Br)c1	0	0.817182	0.313624	0.292538	0.348638	0.352941	0.333333	0.263158	0.321429	0.2	0	0.333333	0	0.125	0	0	0	0	1	0	0.210526	0.406905	0.492761	0.604133	0.535887	0.434921	0.419277	0.229424	0.201284	0.509737	0.398018	0.342236	0.365625	0.356335	0.304472	0.260664	0.213947	0.138452	0.0994022	0.264948	0.26626	0.249678	0.256922	0.234486	0.213097	0.16043
A	A	A2	Cc1ccc(N=C=O)cc1N=C=O	0	0.471948	0.00980872	0.112199	0.149094	0.176471	0.166667	0.140351	0.178571	0.1	0	0.190476	0.2	0.125	0	0	0	0	0	0	0	0.0245441	0.138397	0.12784	0.0835895	0.0430492	0.0548412	0.0236448	0.0126818	0.00510061	0.174478	0.16079	0.148651	0.13278	0.101973	0.067715	0.0365949	0.0174527	0.00589975	0.144967	0.142847	0.123568	0.109717	0.0933978	0.0711834	0.0384508
A	A	A2	O=C(Nc1ccc(Cl)cc1)Nc1ccc(Cl)c(Cl)c1	0	0.656518	0.0641659	0.147448	0.269161	0.352941	0.333333	0.219298	0.285714	0.15	0	0.285714	0.2	0.0625	0	0	0	0.5	0	0	0.157895	0.0847134	0.282393	0.3067	0.218701	0.0840657	0.11518	0.0762967	0.084527	0.0519918	0.310816	0.279496	0.273549	0.227732	0.151047	0.1179	0.109082	0.101597	0.0920764	0.227349	0.228258	0.2074	0.201684	0.137855	0.105932	0.0825641
A	A	A2	c1ccc(P(c2ccccc2)c2ccccc2)cc1	0	0.579253	0.0111955	0.0550954	0.325129	0.529412	0.5	0.27193	0.285714	0.25	0	0.404762	0	0	0	0.5	0	0	0	0	0	0.0445685	0.275204	0.281448	0.178687	0.0911457	0.13888	0.0777081	0.0471165	0.0125316	0.341152	0.341427	0.331029	0.281399	0.239249	0.246306	0.227039	0.148257	0.0608592	0.243508	0.263077	0.239242	0.228573	0.170687	0.166235	0.18024
A	A	A2	CC(C)(C)c1ccc(O)c(C(C)(C)C)c1	0	0.743058	0.175156	0.224662	0.282878	0.176471	0.166667	0.298246	0.214286	0.366667	0	0.309524	0	0.0625	0	0	0	0	0	0	0	0.0258552	0.165098	0.190515	0.126446	0.0654101	0.0761851	0.0449232	0.0170261	0.00153255	0.259032	0.268998	0.286772	0.281117	0.233084	0.175896	0.137698	0.0988488	0.0356913	0.270401	0.275178	0.281605	0.279667	0.307625	0.221265	0.157394
A	A	A2	O=C(Cl)c1cccc(C(=O)Cl)c1	0	0.583692	0.0130606	0.121944	0.141509	0.176471	0.166667	0.114035	0.160714	0.0666667	0	0.166667	0	0.125	0	0	0	0.333333	0	0	0.105263	0.0535647	0.161684	0.192111	0.111333	0.0569165	0.0742655	0.0517774	0	0	0.176054	0.155142	0.153934	0.126942	0.0890371	0.0527596	0.0243573	0	0	0.125574	0.118611	0.111039	0.0985972	0.0789959	0.0417537	0.0244933
A	A	A2	CN(C)C(=S)[S-]	0	0.605441	0.0242742	0.147655	0.0884529	0	0	0.0789474	0.0535714	0.1	0	0.047619	0.1	0	0.5	0	0	0	0	0	0	0.0316272	0.0766256	0.116056	0.0517115	0.00708733	0	0	0	0	0.0849829	0.0626265	0.065375	0.0576284	0.0286926	0	0	0	0	0.0721879	0.0730177	0.0774783	0.0505519	0.0506611	0	0
A	A	A2	CC(C)(C)c1cccc(C(C)(C)C)c1O	0	0.743058	0.175156	0.224662	0.282878	0.176471	0.166667	0.298246	0.214286	0.366667	0	0.309524	0	0.0625	0	0	0	0	0	0	0	0.0258552	0.165098	0.190515	0.131507	0.0752528	0.0763957	0.0347188	0.0135515	0.00137929	0.259032	0.268998	0.286772	0.283449	0.242792	0.1853	0.132706	0.0883519	0.0321221	0.270401	0.275178	0.281605	0.279737	0.310666	0.235354	0.171713
A	A	A2	ClP(Cl)c1ccccc1	0	0.612062	0.0283727	0.0671727	0.134789	0.176471	0.166667	0.0964912	0.107143	0.0833333	0	0.119048	0	0	0	0.5	0	0.333333	0	0	0.105263	0.0559149	0.243997	0.188426	0.0941099	0.0418724	0.0293482	0.00134524	0	0	0.147221	0.132616	0.126935	0.096418	0.0572879	0.0229334	0.00339642	0	0	0.0932247	0.0943342	0.090009	0.0796245	0.0520447	0.0230108	0.0050266
A	A	A2	c1ccc(B(c2ccccc2)c2ccccc2)cc1	0	0.523828	0	0	0.320254	0.529412	0.5	0.27193	0.285714	0.25	1	0.404762	0	0	0	0	0	0	0	0	0	0.0321868	0.218556	0.20576	0.130366	0.0759957	0.137138	0.0777081	0.0471165	0.0125316	0.353633	0.352387	0.345278	0.295331	0.246695	0.24754	0.227039	0.148257	0.0608592	0.242214	0.260965	0.236899	0.225277	0.168789	0.165663	0.18024
A	A	A2	CC1(C)Cc2cccc(O)c2O1	0	0.548701	0.00225471	0.124975	0.178024	0.176471	0.166667	0.184211	0.160714	0.2	0	0.214286	0	0.125	0	0	0	0	0	0	0	0.0209872	0.140632	0.167306	0.0954054	0.0383321	0.0369875	0.00613384	0.000368778	0	0.179935	0.192934	0.208105	0.17374	0.118714	0.0741137	0.0393377	0.00731776	0	0.175861	0.188379	0.193615	0.189325	0.153694	0.0811861	0.0722269
A	A	A2	O=C([O-])CCl	0	0.492821	0.00350381	0.0832152	0.0271683	0	0	0.0350877	0.0357143	0.0333333	0	0.0238095	0	0.125	0	0	0	0.166667	0	0	0.0526316	0.0223455	0.0478629	0.0490319	0.036779	0	0	0	0	0	0.0386367	0.0307691	0.0312575	0.0168154	0	0	0	0	0	0.0459349	0.0368417	0.0429381	0.0271345	0	0	0
A	A	A2	CCCCC(CC)COC(=O)CS	0	0.475701	0.00844094	0.286451	0.244924	0	0	0.263158	0.178571	0.333333	0	0.214286	0	0.125	0.25	0	0	0	0	0	0	0.0362119	0.156973	0.136597	0.0994261	0.0446938	0.0704743	0.0456503	0.035621	0.017558	0.217325	0.21429	0.196476	0.167593	0.141321	0.127216	0.111478	0.0833834	0.0487559	0.246198	0.239829	0.255237	0.243625	0.189038	0.170458	0.136306
A	A	A2	CCCCCC(C=O)=Cc1ccccc1	0	0.468402	0.0111955	0.192041	0.261208	0.176471	0.166667	0.263158	0.214286	0.3	0	0.309524	0	0.0625	0	0	0	0	0	0	0	0.0257955	0.161009	0.140093	0.0881815	0.0457904	0.0732455	0.0432114	0.0333818	0.0171115	0.253533	0.254499	0.235904	0.195006	0.15391	0.135902	0.11925	0.0916529	0.0642922	0.240153	0.242257	0.240207	0.230177	0.175331	0.140798	0.125386
A	A	A2	CC(C)(c1ccccc1)c1ccc(O)c(C(C)(C)c2ccccc2)c1	0	0.636919	0.0466103	0.164096	0.447539	0.529412	0.5	0.421053	0.392857	0.433333	0	0.547619	0	0.0625	0	0	0	0	0	0	0	0.0471161	0.303849	0.319254	0.226293	0.129784	0.190787	0.115225	0.101743	0.0676687	0.45183	0.457498	0.467994	0.455552	0.425059	0.385827	0.324852	0.270639	0.220457	0.385521	0.402226	0.388222	0.392161	0.390125	0.395955	0.317254
A	A	A2	CCc1cc(C(C)(C)C)c(O)c(C(C)(C)C)c1	0	0.768428	0.21804	0.281631	0.333146	0.176471	0.166667	0.350877	0.25	0.433333	0	0.357143	0	0.0625	0	0	0	0	0	0	0	0.0301552	0.19137	0.216423	0.151935	0.0901499	0.120746	0.0639885	0.0243381	0.0023499	0.301991	0.313425	0.330299	0.328043	0.291877	0.254641	0.227775	0.162542	0.0547266	0.317624	0.321692	0.332006	0.325558	0.353415	0.281775	0.236246
A	A	A2	CC(=O)N1CCN(c2ccc(OC[C@H]3CO[C@](Cn4ccnc4)(c4ccc(Cl)cc4Cl)O3)cc2)CC1	0	0.56339	0.00570416	0.404181	0.57769	0.5	0.472222	0.535088	0.589286	0.466667	0	0.595238	0.4	0.25	0	0	0	0.333333	0	0	0.105263	0.111142	0.538515	0.56514	0.355609	0.2308	0.314091	0.207342	0.203873	0.133648	0.608367	0.593318	0.5955	0.525455	0.474585	0.437059	0.396255	0.333976	0.275424	0.535817	0.554318	0.568832	0.535894	0.442156	0.436502	0.372157
A	A	A2	Nc1cc(Cl)cc(Cl)c1	0	0.584891	0.0135888	0.0850546	0.114234	0.176471	0.166667	0.0964912	0.107143	0.0833333	0	0.119048	0.1	0	0	0	0	0.333333	0	0	0.105263	0.0446992	0.123598	0.144887	0.084817	0.0600186	0.0072169	3.83e-05	0	0	0.131589	0.118665	0.1238	0.0949617	0.0520158	0.0150827	0.0008435	0	0	0.0975878	0.100521	0.0919172	0.0866586	0.052835	0.0234669	0.00374934
A	A	A2	CN(C)c1ccc(C(c2ccccc2)c2ccc(N(C)C)cc2)cc1	0	0.565291	0.00626558	0.177395	0.444598	0.529412	0.5	0.421053	0.392857	0.433333	0	0.52381	0.2	0	0	0	0	0	0	0	0	0.0470009	0.311016	0.299235	0.200561	0.112666	0.175607	0.10407	0.0994792	0.078979	0.445052	0.441797	0.433882	0.405147	0.370616	0.345084	0.292804	0.238163	0.213959	0.384971	0.404933	0.39147	0.354686	0.339206	0.315188	0.265821
A	A	A2	CCOP(=S)(OCC)OC(Cl)C(Cl)(Cl)Cl	0	0.842899	0.371021	0.380871	0.245824	0	0	0.201754	0.214286	0.183333	0	0.119048	0	0.1875	0.25	0.5	0	0.666667	0	0	0.210526	0.119332	0.386764	0.52482	0.318022	0.15741	0.258089	0.0801215	0.0677808	0.0109328	0.255147	0.209134	0.210025	0.166796	0.146415	0.141874	0.111802	0.0910454	0.0323119	0.220706	0.200043	0.230635	0.165262	0.113399	0.123272	0.0963568
A	A	A2	O=C1c2ccccc2C(=O)C1C(=O)C(c1ccccc1)c1ccc(Cl)cc1	0	0.496012	0.00281979	0.159047	0.404392	0.529412	0.5	0.342105	0.428571	0.25	0	0.52381	0	0.1875	0	0	0	0.166667	0	0	0.0526316	0.0708238	0.356315	0.376054	0.262233	0.150711	0.227546	0.158759	0.163513	0.103614	0.459407	0.451989	0.4611	0.407921	0.344348	0.325767	0.323221	0.288234	0.221922	0.3375	0.347717	0.33263	0.338495	0.269967	0.246206	0.229971
A	A	A2	CNC(=O)Oc1cccc(N=CN(C)C)c1	0	0.497161	0.00259164	0.197779	0.235386	0.176471	0.166667	0.245614	0.232143	0.25	0	0.238095	0.3	0.125	0	0	0	0	0	0	0	0.031802	0.190135	0.17795	0.104084	0.053829	0.0821085	0.0488938	0.0377317	0.0199434	0.235071	0.223625	0.204548	0.17087	0.130588	0.118645	0.113568	0.0882213	0.0569993	0.241481	0.243269	0.229991	0.183814	0.1535	0.101463	0.104908
A	A	A2	CS(=O)(=O)c1ccc(C(=O)C2C(=O)CCCC2=O)c([N+](=O)[O-])c1	0	0.456267	0.0166345	0.274637	0.305715	0.176471	0.166667	0.289474	0.357143	0.216667	0	0.309524	0.1	0.4375	0.25	0	0	0	0	0	0	0.0662798	0.374346	0.346747	0.234456	0.141278	0.207393	0.12667	0.109313	0.0636732	0.341232	0.340765	0.352887	0.319249	0.261404	0.214505	0.185072	0.146357	0.101661	0.313836	0.300402	0.308003	0.312574	0.242835	0.202618	0.161291
A	A	A2	CCOP(=S)(OCC)SCSCC	0	0.772875	0.226041	0.371198	0.262388	0	0	0.236842	0.178571	0.283333	0	0.142857	0	0.125	0.75	0.5	0	0	0	0	0	0.0741163	0.37351	0.345068	0.165917	0.106003	0.0937743	0.0485402	0.0233607	0.00918302	0.236188	0.218773	0.194059	0.152916	0.150103	0.122669	0.103197	0.0753904	0.0468247	0.224853	0.218316	0.236378	0.165509	0.129566	0.120174	0.109786
A	A	A2	CCCSP(=O)(OCC)Oc1ccc(Br)cc1Cl	0	0.707356	0.122753	0.303708	0.310635	0.176471	0.166667	0.263158	0.267857	0.25	0	0.238095	0	0.1875	0.25	0.5	0	0.166667	0.25	0	0.105263	0.168416	0.448302	0.431899	0.268289	0.190047	0.223743	0.117678	0.158761	0.0586851	0.31854	0.289412	0.271001	0.224826	0.191616	0.170448	0.156785	0.148379	0.104711	0.264277	0.255593	0.265738	0.219488	0.160573	0.143962	0.132391
A	A	A2	CCOP(=S)(Oc1cnc(C(C)(C)C)nc1)OC(C)C	0	0.752102	0.189905	0.348469	0.357955	0.176471	0.166667	0.350877	0.303571	0.383333	0	0.285714	0.2	0.1875	0.25	0.5	0	0	0	0	0	0.0662444	0.385256	0.357336	0.218631	0.129105	0.151561	0.076682	0.0780434	0.0609621	0.335122	0.323231	0.307227	0.273273	0.245215	0.208219	0.171392	0.149528	0.12371	0.339458	0.336289	0.354265	0.30142	0.2733	0.210506	0.165721
A	A	A2	COP(=S)(OC)Oc1ccc(Sc2ccc(OP(=S)(OC)OC)cc2)cc1	0	0.738801	0.16842	0.37746	0.462888	0.352941	0.333333	0.385965	0.428571	0.333333	0	0.357143	0	0.375	0.75	1	0	0	0	0	0	0.122388	0.662027	0.58378	0.32588	0.160385	0.236076	0.133253	0.147991	0.096646	0.473554	0.433137	0.398226	0.350155	0.307373	0.279508	0.246721	0.186749	0.139152	0.391156	0.387055	0.388435	0.271129	0.26867	0.21442	0.225415
A	A	A2	O=Cc1ccccc1C=O	0	0.492019	0.00368737	0.069283	0.116921	0.176471	0.166667	0.114035	0.125	0.1	0	0.166667	0	0.125	0	0	0	0	0	0	0	0.0166574	0.0971764	0.0916131	0.0642819	0.0294128	0.0226038	0.000645374	0	0	0.134227	0.131516	0.127601	0.107143	0.068325	0.0276865	0.00306905	0	0	0.113514	0.113431	0.104344	0.0944485	0.0733616	0.0487463	0.00903487
A	A	A2	O=c1ssc(Cl)c1Cl	0	0.721318	0.14214	0.21873	0.0889505	0	0	0.0438596	0.0892857	0	0	0.047619	0	0.0625	0.5	0	0	0.333333	0	0	0.105263	0.0693532	0.215623	0.238666	0.19525	0.0101266	0	0	0	0	0.12012	0.0972937	0.102813	0.0612982	0.00495016	0	0	0	0	0.0575451	0.0558497	0.053501	0.0368688	0.00421985	0	0
A	A	A2	CCCCCCCCCC[N+](C)(C)CCCCCCCCCC	0	0.0508709	0.815204	0.435919	0.540544	0	0	0.596491	0.357143	0.8	0	0.5	0.1	0	0	0	0	0	0	0	0	0.042326	0.271805	0.226912	0.138599	0.0764519	0.11639	0.0730191	0.074252	0.058417	0.445804	0.462604	0.439366	0.388476	0.332293	0.295058	0.269661	0.246769	0.227871	0.531365	0.529278	0.583505	0.598333	0.502315	0.4255	0.369787
A	A	A2	CCCSP(=O)(OCC)SCCC	0	0.599894	0.0210868	0.335362	0.263961	0	0	0.254386	0.178571	0.316667	0	0.166667	0	0.125	0.5	0.5	0	0	0	0	0	0.061161	0.352888	0.309144	0.15032	0.0807466	0.0924494	0.0324559	0.0205095	0.00756275	0.231275	0.227993	0.205984	0.163333	0.147709	0.13022	0.110203	0.0845613	0.0534701	0.238623	0.230238	0.25194	0.198813	0.14867	0.124748	0.133407
A	A	A2	O=C(NC(=O)c1c(F)cccc1F)Nc1cc(Cl)c(OC(F)(F)C(F)F)c(Cl)c1	0	0.78353	0.245797	0.221819	0.329114	0.352941	0.333333	0.298246	0.464286	0.133333	0	0.357143	0.2	0.1875	0	0	0.315789	0.333333	0	0	0.421053	0.11194	0.422443	0.492284	0.353342	0.207723	0.305127	0.20078	0.111128	0.107536	0.409462	0.375477	0.366553	0.315544	0.254132	0.226946	0.188702	0.142223	0.140298	0.369765	0.329108	0.322948	0.304256	0.209871	0.19111	0.163402
A	A	A2	CCCCCCCCSC(=O)Oc1cc(Cl)nnc1-c1ccccc1	0	0.514445	0.000320803	0.265671	0.425453	0.352941	0.361111	0.394737	0.392857	0.383333	0	0.428571	0.2	0.125	0.25	0	0	0.166667	0	0	0.0526316	0.0795729	0.364213	0.359684	0.209246	0.124979	0.204321	0.153518	0.117714	0.0792833	0.433828	0.417871	0.385033	0.316031	0.263454	0.245323	0.227764	0.193674	0.165695	0.381826	0.383025	0.376632	0.354182	0.262376	0.229392	0.196796
A	A	A2	COP(=O)(OC)O/C(=C\Cl)c1cc(Cl)c(Cl)cc1Cl	0	0.74324	0.175447	0.294603	0.275141	0.176471	0.166667	0.219298	0.285714	0.15	0	0.214286	0	0.25	0	0.5	0	0.666667	0	0	0.210526	0.116439	0.402329	0.379857	0.290872	0.170814	0.306815	0.165107	0.131779	0.0541586	0.310495	0.265287	0.253259	0.234634	0.200015	0.176137	0.147879	0.110966	0.0676882	0.244717	0.226979	0.229748	0.169973	0.164782	0.130649	0.121084
A	A	A2	COC(=O)C=C(C)OP(=O)(OC)OC	0	0.562754	0.00552209	0.273516	0.196099	0	0	0.210526	0.196429	0.216667	0	0.142857	0	0.375	0	0.5	0	0	0	0	0	0.0437877	0.262022	0.213854	0.119634	0.0633789	0.0844097	0.0483506	0.0311527	0.0105112	0.189792	0.176893	0.150535	0.134391	0.12314	0.103684	0.0835402	0.0554793	0.0327796	0.225192	0.208502	0.218551	0.130826	0.145891	0.120655	0.104926
A	A	A2	C[C@]12C=CC3=C4CCC(=O)C=C4CC[C@H]3[C@@H]1CC[C@@H]2O	0	0.566961	0.00678039	0.439726	0.34659	0	0	0.342105	0.303571	0.366667	0	0.404762	0	0.125	0	0	0	0	0	0	0	0.0380974	0.258816	0.29676	0.209811	0.101971	0.123047	0.0598215	0.0484975	0.0266294	0.343522	0.380147	0.432558	0.419437	0.352258	0.263868	0.181562	0.124658	0.0803711	0.319378	0.342268	0.379629	0.420861	0.370267	0.327145	0.222849
A	A	A2	CN(C)[C@@H]1C(O)=C(C(N)=O)C(=O)[C@@]2(O)C(O)=C3C(=O)c4c(O)cccc4[C@@](C)(O)[C@H]3[C@H](O)[C@@H]12	0	0.19821	0.386403	0.482156	0.478106	0.176471	0.166667	0.473684	0.535714	0.4	0	0.5	0.2	0.5625	0	0	0	0	0	0	0	0.0787064	0.442427	0.518171	0.442051	0.309417	0.464393	0.242542	0.206571	0.117404	0.509701	0.525081	0.582245	0.626678	0.624904	0.575648	0.479421	0.369825	0.266806	0.496612	0.501112	0.488684	0.547855	0.578279	0.584395	0.519516
A	A	A2	COc1cc(OC)nc(Oc2cccc(Oc3nc(OC)cc(OC)n3)c2C(=O)[O-])n1	0	0.405371	0.0511374	0.206085	0.408646	0.529412	0.5	0.394737	0.5	0.283333	0	0.428571	0.4	0.5	0	0	0	0	0	0	0	0.0742465	0.426031	0.418065	0.269472	0.175721	0.251024	0.168648	0.169663	0.149892	0.45584	0.428613	0.385699	0.33736	0.306422	0.293172	0.280074	0.271386	0.252097	0.426154	0.424747	0.396509	0.287553	0.262612	0.249261	0.241221
A	A	A2	Cc1ccccc1CO[C@@H]1C[C@@]2(C(C)C)CC[C@]1(C)O2	0	0.648186	0.0563603	0.301685	0.36826	0.176471	0.166667	0.377193	0.303571	0.433333	0	0.404762	0	0.125	0	0	0	0	0	0	0	0.0381572	0.2585	0.294365	0.181586	0.0823547	0.103774	0.0648905	0.0727774	0.0462186	0.34902	0.374248	0.401303	0.356406	0.291506	0.224154	0.188454	0.185747	0.160704	0.349626	0.367434	0.404511	0.401551	0.360259	0.320883	0.2047
A	A	A2	CCOc1nc(F)cc2nc(S(=O)(=O)Nc3c(Cl)cccc3Cl)nn12	0	0.606466	0.0248878	0.209504	0.324796	0.441176	0.444444	0.280702	0.392857	0.166667	0	0.285714	0.5	0.1875	0.25	0	0.0526316	0.333333	0	0	0.157895	0.102843	0.461797	0.464395	0.314698	0.214032	0.286597	0.153373	0.123141	0.0813817	0.375546	0.351491	0.344138	0.286746	0.243014	0.217362	0.185355	0.146514	0.127638	0.313673	0.31292	0.305216	0.264618	0.187807	0.166294	0.1559
A	A	A2	CCOC(=O)NC(=S)Nc1ccccc1NC(=S)NC(=O)OCC	0	0.697652	0.110114	0.376657	0.363626	0.176471	0.166667	0.342105	0.375	0.3	0	0.309524	0.4	0.25	0.5	0	0	0	0	0	0	0.0788244	0.334045	0.34124	0.198015	0.146184	0.207671	0.127164	0.133855	0.077879	0.37807	0.337334	0.298762	0.259942	0.232018	0.219755	0.204875	0.175742	0.151106	0.350851	0.344763	0.322517	0.277931	0.202076	0.195187	0.167826
A	A	A2	O=C(CBr)c1ccc(O)cc1	0	0.520761	3.43e-05	0.115978	0.147118	0.176471	0.166667	0.131579	0.142857	0.116667	0	0.166667	0	0.125	0	0	0	0	0.25	0	0.0526316	0.110502	0.173261	0.1615	0.130467	0.0565428	0.0780776	0.0302927	0.0269967	0.00138389	0.16671	0.152873	0.149829	0.120912	0.0798818	0.0513236	0.024819	0.00982123	0.00267964	0.132739	0.132988	0.123861	0.113413	0.0780342	0.0565505	0.0271049
A	A	A2	CSC1=N[C@@](C)(c2ccccc2)C(=O)N1Nc1ccccc1	0	0.552379	0.00297092	0.211721	0.34906	0.352941	0.333333	0.315789	0.339286	0.283333	0	0.380952	0.3	0.0625	0.25	0	0	0	0	0	0	0.0558961	0.312399	0.317536	0.217863	0.121178	0.190258	0.110181	0.0836586	0.0413082	0.367022	0.361141	0.352707	0.306253	0.264051	0.248968	0.224387	0.182838	0.14054	0.302342	0.319026	0.304184	0.279027	0.236555	0.210977	0.190746
A	A	A2	CCOP(=S)(OCC)Oc1nc(Cl)n(C(C)C)n1	0	0.678474	0.0871567	0.347114	0.294902	0.147059	0.138889	0.280702	0.267857	0.283333	0	0.190476	0.3	0.1875	0.25	0.5	0	0.166667	0	0	0.0526316	0.0790263	0.384965	0.364819	0.216144	0.133589	0.161143	0.106638	0.0789407	0.0416742	0.285003	0.262689	0.240938	0.206516	0.193843	0.160312	0.133013	0.124325	0.101369	0.285211	0.280865	0.298891	0.225924	0.185022	0.163811	0.1181
A	A	A2	CCCCCCCCCCCCCC[P+](CCCC)(CCCC)CCCC	0	0.0546651	0.802176	0.52572	0.661634	0	0	0.701754	0.428571	0.933333	0	0.595238	0	0	0	0.5	0	0	0	0	0	0.0621416	0.387904	0.319143	0.208524	0.128385	0.19869	0.121469	0.115357	0.082689	0.547353	0.576186	0.54164	0.485988	0.458439	0.458154	0.446302	0.399491	0.338312	0.621446	0.61434	0.672075	0.700045	0.584353	0.577562	0.562314
A	A	A2	CCCCCCCCCC[N+](C)(CCCCCCCCCC)CCC[Si](OC)(OC)OC	0	0.0889041	0.689365	0.58342	0.740305	0	0	0.780702	0.517857	1	0	0.619048	0.1	0.1875	0	0	0	0	0	0	0	0.0759827	0.481977	0.39879	0.247732	0.136095	0.214875	0.150179	0.164627	0.131149	0.651211	0.654545	0.611313	0.55507	0.506725	0.484074	0.456602	0.4407	0.444557	0.714774	0.700056	0.77034	0.74644	0.681685	0.646343	0.600543
A	A	A2	O=S(=O)([O-])c1ccccc1C=Cc1ccc(-c2ccc(C=Cc3ccccc3S(=O)(=O)[O-])cc2)cc1	0	0.399585	0.0562554	0.208713	0.551932	0.705882	0.694444	0.464912	0.589286	0.333333	0	0.642857	0	0.375	0.5	0	0	0	0	0	0	0.104526	0.639126	0.534537	0.332223	0.184516	0.239313	0.145264	0.169648	0.118947	0.619136	0.604482	0.580959	0.503242	0.428182	0.355506	0.307536	0.300589	0.265379	0.468922	0.470236	0.444084	0.401344	0.348617	0.318304	0.233882
A	A	A2	CCCCCCCCCCCCCCCC[N+](C)(C)C	0	0.101742	0.649269	0.376821	0.465142	0	0	0.517544	0.303571	0.7	0	0.428571	0.1	0	0	0	0	0	0	0	0	0.0358761	0.232398	0.1955	0.112203	0.0587133	0.0874985	0.0539741	0.0538507	0.0414605	0.381366	0.395963	0.380421	0.332127	0.26759	0.22616	0.203503	0.182997	0.165663	0.460531	0.459506	0.507529	0.515894	0.436831	0.328031	0.281061
A	A	A2	CCC(=C(c1ccc(O)cc1)c1ccc(OCCN(C)C)cc1)c1ccccc1	0	0.524663	2.54e-06	0.25389	0.507842	0.529412	0.5	0.482456	0.464286	0.483333	0	0.595238	0.1	0.125	0	0	0	0	0	0	0	0.0580462	0.364749	0.342434	0.22495	0.13295	0.234427	0.154893	0.142761	0.0920743	0.513745	0.508157	0.483553	0.434264	0.401707	0.422907	0.423647	0.356356	0.255268	0.451692	0.466513	0.444086	0.408477	0.349544	0.347708	0.351895
A	A	A2	O=C(O)C(F)(F)C(F)(F)C(F)(F)C(F)(F)C(F)(F)C(F)(F)F	0.5	0.797963	0.273876	0.203614	0.134365	0	0	0.175439	0.339286	0.0166667	0	0.142857	0	0.125	0	0	0.684211	0	0	0	0.684211	0.0834196	0.301562	0.483788	0.444282	0.214313	0.271341	0.131791	0.0907522	0.0314089	0.210411	0.203169	0.229677	0.210538	0.15314	0.11289	0.078183	0.0462371	0.0183397	0.301332	0.214334	0.266227	0.294148	0.19334	0.142931	0.0978885
A	A	A2	CCCCCCCc1ccc(O)cc1	0	0.376142	0.0794879	0.153488	0.257744	0.176471	0.166667	0.27193	0.196429	0.333333	0	0.285714	0	0.0625	0	0	0	0	0	0	0	0.0237053	0.151962	0.136862	0.0812492	0.0357317	0.0496853	0.0295789	0.027759	0.0197744	0.237553	0.246785	0.233578	0.190464	0.141747	0.113967	0.096312	0.0804843	0.0656652	0.24679	0.251921	0.256431	0.255223	0.186687	0.148801	0.115694
A	A	A2	Oc1ccc(C(c2ccc(O)cc2)(C(F)(F)F)C(F)(F)F)cc1	0	0.598704	0.020432	0.113486	0.265837	0.352941	0.333333	0.263158	0.357143	0.166667	0	0.333333	0	0.125	0	0	0.315789	0	0	0	0.315789	0.0633842	0.298311	0.389281	0.257979	0.21636	0.245994	0.1078	0.105239	0.0219235	0.317814	0.316051	0.329844	0.317473	0.302545	0.249538	0.169065	0.0989773	0.0496918	0.311226	0.28368	0.288249	0.274141	0.283925	0.260063	0.18309
A	A	A2	O=C(O)c1cc(O)c2ccccc2c1O	0.5	0.427905	0.0335322	0.0679659	0.183685	0.294118	0.305556	0.175439	0.214286	0.133333	0	0.238095	0	0.25	0	0	0	0	0	0	0	0.030571	0.174961	0.190279	0.13458	0.0735222	0.08095	0.0221011	0.00990551	0.000777507	0.212306	0.214208	0.21933	0.197013	0.150854	0.0987065	0.0491545	0.0191505	0.00434964	0.184156	0.189823	0.164257	0.164297	0.137713	0.111927	0.0680852
A	A	A2	Oc1ccc2ccc3cccc4ccc1c2c34	0	0.485778	0.00527629	0.0141155	0.246468	0.470588	0.527778	0.210526	0.25	0.166667	0	0.357143	0	0.0625	0	0	0	0	0	0	0	0.0299163	0.21001	0.230864	0.161141	0.0801289	0.086611	0.0276777	0.0103643	0.000981154	0.279996	0.294197	0.315365	0.288313	0.229241	0.156849	0.0780006	0.0309751	0.00781722	0.196632	0.224224	0.211471	0.21078	0.16803	0.137203	0.0858702
A	A	A2	CCOP(=O)(OCC)Oc1nc(Cl)c(Cl)cc1Cl	0	0.741149	0.172118	0.265969	0.262902	0.176471	0.166667	0.22807	0.267857	0.183333	0	0.190476	0.1	0.25	0	0.5	0	0.5	0	0	0.157895	0.0987637	0.374758	0.36398	0.275194	0.150282	0.22184	0.111527	0.0963108	0.0432411	0.282987	0.250403	0.232451	0.198336	0.162727	0.147038	0.135559	0.121627	0.0818557	0.249245	0.234619	0.246849	0.190341	0.137403	0.133474	0.110804
A	A	A2	O=C1OC2(c3ccc(O)cc3Oc3cc(O)ccc32)c2ccccc21	0	0.403908	0.0524085	0.0844475	0.340562	0.588235	0.638889	0.298246	0.392857	0.2	0	0.452381	0	0.3125	0	0	0	0	0	0	0	0.0534735	0.335851	0.378732	0.265695	0.161976	0.233619	0.134806	0.0922351	0.0435043	0.395944	0.405901	0.429483	0.396097	0.360035	0.331339	0.27376	0.179492	0.0885742	0.305817	0.3304	0.310811	0.308376	0.265686	0.236597	0.204699
A	A	A2	CCNc1ccc(C(=C2C=CC(=[N+](CC)CC)C=C2)c2ccc(N(CC)CC)cc2)c2ccccc12	0	0.525671	1.24e-05	0.4846	0.672369	0.470588	0.472222	0.640351	0.589286	0.666667	0	0.761905	0.3	0	0	0	0	0	0	0	0	0.0712944	0.463102	0.443552	0.314688	0.194105	0.309496	0.18616	0.186997	0.157473	0.662357	0.661409	0.635459	0.601698	0.601763	0.606845	0.537394	0.447258	0.416712	0.587193	0.611867	0.599692	0.564545	0.469999	0.540856	0.506753
A	A	A2	C=CCC1=C(C)[C@@H](OC(=O)[C@@H]2[C@@H](C=C(C)C)C2(C)C)CC1=O	0	0.819067	0.317667	0.489831	0.389075	0	0	0.394737	0.339286	0.433333	0	0.428571	0	0.1875	0	0	0	0	0	0	0	0.044039	0.269748	0.274834	0.180356	0.105883	0.152185	0.08802	0.0761331	0.0551189	0.37732	0.388655	0.37868	0.338243	0.294781	0.262734	0.233633	0.199693	0.167046	0.373141	0.375488	0.382895	0.354741	0.338303	0.292359	0.229941
A	A	A2	CNC(=S)[S-]	0	0.596984	0.0195044	0.1163	0.063319	0	0	0.0526316	0.0357143	0.0666667	0	0.0238095	0.1	0	0.5	0	0	0	0	0	0	0.0294772	0.0617774	0.0999242	0.0268179	0.00346203	0	0	0	0	0.0635036	0.0429553	0.0438896	0.0291789	0.0122496	0	0	0	0	0.0485768	0.0496869	0.0503255	0.0313356	0.0152831	0	0
A	A	A2	CN(C)c1ccc(N=NS(=O)(=O)[O-])cc1	0	0.398775	0.0569914	0.139983	0.195478	0.176471	0.166667	0.192982	0.214286	0.166667	0	0.166667	0.3	0.1875	0.25	0	0	0	0	0	0	0.044234	0.271244	0.208089	0.103612	0.0523981	0.0821506	0.0436126	0.0311229	0.0255937	0.20797	0.199312	0.185299	0.149465	0.120672	0.0982123	0.0682528	0.0385194	0.0282674	0.203079	0.19937	0.19768	0.144697	0.125461	0.107384	0.0813519
A	A	A2	CC(C/N=C/c1ccccc1O)/N=C/c1ccccc1O	0	0.415308	0.0429184	0.186914	0.328496	0.352941	0.333333	0.315789	0.321429	0.3	0	0.380952	0.2	0.125	0	0	0	0	0	0	0	0.0416842	0.251583	0.236003	0.150889	0.0692921	0.0925908	0.0650308	0.0669629	0.0413485	0.340814	0.335066	0.312621	0.258149	0.188602	0.157477	0.158433	0.149884	0.11899	0.303608	0.311577	0.283306	0.268481	0.207998	0.160181	0.138286
A	A	A2	CCCCCCCCCCCCCC[N+](C)(C)C	0	0.149356	0.511048	0.34477	0.414874	0	0	0.464912	0.267857	0.633333	0	0.380952	0.1	0	0	0	0	0	0	0	0	0.0315761	0.206126	0.17532	0.10013	0.0516872	0.0762616	0.046567	0.045916	0.0348656	0.338407	0.351536	0.340022	0.297875	0.237407	0.197707	0.176182	0.156662	0.139974	0.413309	0.412992	0.456905	0.461964	0.395033	0.289479	0.245967
A	A	A2	O=C(CCl)Nc1ccccc1	0	0.516198	0.000212153	0.0969751	0.147888	0.176471	0.166667	0.140351	0.142857	0.133333	0	0.166667	0.1	0.0625	0	0	0	0.166667	0	0	0.0526316	0.0342774	0.132423	0.123818	0.0835769	0.0314368	0.0522019	0.0260054	0.0111661	0.000632919	0.160455	0.151229	0.14214	0.108461	0.0733363	0.0594595	0.0410188	0.0165171	0.00238996	0.138684	0.140032	0.133448	0.119012	0.0751569	0.0551527	0.0438169
A	A	A2	CCCCCCCCCCCCCCCC(=O)OC[C@H](O)[C@H]1OC(=O)C(O)=C1O	0	0.106544	0.634578	0.487016	0.523044	0	0	0.561404	0.464286	0.633333	0	0.5	0	0.4375	0	0	0	0	0	0	0	0.0656254	0.368176	0.342729	0.22414	0.112204	0.169721	0.0980676	0.10066	0.0797185	0.488286	0.498052	0.467584	0.389812	0.324421	0.283198	0.252439	0.233099	0.217794	0.549459	0.535886	0.557612	0.569698	0.434416	0.370577	0.318139
A	A	A2	COC(=O)c1c(C)cc(O)c(C)c1O	0	0.554793	0.00349447	0.154782	0.191055	0.176471	0.166667	0.201754	0.196429	0.2	0	0.214286	0	0.25	0	0	0	0	0	0	0	0.0285106	0.159663	0.168841	0.128095	0.072193	0.0649812	0.0227381	0.00721393	0.00116698	0.199075	0.198011	0.195252	0.185376	0.154285	0.106379	0.0634459	0.0293674	0.00817196	0.205917	0.204272	0.190857	0.158404	0.165184	0.142847	0.0921485
A	A	A2	O=S1(=O)OC(c2cc(Br)c(O)c(Br)c2)(c2cc(Br)c(O)c(Br)c2)c2ccccc21	0	0.685591	0.0953638	0.285218	0.438109	0.529412	0.5	0.315789	0.464286	0.166667	0	0.428571	0	0.3125	0.25	0	0	0	1	0	0.210526	0.441746	0.712093	0.802871	0.673757	0.539522	0.635707	0.625113	0.644582	0.623671	0.52529	0.47054	0.501261	0.474697	0.439077	0.422488	0.424689	0.346042	0.199608	0.338699	0.345331	0.330385	0.323108	0.284553	0.267054	0.251143
A	A	A2	Cc1ccc(N=Nc2c(O)ccc(N=Nc3ccc(S(=O)(=O)[O-])cc3)c2O)c(C)c1	0	0.453076	0.0182428	0.136361	0.426958	0.529412	0.5	0.385965	0.482143	0.283333	0	0.452381	0.4	0.3125	0.25	0	0	0	0	0	0	0.0801867	0.476223	0.425823	0.275415	0.135348	0.173676	0.126118	0.142353	0.104673	0.472252	0.459122	0.436289	0.367479	0.280706	0.227624	0.227996	0.240822	0.21904	0.399398	0.401272	0.363476	0.326722	0.281485	0.207141	0.166455
A	A	A2	Cc1cc(S(=O)(=O)[O-])ccc1/N=N/c1c(O)ccc2ccccc12	0	0.438056	0.0268106	0.0919621	0.338002	0.470588	0.472222	0.298246	0.375	0.216667	0	0.380952	0.2	0.25	0.25	0	0	0	0	0	0	0.0642383	0.393124	0.350546	0.223154	0.114416	0.150501	0.0865285	0.0919163	0.0679554	0.379473	0.375393	0.368105	0.315191	0.245311	0.192195	0.166394	0.166178	0.160511	0.305696	0.311898	0.291611	0.262348	0.223737	0.171773	0.138141
A	A	A2	COc1ccccc1/N=N/c1c(S(=O)(=O)[O-])cc2cc(S(=O)(=O)[O-])cc(NC(C)=O)c2c1O	0	0.228258	0.318379	0.220321	0.442512	0.470588	0.472222	0.394737	0.535714	0.25	0	0.428571	0.3	0.5625	0.5	0	0	0	0	0	0	0.105306	0.616349	0.530091	0.347238	0.226135	0.359813	0.25353	0.307748	0.199763	0.504684	0.488765	0.473648	0.422296	0.383773	0.361528	0.346802	0.33212	0.284125	0.434259	0.422517	0.403459	0.34451	0.31346	0.288048	0.272784
A	A	A2	O=C(Nc1ccc2c(O)c(N=Nc3ccc(N=Nc4ccc(S(=O)(=O)[O-])cc4)cc3)c(S(=O)(=O)[O-])cc2c1)c1ccccc1	0	0.231721	0.310961	0.1502	0.618531	0.823529	0.805556	0.526316	0.732143	0.316667	0	0.666667	0.5	0.5	0.5	0	0	0	0	0	0	0.128571	0.766666	0.668218	0.424732	0.240833	0.354063	0.227593	0.24365	0.187451	0.709434	0.686786	0.658148	0.559033	0.455588	0.399685	0.392079	0.392225	0.355833	0.557316	0.557763	0.511779	0.468718	0.395095	0.321129	0.267639
A	A	A2	CCOc1ccc(N=Nc2ccc(C=Cc3ccc(N=Nc4ccc(OCC)cc4)cc3S(=O)(=O)[O-])c(S(=O)(=O)[O-])c2)cc1	0	0.393749	0.0616645	0.279718	0.661814	0.705882	0.666667	0.587719	0.732143	0.433333	0	0.690476	0.4	0.5	0.5	0	0	0	0	0	0	0.127913	0.765286	0.644678	0.401984	0.233982	0.354138	0.221319	0.278347	0.266942	0.727026	0.700514	0.649205	0.548534	0.476681	0.436546	0.407283	0.407429	0.401645	0.607254	0.601866	0.569071	0.496078	0.390751	0.371764	0.323059
A	A	A2	CCCCCCCC/C=C\CCCCCCCC(=O)N(C)CC(=O)O	0.5	0.269473	0.235777	0.476739	0.497036	0	0	0.535088	0.392857	0.65	0	0.47619	0.1	0.1875	0	0	0	0	0	0	0	0.0513567	0.295454	0.250204	0.152858	0.0857589	0.130154	0.0719815	0.0727948	0.0572059	0.443411	0.446337	0.405117	0.34614	0.2966	0.261077	0.229755	0.206824	0.188905	0.499904	0.486157	0.508689	0.507256	0.392726	0.348579	0.293309
A	A	A2	CC(C)c1ccc(O)c(C(C)C)c1	0	0.580493	0.011702	0.171175	0.23261	0.176471	0.166667	0.245614	0.178571	0.3	0	0.261905	0	0.0625	0	0	0	0	0	0	0	0.0215553	0.138826	0.145113	0.0994598	0.0489873	0.0543486	0.0258471	0.00868758	0.000715189	0.216073	0.224571	0.226462	0.2079	0.170087	0.128013	0.089008	0.0531767	0.0166559	0.223179	0.228664	0.230926	0.221951	0.197714	0.166954	0.11572
A	A	A2	CCOc1ccccc1O	0	0.502195	0.00170551	0.0780145	0.138591	0.176471	0.166667	0.149123	0.125	0.166667	0	0.166667	0	0.125	0	0	0	0	0	0	0	0.0167171	0.105	0.101832	0.065201	0.0251169	0.0250187	0.00655218	0.00120186	5.11e-05	0.139726	0.141906	0.132486	0.10266	0.0706305	0.0533813	0.0319834	0.0104745	0.00118971	0.143762	0.149015	0.141559	0.125194	0.0755798	0.0646456	0.0526117
A	A	A2	[O-][n+]1ccccc1[S-]	0	0.491432	0.00382469	0.0107052	0.0891712	0.176471	0.166667	0.0789474	0.0892857	0.0666667	0	0.0952381	0.1	0.0625	0.25	0	0	0	0	0	0	0.024494	0.0940614	0.104665	0.0698417	0.0129732	0.00141233	0	0	0	0.102871	0.0922326	0.0958377	0.0733523	0.0260109	0.00352262	0	0	0	0.0792248	0.084453	0.0793736	0.0718322	0.0317358	0.00731195	0
A	A	A2	CCCCCCCCCCCCCOS(=O)(=O)[O-]	0	0.169038	0.458739	0.289676	0.338774	0	0	0.368421	0.267857	0.45	0	0.285714	0	0.25	0.25	0	0	0	0	0	0	0.0502002	0.306976	0.214558	0.100899	0.0569369	0.0854409	0.0526178	0.0523978	0.0402529	0.302277	0.309711	0.279345	0.222883	0.18869	0.163643	0.143474	0.125132	0.109218	0.35465	0.340726	0.379263	0.349108	0.268555	0.228426	0.19039
A	A	A2	CCOP(=S)(OCC)SCS(=O)(=O)C(C)(C)C	0	0.745191	0.178581	0.428209	0.325688	0	0	0.307018	0.25	0.35	0	0.190476	0	0.25	0.75	0.5	0	0	0	0	0	0.0859397	0.479765	0.460514	0.255297	0.144058	0.177653	0.0930692	0.0599322	0.0252075	0.298287	0.287649	0.283504	0.257984	0.221909	0.172231	0.15264	0.139523	0.101242	0.302132	0.28791	0.318766	0.274569	0.267641	0.182215	0.132781
A	A	A2	CNC(=S)NN	0	0.505493	0.00122509	0.159144	0.073884	0	0	0.0877193	0.0535714	0.116667	0	0.0238095	0.3	0	0.25	0	0	0	0	0	0	0.0201833	0.0634708	0.0682593	0.041633	0.00763575	0.00204603	0.000114753	0	0	0.0627563	0.0539257	0.0521649	0.0446282	0.0250274	0.00912518	0.0025305	0	0	0.0843859	0.0878036	0.079293	0.0590048	0.0367569	0.0222735	0.011248
A	A	A2	CCCCCCCC[N+](C)(CCCCCCCC)CCCCCCCC	0	0	1	0.495018	0.615945	0	0	0.675439	0.410714	0.9	0	0.571429	0.1	0	0	0	0	0	0	0	0	0.0487759	0.311213	0.258325	0.164995	0.0963521	0.154096	0.101578	0.108812	0.0904391	0.510242	0.529244	0.498312	0.444826	0.40037	0.377411	0.362398	0.349331	0.340761	0.602198	0.599049	0.65948	0.680772	0.567808	0.523717	0.476741
A	A	A2	CCN(CCC#N)c1ccc(N=Nc2c(Cl)cc([N+](=O)[O-])cc2Cl)cc1	0	0.738396	0.167786	0.239256	0.374477	0.352941	0.333333	0.333333	0.410714	0.25	0	0.380952	0.5	0.125	0	0	0	0.333333	0	0	0.105263	0.0872265	0.362899	0.362437	0.261316	0.163718	0.21686	0.109788	0.106986	0.0648707	0.413548	0.378661	0.362873	0.321233	0.274174	0.241012	0.200871	0.162974	0.119513	0.342553	0.338568	0.316292	0.299839	0.234173	0.217093	0.17573
A	A	A2	CCc1ccc(O)c(C(C)(C)C)c1	0	0.639787	0.0490047	0.176358	0.23261	0.176471	0.166667	0.245614	0.178571	0.3	0	0.261905	0	0.0625	0	0	0	0	0	0	0	0.0215553	0.138826	0.151419	0.101501	0.0520956	0.0559598	0.0205208	0.00620804	0.000510849	0.216073	0.224571	0.23144	0.216438	0.176335	0.131354	0.085359	0.0435197	0.0118971	0.223179	0.228664	0.23094	0.222978	0.217863	0.169608	0.121291
A	A	A2	CC(=O)Nc1cc(S(=O)(=O)[O-])cc2cc(S(=O)(=O)[O-])c(N=Nc3ccccc3)c(O)c12	0	0.232539	0.309221	0.180055	0.410862	0.470588	0.472222	0.359649	0.5	0.216667	0	0.404762	0.3	0.5	0.5	0	0	0	0	0	0	0.0993938	0.584496	0.501141	0.319318	0.208963	0.341254	0.242212	0.279348	0.165436	0.473635	0.460363	0.448468	0.392346	0.347745	0.329657	0.323656	0.305726	0.243019	0.395619	0.385881	0.366766	0.323751	0.28505	0.250065	0.24293
A	A	A2	Nc1ccc2cc(S(=O)(=O)[O-])cc(O)c2c1/N=N/c1ccccc1C(F)(F)F	0	0.41377	0.0441432	0.120333	0.34968	0.470588	0.472222	0.315789	0.446429	0.183333	0	0.380952	0.3	0.25	0.25	0	0.157895	0	0	0	0.157895	0.0830049	0.458041	0.458131	0.279064	0.17399	0.240721	0.119818	0.14749	0.130673	0.410973	0.404562	0.403223	0.350637	0.29258	0.239136	0.208636	0.210176	0.20361	0.356081	0.343735	0.329347	0.287211	0.261967	0.212948	0.16366
A	A	A2	COc1ccc(/N=N/c2cc(C)c(/N=N/c3ccc(S(=O)(=O)[O-])cc3)cc2OC)cc1	0	0.467542	0.0115455	0.158379	0.452092	0.529412	0.5	0.412281	0.5	0.316667	0	0.47619	0.4	0.3125	0.25	0	0	0	0	0	0	0.0823366	0.496201	0.42913	0.270887	0.135441	0.188161	0.127412	0.134914	0.105585	0.493732	0.475344	0.44162	0.372023	0.298426	0.253914	0.248705	0.255177	0.237258	0.42301	0.424828	0.396429	0.326194	0.279448	0.234147	0.186464
A	A	A2	CCCCCCCCCCCCCCN(CCO)CCO	0	0.172171	0.450673	0.398632	0.447622	0	0	0.5	0.321429	0.65	0	0.404762	0.1	0.125	0	0	0	0	0	0	0	0.0412346	0.247041	0.196046	0.124187	0.0724866	0.1093	0.0650941	0.0593808	0.0454652	0.377652	0.391704	0.359084	0.308054	0.272829	0.2473	0.213983	0.183497	0.162868	0.459414	0.453794	0.485968	0.488699	0.375425	0.359311	0.307215
A	A	A2	CCN(CC)CCNC(=O)C1C(C)=NC(/C=C2\C(=O)Nc3ccc(F)cc32)=C1C.O=C(O)CC(O)C(=O)O	0	0.561117	0.00506748	0.477386	0.471147	0.176471	0.166667	0.464912	0.464286	0.45	0	0.5	0.4	0.125	0	0	0.0526316	0	0	0	0.0526316	0.0634902	0.376886	0.384927	0.250877	0.142104	0.209723	0.131531	0.136789	0.109827	0.476187	0.477669	0.471037	0.418887	0.371812	0.320357	0.289402	0.271772	0.255163	0.455076	0.460174	0.462094	0.42476	0.366401	0.357739	0.292636
A	A	A2	CC(C)(C)c1cc(/C=C2\SC(=N)NC2=O)cc(C(C)(C)C)c1O.CS(=O)(=O)O	0	0.786862	0.252143	0.395732	0.39886	0.176471	0.166667	0.385965	0.357143	0.4	0	0.404762	0.2	0.125	0.25	0	0	0	0	0	0	0.0589992	0.315424	0.365051	0.218645	0.124725	0.185438	0.117788	0.135736	0.0870443	0.394185	0.3954	0.413896	0.386074	0.338783	0.310884	0.290934	0.264513	0.203065	0.367309	0.373185	0.36596	0.354607	0.373577	0.299149	0.25823
A	A	A2	O=C(O)CCN(C1(C(=O)NO)CCCC1)S(=O)(=O)c1ccc(Oc2ccc(F)cc2)cc1	0.5	0.33791	0.125969	0.314551	0.473445	0.352941	0.333333	0.45614	0.517857	0.383333	0	0.47619	0.2	0.4375	0.25	0	0.0526316	0	0	0	0.0526316	0.0894576	0.513564	0.500718	0.350959	0.219429	0.353072	0.204337	0.182347	0.115759	0.504679	0.502876	0.501659	0.457442	0.431187	0.432371	0.396179	0.316666	0.219642	0.478357	0.471857	0.464949	0.478772	0.410119	0.413191	0.388121
A	A	A2	C[C@@H](Oc1ccc(CNC(=O)c2cccnc2Oc2ccc3c(c2)OCO3)c(F)c1)C(=O)O	0.5	0.432898	0.0301323	0.221135	0.456812	0.529412	0.5	0.429825	0.535714	0.316667	0	0.52381	0.2	0.4375	0	0	0.0526316	0	0	0	0.0526316	0.0785328	0.449996	0.456494	0.285636	0.152249	0.223936	0.154811	0.160893	0.123126	0.510248	0.498766	0.475744	0.396347	0.326307	0.300937	0.291157	0.263326	0.234198	0.455242	0.458298	0.433697	0.388475	0.305509	0.261463	0.244398
A	A	A2	CN(C[C@@H](CC[N+]12CCC(C3CCCCC3)(CC1)CC2)c1ccc(Cl)c(Cl)c1)C(=O)c1cc(C(F)(F)F)cc(C(F)(F)F)c1.CS(=O)(=O)[O-]	0	0.599084	0.0206401	0.56653	0.727105	0.352941	0.333333	0.701754	0.732143	0.65	0	0.761905	0.2	0.0625	0	0	0.315789	0.333333	0	0	0.421053	0.140921	0.648258	0.762081	0.502596	0.253702	0.435745	0.342696	0.291532	0.247372	0.751347	0.759559	0.813866	0.78294	0.688891	0.633012	0.594503	0.54989	0.546169	0.718413	0.703198	0.781543	0.803545	0.771231	0.699784	0.655575
A	A	A2	CC(C)(O)c1coc(S(=O)(=O)NC(=O)Nc2c3c(cc4c2CCC4)CCC3)c1	0	0.408132	0.0487814	0.34026	0.447006	0.323529	0.305556	0.429825	0.446429	0.4	0	0.452381	0.2	0.3125	0.25	0	0	0	0	0	0	0.0745246	0.464105	0.467556	0.28536	0.16287	0.234005	0.159669	0.137388	0.109498	0.460354	0.479528	0.503938	0.424857	0.359056	0.300762	0.265296	0.226055	0.205616	0.429367	0.443273	0.461104	0.44468	0.359602	0.310385	0.252677
A	A	A2	NC(=O)N(O)[C@@H]1C=C[C@H](Oc2cccc(Oc3ccc(F)cc3)c2)C1	0	0.454597	0.0174669	0.201687	0.354934	0.352941	0.333333	0.342105	0.392857	0.283333	0	0.404762	0.2	0.25	0	0	0.0526316	0	0	0	0.0526316	0.0566172	0.328981	0.335038	0.201383	0.100327	0.152644	0.0917403	0.0907268	0.0696775	0.385139	0.381889	0.370771	0.30013	0.240643	0.226715	0.20338	0.168561	0.146002	0.352598	0.358973	0.336319	0.335226	0.235587	0.20276	0.186899
A	A	A2	Cc1oc(-c2ccccc2)nc1CCOc1cccc2c1ccn2CCC(=O)O	0.5	0.496937	0.0026352	0.197996	0.448992	0.588235	0.611111	0.421053	0.464286	0.366667	0	0.52381	0.2	0.25	0	0	0	0	0	0	0	0.0619881	0.384332	0.384097	0.227255	0.125866	0.182639	0.113419	0.112155	0.0911253	0.477832	0.475941	0.460503	0.380153	0.327043	0.290683	0.265174	0.233321	0.204859	0.414835	0.431971	0.415111	0.377333	0.298768	0.269829	0.23751
A	A	A2	O=C(O)C1(c2ccc3c(c2)OC[C@H](Cc2ccc(-c4ccccc4)cc2)[C@H]3O)CCCC1	0.5	0.383391	0.0718757	0.249027	0.535117	0.529412	0.527778	0.5	0.517857	0.466667	0	0.642857	0	0.25	0	0	0	0	0	0	0	0.0669116	0.42222	0.438748	0.300894	0.168338	0.22896	0.133478	0.124217	0.0957355	0.558209	0.57742	0.599267	0.549613	0.470904	0.398099	0.323352	0.274965	0.250193	0.479678	0.503076	0.504631	0.528468	0.460126	0.401385	0.317757
A	A	A2	Cc1oc(-c2ccccc2)nc1CCOc1ccc(C[C@H](Nc2ccccc2C(=O)c2ccccc2)C(=O)O)cc1	0.5	0.427624	0.033729	0.223726	0.656137	0.852941	0.833333	0.596491	0.678571	0.5	0	0.785714	0.2	0.3125	0	0	0	0	0	0	0	0.0891905	0.540129	0.527286	0.3347	0.18762	0.313042	0.201708	0.203558	0.147743	0.704429	0.692894	0.658024	0.560244	0.485663	0.470129	0.460024	0.420125	0.367737	0.583719	0.600069	0.560321	0.535425	0.439182	0.401348	0.381436
A	A	A2	CCn1nc(Cc2ccccc2)cc1C1CCN(C[C@H]2C[C@H](N(C)[C@@H](C(=O)O)C(C)C)C[C@@H]2c2cccc(F)c2)CC1	0.5	0.585379	0.0138068	0.529802	0.765383	0.5	0.472222	0.754386	0.696429	0.783333	0	0.809524	0.4	0.125	0	0	0.0526316	0	0	0	0.0526316	0.0913503	0.568533	0.572509	0.372941	0.230159	0.363521	0.232819	0.234493	0.200467	0.74717	0.766486	0.776882	0.719361	0.68377	0.669861	0.627306	0.571767	0.553474	0.716649	0.735887	0.765486	0.783977	0.718711	0.715837	0.682605
A	A	A2	CCOc1cccc(-n2cc(C(=O)N3CCN(c4cc(C(=O)[O-])c5ccccc5c4)CC3)nc2-c2ccc(C)cc2)c1	0	0.471006	0.0101683	0.297983	0.672912	0.794118	0.833333	0.614035	0.696429	0.516667	0	0.785714	0.4	0.25	0	0	0	0	0	0	0	0.0912104	0.568713	0.57431	0.377773	0.223593	0.358615	0.228647	0.232128	0.178467	0.717755	0.711478	0.70103	0.631874	0.570471	0.534628	0.496553	0.468052	0.439822	0.599218	0.623895	0.609077	0.571515	0.482979	0.465885	0.40768
A	A	A2	OC12N=C(c3ccccc3)SC1Cc1cc(Cl)ccc12	0	0.601638	0.0220649	0.180179	0.307512	0.352941	0.333333	0.254386	0.303571	0.2	0	0.357143	0.1	0.0625	0.25	0	0	0.166667	0	0	0.0526316	0.0664033	0.308881	0.36343	0.235439	0.109192	0.147933	0.0914053	0.0511196	0.0307564	0.342186	0.34495	0.370961	0.311067	0.229477	0.18175	0.142478	0.10948	0.0815484	0.246672	0.269591	0.268353	0.261198	0.189305	0.148581	0.109689
A	A	A2	N#C[C@@H]1CC(F)(F)CN1C(=O)CNC1CC2CCC(C1)N2c1ncccn1	0	0.320956	0.149991	0.340447	0.402747	0.176471	0.166667	0.403509	0.428571	0.366667	0	0.404762	0.6	0.0625	0	0	0.105263	0	0	0	0.105263	0.0622443	0.371047	0.411801	0.248749	0.13247	0.201231	0.0981997	0.0975698	0.080908	0.414175	0.429759	0.454714	0.404464	0.324217	0.274242	0.232578	0.201026	0.187155	0.409263	0.419142	0.460087	0.482716	0.361039	0.310422	0.241103
A	A	A2	CCN(CC)CCNc1ccc(CNC=O)c2sc3ccc(OC)cc3c(=O)c12	0	0.515917	0.000228071	0.382883	0.487761	0.352941	0.333333	0.464912	0.464286	0.45	0	0.5	0.3	0.1875	0.25	0	0	0	0	0	0	0.0741695	0.411624	0.408223	0.299565	0.176312	0.253017	0.156359	0.149307	0.11888	0.493559	0.486907	0.47518	0.447935	0.408887	0.366101	0.324873	0.294133	0.274404	0.450454	0.460432	0.455431	0.414051	0.357808	0.3638	0.301072
A	A	A2	O=C(Nc1ccc2[nH]ccc2c1)c1cc2cc(F)ccc2n1Cc1cccc(F)c1	0	0.517959	0.000125534	0.110612	0.434644	0.705882	0.722222	0.385965	0.482143	0.283333	0	0.547619	0.3	0.0625	0	0	0.105263	0	0	0	0.105263	0.0662404	0.40026	0.416346	0.25426	0.138335	0.213724	0.150132	0.165145	0.119725	0.487399	0.48785	0.490396	0.408567	0.33744	0.299862	0.302738	0.29456	0.26152	0.387929	0.406704	0.382773	0.365445	0.292936	0.254466	0.217679
A	A	A2	C[C@]12CC[C@H]3C(=CCc4cc(O)ccc43)[C@@H]1CCC2=O	0	0.564175	0.00593286	0.306923	0.335756	0.176471	0.166667	0.324561	0.303571	0.333333	0	0.404762	0	0.125	0	0	0	0	0	0	0	0.0380676	0.256928	0.293344	0.207272	0.100583	0.121432	0.0586055	0.0469303	0.0254616	0.340772	0.372341	0.41991	0.40511	0.339609	0.253869	0.172092	0.113621	0.0694829	0.304254	0.327065	0.353174	0.384254	0.344911	0.301943	0.20542
A	A	A2	C=CCc1cc(S(=O)(=O)c2ccc(O)c(CC=C)c2)ccc1O	0	0.582651	0.0126101	0.239833	0.361514	0.352941	0.333333	0.333333	0.357143	0.3	0	0.404762	0	0.25	0.25	0	0	0	0	0	0	0.0606664	0.36164	0.339029	0.236945	0.128872	0.199674	0.112595	0.0845411	0.0510407	0.383555	0.378853	0.36988	0.337995	0.291995	0.254903	0.219283	0.17564	0.138987	0.329028	0.330639	0.305314	0.298782	0.272252	0.222273	0.203713
A	A	A2	CC/C(=C\C(=N/O)C(N)=O)C(C)[N+](=O)[O-]	0	0.537434	0.000674693	0.268536	0.194685	0	0	0.219298	0.214286	0.216667	0	0.166667	0.3	0.25	0	0	0	0	0	0	0	0.0329353	0.169949	0.161906	0.116466	0.066151	0.0954722	0.0575821	0.0377959	0.00192815	0.195271	0.187308	0.179182	0.16775	0.150976	0.128428	0.0964042	0.0530941	0.0134163	0.230952	0.218364	0.199355	0.188484	0.16505	0.16603	0.134524
A	A	A2	CC(C)(C)c1csc(-c2cc3cc(OCc4ccccc4CC(=O)O)ccc3o2)n1	0.5	0.659825	0.0674037	0.256701	0.483332	0.588235	0.611111	0.438596	0.482143	0.383333	0	0.547619	0.1	0.25	0.25	0	0	0	0	0	0	0.0763451	0.428467	0.446885	0.265267	0.153738	0.210004	0.133131	0.123597	0.0959063	0.513569	0.510103	0.506129	0.425134	0.362933	0.299647	0.266131	0.25739	0.233468	0.429244	0.444922	0.428222	0.391347	0.355637	0.278812	0.202067
A	A	A2	O=C1OC[C@H](Cc2cccc(O)c2)[C@H]1Cc1cccc(O)c1	0	0.456995	0.0162782	0.176494	0.337953	0.352941	0.333333	0.324561	0.339286	0.3	0	0.404762	0	0.25	0	0	0	0	0	0	0	0.0455611	0.277806	0.282998	0.169122	0.0869998	0.145058	0.0983248	0.0964117	0.0467502	0.357163	0.365502	0.369267	0.314709	0.25282	0.231866	0.217726	0.1764	0.122666	0.319186	0.330417	0.322103	0.325449	0.273004	0.218917	0.201368
A	A	A2	COc1cc(C(=O)NC2CCN(C)CC2)ccc1Nc1ncc2c(n1)N(C1CCCC1)CC(F)(F)C(=O)N2C	0	0.29128	0.197082	0.472011	0.623833	0.352941	0.333333	0.622807	0.642857	0.583333	0	0.619048	0.7	0.1875	0	0	0.105263	0	0	0	0.105263	0.0919263	0.548379	0.58261	0.408054	0.233932	0.375891	0.230656	0.19778	0.149499	0.630515	0.640574	0.652189	0.610054	0.546017	0.505924	0.458991	0.395215	0.354012	0.625492	0.637145	0.669511	0.664245	0.563324	0.521673	0.438377
A	A	A2	O=C(CCCCCCCCc1cccnc1)N1CCC(C=C(c2ccccc2)c2ccccc2)CC1	0	0.288048	0.202599	0.338355	0.669948	0.529412	0.5	0.640351	0.589286	0.666667	0	0.761905	0.2	0.0625	0	0	0	0	0	0	0	0.0721728	0.461072	0.421903	0.264001	0.144319	0.24036	0.159274	0.152526	0.106221	0.661167	0.668706	0.642188	0.559543	0.478133	0.464281	0.462471	0.416847	0.336556	0.590739	0.609349	0.614247	0.624439	0.497026	0.455519	0.434772
A	A	A2	Cc1c(N(C)CS(=O)(=O)[O-])c(=O)n(-c2ccccc2)n1C	0	0.391244	0.0640621	0.287379	0.305994	0.176471	0.166667	0.298246	0.321429	0.266667	0	0.285714	0.3	0.25	0.25	0	0	0	0	0	0	0.0586859	0.359996	0.315617	0.199829	0.122291	0.189734	0.111565	0.069879	0.0447934	0.319437	0.313151	0.307274	0.276295	0.266683	0.24396	0.195755	0.140141	0.0946935	0.305915	0.306545	0.312558	0.267283	0.239483	0.262525	0.201761
A	A	A2	Oc1cccc(O)n1	0	0.447728	0.0211051	0.028231	0.0775434	0.176471	0.166667	0.0877193	0.0892857	0.0833333	0	0.0952381	0.1	0.125	0	0	0	0	0	0	0	0.0131654	0.0781018	0.0844575	0.0426076	0.0136118	0.00259151	5.74e-05	0	0	0.0874231	0.089598	0.0870572	0.0619431	0.0277989	0.00875645	0.00126525	0	0	0.0919732	0.0973779	0.082108	0.0738342	0.0410437	0.020095	0.00562401
A	A	A2	C=CC1CNC(=S)O1	0	0.646483	0.0548273	0.192865	0.105423	0	0	0.105263	0.0892857	0.116667	0	0.0952381	0.1	0.0625	0.25	0	0	0	0	0	0	0.0245388	0.098295	0.117807	0.0508718	0.0164018	0.0139072	0.00125485	0	0	0.106995	0.101381	0.103365	0.0747178	0.0412325	0.0185459	0.00453944	0	0	0.101911	0.109413	0.113805	0.095262	0.0501637	0.026756	0.00802666
A	A	A2	CSCCC(N)C(=O)O	0.5	0.463459	0.0132816	0.197473	0.133609	0	0	0.149123	0.107143	0.183333	0	0.0952381	0.1	0.125	0.25	0	0	0	0	0	0	0.0283602	0.119447	0.0983489	0.0615219	0.0303656	0.0440396	0.00987497	0.00231813	5.11e-05	0.122064	0.121117	0.112161	0.0918105	0.0677156	0.0434159	0.0234955	0.0103758	0.00118971	0.147187	0.142879	0.140666	0.127008	0.103674	0.0676755	0.033972
A	A	A2	O=c1cc(-c2ccccc2)oc2ccccc12	0	0.482199	0.00631564	0.0910154	0.238685	0.352941	0.333333	0.210526	0.25	0.166667	0	0.333333	0	0.125	0	0	0	0	0	0	0	0.0315579	0.205918	0.211418	0.137074	0.067306	0.0838565	0.0422699	0.0320284	0.0130869	0.270836	0.272685	0.269762	0.223651	0.164409	0.130899	0.104028	0.0775548	0.0469962	0.203173	0.218983	0.203729	0.195168	0.138337	0.106312	0.0805767
A	A	A2	O=C1CC(c2ccccc2)Oc2ccccc21	0	0.487993	0.00467977	0.0820764	0.249519	0.352941	0.333333	0.22807	0.25	0.2	0	0.333333	0	0.125	0	0	0	0	0	0	0	0.0315878	0.207806	0.214833	0.140354	0.0693596	0.0864506	0.0430874	0.0320899	0.0130869	0.273585	0.280491	0.28241	0.239209	0.18033	0.144883	0.111651	0.0787744	0.0469962	0.218297	0.234186	0.230184	0.227365	0.164873	0.133941	0.0996575
A	A	A2	Oc1cc(O)c2c(c1)O[C@H](c1ccc(O)c(O)c1)[C@@H](O)C2	0	0.317666	0.154896	0.143672	0.286417	0.352941	0.333333	0.280702	0.321429	0.233333	0	0.333333	0	0.375	0	0	0	0	0	0	0	0.0466645	0.271191	0.295116	0.207429	0.105867	0.139723	0.0780519	0.0718137	0.0415536	0.314614	0.323925	0.335236	0.302387	0.240793	0.197443	0.160119	0.123767	0.0883576	0.293533	0.304824	0.279128	0.297278	0.24593	0.202353	0.160604
A	A	A2	C[C@@H]1O[C@@H](OC[C@H]2O[C@@H](Oc3c(-c4ccc(O)c(O)c4)oc4cc(O)cc(O)c4c3=O)[C@H](O)[C@@H](O)[C@@H]2O)[C@H](O)[C@H](O)[C@H]1O	0	0.016359	0.938516	0.507525	0.609843	0.352941	0.333333	0.614035	0.714286	0.5	0	0.619048	0	1	0	0	0	0	0	0	0	0.109962	0.610097	0.665012	0.508546	0.271301	0.389124	0.277808	0.334561	0.279376	0.657067	0.669057	0.685691	0.638132	0.539245	0.482188	0.486343	0.51604	0.516643	0.666651	0.669584	0.648844	0.70341	0.591632	0.508957	0.42261
A	A	A2	C[C@@H]1O[C@@H](O[C@H]2[C@H](Oc3cc(O)c4c(c3)O[C@H](c3ccc(O)cc3)CC4=O)O[C@H](CO)[C@@H](O)[C@@H]2O)[C@H](O)[C@H](O)[C@H]1O	0	0.126367	0.57572	0.473642	0.607646	0.352941	0.333333	0.614035	0.678571	0.533333	0	0.619048	0	0.875	0	0	0	0	0	0	0	0.102468	0.581393	0.629652	0.469421	0.258073	0.363763	0.25744	0.289781	0.23628	0.640676	0.658493	0.676639	0.629197	0.53865	0.484063	0.472345	0.475992	0.456977	0.651719	0.658328	0.659957	0.712234	0.590245	0.532906	0.446524
A	A	A2	N[C@@H](CS)C(=O)O	0.5	0.472229	0.00970273	0.155036	0.0833409	0	0	0.0964912	0.0714286	0.116667	0	0.047619	0.1	0.125	0.25	0	0	0	0	0	0	0.0240603	0.0759759	0.0761672	0.0576318	0.0228194	0.00201791	1.91e-05	0	0	0.0791049	0.0747256	0.0740382	0.0613868	0.0335342	0.00687759	0.00042175	0	0	0.0999643	0.0963304	0.0895441	0.0904176	0.0610868	0.0205121	0.00187467
A	A	A2	O=C(C=Cc1ccc(O)c(O)c1)O[C@@H]1C[C@](O)(C(=O)O)C[C@@H](O)[C@H]1O	0.5	0.342283	0.120113	0.319108	0.341934	0.176471	0.166667	0.350877	0.392857	0.3	0	0.357143	0	0.5625	0	0	0	0	0	0	0	0.0601295	0.320228	0.349601	0.246784	0.120641	0.179559	0.100702	0.0900468	0.0644471	0.367552	0.369319	0.37578	0.344445	0.270759	0.210888	0.172394	0.14641	0.136951	0.377352	0.369894	0.347415	0.391196	0.331836	0.251074	0.179255
A	A	A2	OCc1c[nH]c2ccccc12	0	0.451985	0.0188099	0.0582145	0.149893	0.264706	0.277778	0.149123	0.142857	0.15	0	0.190476	0.1	0.0625	0	0	0	0	0	0	0	0.0179439	0.122978	0.126232	0.0751564	0.0324566	0.0219517	0.00553586	0.000651255	1.7e-05	0.158272	0.167117	0.173688	0.135206	0.0922407	0.0464049	0.0179126	0.00419945	0.00039657	0.141142	0.156062	0.148669	0.130864	0.0986176	0.0704828	0.0348876
A	A	A2	CS(=O)CCCCN=C=S	0	0.446819	0.0216125	0.249633	0.164953	0	0	0.157895	0.125	0.183333	0	0.119048	0.1	0.0625	0.5	0	0	0	0	0	0	0.0418239	0.171987	0.108577	0.05923	0.0313573	0.045674	0.0254153	0.0297891	0.0156584	0.157616	0.14377	0.123216	0.0995158	0.0757929	0.0569492	0.0404607	0.0267179	0.0153902	0.150487	0.146032	0.150723	0.139058	0.0959233	0.0692279	0.0449485
A	A	A2	N#C[S-]	0	0.534979	0.000453179	0.0366323	0.00378938	0	0	0	0	0	0	0	0.1	0	0.25	0	0	0	0	0	0	0.0121921	0.0147044	0.0118569	0	0	0	0	0	0	0.0128825	0.000265172	0	0	0	0	0	0	0	0	0	0	0	0	0	0
A	A	A2	N#CCc1c[nH]c2ccccc12	0	0.494821	0.00306629	0.0773188	0.161196	0.264706	0.277778	0.149123	0.160714	0.133333	0	0.214286	0.2	0	0	0	0	0	0	0	0	0.0191706	0.131103	0.131451	0.0778112	0.0352524	0.0334766	0.0108539	0.00424679	0.000236622	0.176818	0.179356	0.182366	0.144726	0.103909	0.0595715	0.0275535	0.00878704	0.00110952	0.138522	0.152651	0.145383	0.130773	0.0963132	0.0695925	0.0346718
A	A	A2	C=CC1CNC(=S)O1	0	0.646483	0.0548273	0.192865	0.105423	0	0	0.105263	0.0892857	0.116667	0	0.0952381	0.1	0.0625	0.25	0	0	0	0	0	0	0.0245388	0.098295	0.117807	0.0508718	0.0164018	0.0139072	0.00125485	0	0	0.106995	0.101381	0.103365	0.0747178	0.0412325	0.0185459	0.00453944	0	0	0.101911	0.109413	0.113805	0.095262	0.0501637	0.026756	0.00802666
A	A	A2	C=CC(O)CC#N	0	0.545841	0.00176599	0.147823	0.0818622	0	0	0.0964912	0.0714286	0.116667	0	0.0952381	0.1	0.0625	0	0	0	0	0	0	0	0.00943353	0.0515766	0.0476731	0.0316843	0.0120491	0.00647595	0.000531531	0	0	0.0806026	0.077299	0.0712468	0.0580505	0.033663	0.0128715	0.00235995	0	0	0.0920691	0.0899841	0.0848376	0.0828701	0.0505332	0.0244837	0.00462014
A	B	B	C/C=C/c1ccc(OC)cc1	0	0.594546	0.0182258	0.128611	0.171508	0.176471	0.166667	0.175439	0.142857	0.2	0	0.214286	0	0.0625	0	0	0	0	0	0	0	0.0172255	0.114088	0.103438	0.0646545	0.0271365	0.0295736	0.0123542	0.00894062	0.00409125	0.170365	0.169342	0.155587	0.12734	0.0942547	0.0675323	0.0412987	0.0235149	0.0155873	0.160833	0.167096	0.159381	0.127388	0.0972056	0.0828505	0.0597286
A	B	B	O=C1O[C@H]([C@@H](O)CO)C([O-])=C1O	0	0.322369	0.147908	0.18813	0.119804	0	0	0.140351	0.160714	0.116667	0	0.119048	0	0.375	0	0	0	0	0	0	0	0.027479	0.14023	0.158559	0.114799	0.0445261	0.0494927	0.0127676	0.001037	1.7e-05	0.136421	0.140349	0.147584	0.117908	0.0792424	0.0475245	0.0198663	0.00443758	0.00039657	0.164214	0.157996	0.154398	0.153697	0.106057	0.0656318	0.0364261
A	B	B	CN(C)c1ccc(C(=N)c2ccc(N(C)C)cc2)cc1	0	0.551106	0.0027119	0.193662	0.340653	0.352941	0.333333	0.333333	0.303571	0.35	0	0.380952	0.3	0	0	0	0	0	0	0	0	0.0370889	0.240835	0.234051	0.157603	0.0780444	0.096025	0.0537546	0.057002	0.0409498	0.336559	0.331406	0.323991	0.299991	0.253257	0.198716	0.144469	0.119443	0.113626	0.30772	0.321158	0.306598	0.267339	0.25673	0.223888	0.155407
A	B	B	Cn1cnc([N+](=O)[O-])c1Sc1ncnc2nc[nH]c12	0	0.60201	0.0222764	0.129774	0.222757	0.411765	0.416667	0.201754	0.285714	0.116667	0	0.190476	0.7	0.125	0.25	0	0	0	0	0	0	0.0540808	0.290703	0.313092	0.2068	0.109198	0.109562	0.0775709	0.072268	0.0262647	0.256048	0.24454	0.250597	0.200627	0.162244	0.123148	0.121076	0.100583	0.0466704	0.219782	0.23399	0.215968	0.160041	0.131538	0.0979168	0.103414
A	B	B	Oc1ccc(Cl)cc1Cc1ccccc1	0	0.585015	0.0136441	0.0703474	0.226699	0.352941	0.333333	0.201754	0.214286	0.183333	0	0.285714	0	0.0625	0	0	0	0.166667	0	0	0.0526316	0.0420395	0.187912	0.193878	0.119388	0.0552367	0.0888188	0.0500286	0.0385576	0.012764	0.247469	0.24178	0.238549	0.196924	0.141793	0.116402	0.0980853	0.0685688	0.030024	0.192324	0.20175	0.186054	0.181058	0.139584	0.105466	0.0785809
A	B	B	CC(C)(C)c1ccc(O)cc1	0	0.614418	0.0299081	0.119389	0.182342	0.176471	0.166667	0.192982	0.142857	0.233333	0	0.214286	0	0.0625	0	0	0	0	0	0	0	0.0172553	0.112555	0.125511	0.0760129	0.0295174	0.0271271	0.0134746	0.003659	0.000153255	0.173115	0.180144	0.187913	0.169512	0.120916	0.0724251	0.0354817	0.0141558	0.00356913	0.175957	0.18215	0.180539	0.177086	0.172081	0.10986	0.0620039
A	B	B	Nc1cc(Cl)cc(C(=O)O)c1Cl	0.5	0.565068	0.00619831	0.124789	0.141564	0.176471	0.166667	0.122807	0.160714	0.0833333	0	0.142857	0.1	0.125	0	0	0	0.333333	0	0	0.105263	0.0543428	0.165124	0.192636	0.143416	0.0791457	0.0979628	0.0030259	6.15e-05	0	0.169459	0.152556	0.158163	0.139442	0.0951691	0.0498163	0.0119551	0.00121963	0	0.136131	0.132521	0.116431	0.111973	0.0872064	0.0529442	0.0264153
A	B	B	O=C(CCl)c1ccccc1	0	0.546866	0.00193428	0.0854415	0.133534	0.176471	0.166667	0.122807	0.125	0.116667	0	0.166667	0	0.0625	0	0	0	0.166667	0	0	0.0526316	0.0313792	0.116336	0.109633	0.0795487	0.033253	0.0394798	0.0104237	0.000761498	0	0.14832	0.140837	0.136121	0.106435	0.0686526	0.0431573	0.0171349	0.00245006	0	0.11964	0.120508	0.117393	0.10315	0.0665063	0.0501938	0.0237888
A	B	B	O=NN([O-])c1ccccc1.[NH4+]	0	0.448778	0.0205269	0.0476485	0.100779	0.176471	0.166667	0.105263	0.125	0.0833333	0	0.119048	0.2	0.125	0	0	0	0	0	0	0	0.0181688	0.10713	0.0995009	0.0641672	0.0254735	0.0243755	0.00479359	0.00032518	0	0.116914	0.113011	0.111264	0.0871761	0.0507235	0.0265694	0.00862579	0.00107265	0	0.111943	0.113482	0.0987258	0.0925205	0.0601415	0.03526	0.0130381
A	B	B	OC(c1ccc(Cl)cc1)(c1ccc(Cl)cc1)C(Cl)(Cl)Cl	0	0.724831	0.147242	0.203855	0.301009	0.352941	0.333333	0.22807	0.303571	0.15	0	0.309524	0	0.0625	0	0	0	0.833333	0	0	0.263158	0.118004	0.330064	0.523601	0.299127	0.167098	0.251861	0.13555	0.202551	0.0342363	0.352601	0.311246	0.337641	0.301238	0.265175	0.233559	0.169391	0.110409	0.0428089	0.240054	0.235365	0.22981	0.229833	0.192064	0.179692	0.131451
A	B	B	O=C1O[C@H]([C@H](O)CO)C([O-])=C1O	0	0.322369	0.147908	0.18813	0.119804	0	0	0.140351	0.160714	0.116667	0	0.119048	0	0.375	0	0	0	0	0	0	0	0.027479	0.14023	0.158559	0.114799	0.0445261	0.0494927	0.0127676	0.001037	1.7e-05	0.136421	0.140349	0.147584	0.117908	0.0792424	0.0475245	0.0198663	0.00443758	0.00039657	0.164214	0.157996	0.154398	0.153697	0.106057	0.0656318	0.0364261
A	B	B	CCOc1ccc2c(c1)C(C)=CC(C)(C)N2	0	0.630174	0.041216	0.238202	0.275563	0.176471	0.166667	0.280702	0.232143	0.316667	0	0.309524	0.1	0.0625	0	0	0	0	0	0	0	0.0286938	0.192079	0.207553	0.130895	0.0670196	0.0828858	0.0328612	0.0259538	0.0123927	0.265668	0.275189	0.279786	0.256337	0.215275	0.173692	0.116327	0.0702471	0.0488118	0.259198	0.272497	0.278298	0.260068	0.223383	0.183235	0.169737
A	B	B	CC(=O)OC/C=C(\C)CCC=C(C)C	0	0.748572	0.184078	0.332709	0.249961	0	0	0.27193	0.196429	0.333333	0	0.261905	0	0.125	0	0	0	0	0	0	0	0.0253469	0.14787	0.133353	0.073505	0.0397656	0.0560354	0.0384083	0.0299215	0.0189481	0.228392	0.225273	0.199344	0.168552	0.141822	0.118106	0.102911	0.0898465	0.0633733	0.253331	0.24668	0.249821	0.20534	0.184019	0.168561	0.115342
A	B	B	CC[C@H](C)C(=O)O[C@H]1C[C@@H](C)C=C2C=C[C@H](C)[C@H](CC[C@@H]3C[C@@H](O)CC(=O)O3)[C@H]21	0	0.515627	0.000245058	0.58147	0.527776	0	0	0.54386	0.464286	0.6	0	0.547619	0	0.3125	0	0	0	0	0	0	0	0.0623123	0.380688	0.399509	0.269509	0.156979	0.228932	0.156342	0.172995	0.129367	0.503857	0.529504	0.547914	0.519706	0.46064	0.42269	0.413614	0.411915	0.382456	0.521253	0.526436	0.570907	0.613347	0.527363	0.472495	0.421763
A	B	B	CN(Cc1cnc2nc(N)nc(N)c2n1)c1ccc(C(=O)N[C@@H](CCC(=O)O)C(=O)O)cc1	1	0.28432	0.209056	0.299498	0.466232	0.470588	0.472222	0.45614	0.535714	0.366667	0	0.452381	0.8	0.3125	0	0	0	0	0	0	0	0.0766893	0.434131	0.441047	0.285488	0.157372	0.241026	0.148882	0.144001	0.101378	0.495775	0.482564	0.462233	0.415872	0.36387	0.327699	0.288423	0.255641	0.22312	0.473296	0.475322	0.437245	0.417733	0.357366	0.328527	0.276408
A	B	B	CCCCC/C=C\C/C=C\CCCCCCCC(=O)OC	0	0.46617	0.0121153	0.441063	0.425898	0	0	0.45614	0.321429	0.566667	0	0.428571	0	0.125	0	0	0	0	0	0	0	0.0403967	0.239821	0.190238	0.113643	0.060473	0.0899178	0.0555497	0.0557417	0.0432692	0.378748	0.380767	0.33643	0.276994	0.231121	0.203239	0.181072	0.162063	0.147499	0.418609	0.409479	0.427365	0.407711	0.303695	0.266544	0.223214
A	B	B	COS(C)(=O)=O	0	0.50827	0.000882034	0.117704	0.0612033	0	0	0.0789474	0.0535714	0.1	0	0.0238095	0	0.1875	0.25	0	0	0	0	0	0	0.0228037	0.142209	0.0864358	0.0236437	0.00302468	0.000261126	0	0	0	0.0578095	0.0597359	0.0557235	0.0370099	0.0176955	0.00395299	0	0	0	0.0874607	0.0815794	0.0951049	0.0582493	0.033078	0.0185345	0
A	B	B	Cc1ccc2cc3c(ccc4ccccc43)c3c2c1CC3	0	0.587214	0.0146423	0.0838415	0.343952	0.529412	0.583333	0.298246	0.321429	0.266667	0	0.47619	0	0	0	0	0	0	0	0	0	0.0368447	0.267866	0.292559	0.198084	0.105394	0.124657	0.0632396	0.0494944	0.0228438	0.372324	0.394874	0.424427	0.386011	0.331559	0.257291	0.183493	0.134542	0.0843619	0.269412	0.304925	0.306313	0.292786	0.243039	0.232059	0.164306
A	B	B	O=Nc1ccc(Nc2ccccc2)cc1	0	0.48715	0.00490259	0.0261048	0.207145	0.352941	0.333333	0.192982	0.214286	0.166667	0	0.261905	0.2	0.0625	0	0	0	0	0	0	0	0.0272024	0.172959	0.16135	0.0979749	0.0424249	0.0586811	0.0333447	0.0262018	0.0162906	0.226597	0.223783	0.21333	0.170092	0.118477	0.0973177	0.0831935	0.0598468	0.0347001	0.185648	0.196427	0.173915	0.169234	0.120804	0.0846801	0.0679826
A	B	B	Oc1c(Cl)c(Cl)c(Cl)c(Cl)c1Cl	0	0.793408	0.264851	0.168656	0.143277	0.176471	0.166667	0.0877193	0.160714	0.0166667	0	0.119048	0	0.0625	0	0	0	0.833333	0	0	0.263158	0.100924	0.221281	0.27598	0.345455	0.153157	0.0903529	0.00067262	0	0	0.191764	0.150356	0.165836	0.15993	0.0864743	0.0240671	0.00169821	0	0	0.111661	0.10207	0.0938356	0.0969286	0.0544006	0.0189988	0.0025133
A	B	B	Oc1ccc2ccccc2c1N=Nc1ccccc1	0	0.485778	0.00527629	0.0141155	0.275176	0.470588	0.472222	0.245614	0.285714	0.2	0	0.357143	0.2	0.0625	0	0	0	0	0	0	0	0.0357128	0.230933	0.225851	0.147571	0.0706096	0.0945833	0.0572383	0.0578313	0.0359537	0.304266	0.303306	0.293185	0.239897	0.171227	0.137711	0.128734	0.128094	0.10769	0.234721	0.252951	0.223775	0.215805	0.154149	0.116615	0.0924426
A	B	B	CCCCOCCOCCOCc1cc2c(cc1CCC)OCO2	0	0.408562	0.0484196	0.363264	0.423776	0.176471	0.166667	0.447368	0.375	0.5	0	0.428571	0	0.3125	0	0	0	0	0	0	0	0.0516222	0.318427	0.282963	0.169511	0.0941517	0.142832	0.0879277	0.0797295	0.0568108	0.401959	0.408428	0.378319	0.310936	0.268772	0.239904	0.215476	0.186123	0.157816	0.433445	0.43798	0.464262	0.387553	0.29962	0.296951	0.240475
A	B	B	CCCCN(CC)C(=O)SCCC	0	0.53116	0.000195927	0.303727	0.252762	0	0	0.27193	0.178571	0.35	0	0.214286	0.1	0.0625	0.25	0	0	0	0	0	0	0.0353484	0.173255	0.164557	0.104003	0.057184	0.0735345	0.0378713	0.0222602	0.00948953	0.21989	0.217915	0.196402	0.169986	0.148718	0.12866	0.112501	0.0864332	0.0539629	0.250214	0.246082	0.262016	0.234274	0.178317	0.153215	0.135437
A	B	B	Cc1cc(C)c(S(=O)(=O)[O-])cc1N=Nc1cc(S(=O)(=O)[O-])c2ccccc2c1O	0	0.390335	0.0649438	0.169809	0.400827	0.470588	0.472222	0.350877	0.464286	0.233333	0	0.404762	0.2	0.4375	0.5	0	0	0	0	0	0	0.0927637	0.555314	0.475242	0.315985	0.190907	0.272696	0.141139	0.123835	0.125743	0.454679	0.447479	0.443025	0.397324	0.34754	0.278725	0.215945	0.198438	0.209406	0.376671	0.370845	0.359446	0.30893	0.295239	0.266636	0.18803
A	B	B	COC(=O)[C@H]1[C@H]2C[C@@H]3c4[nH]c5cc(OC)ccc5c4CCN3C[C@H]2C[C@@H](OC(=O)c2cc(OC)c(OC)c(OC)c2)[C@@H]1OC	0	0.45239	0.0185984	0.568329	0.722075	0.441176	0.444444	0.710526	0.732143	0.666667	0	0.761905	0.2	0.5625	0	0	0	0	0	0	0	0.102267	0.629728	0.639845	0.472826	0.294099	0.462281	0.277952	0.289648	0.235365	0.737725	0.7502	0.766562	0.752019	0.732121	0.689417	0.635547	0.579437	0.536969	0.710963	0.731068	0.761924	0.704759	0.697599	0.723469	0.635955
A	B	B	C=CCc1ccc2c(c1)OCO2	0	0.583841	0.0131256	0.123145	0.167189	0.176471	0.166667	0.166667	0.160714	0.166667	0	0.214286	0	0.125	0	0	0	0	0	0	0	0.0209573	0.142165	0.144354	0.0767855	0.0336743	0.0346268	0.0159888	0.00910274	0.00138622	0.177186	0.182132	0.180338	0.139062	0.100332	0.0658626	0.041566	0.0226589	0.0087411	0.160737	0.173325	0.1731	0.136164	0.104392	0.0775488	0.0507192
A	B	B	C/C=C/C=C/C(=O)O	0.5	0.608855	0.0263475	0.18446	0.0991576	0	0	0.114035	0.0892857	0.133333	0	0.119048	0	0.125	0	0	0	0	0	0	0	0.012447	0.0656339	0.0596004	0.0304539	0.0144278	0.0182345	0.00882948	0.00221569	5.11e-05	0.0995166	0.0949875	0.0797087	0.0587873	0.0407861	0.0287811	0.0183546	0.00834308	0.00118971	0.111664	0.106988	0.0946037	0.0782947	0.0502963	0.0376565	0.026328
A	B	B	CC/C(=C(\c1ccccc1)c1ccc(OCCN(C)C)cc1)c1ccccc1.O=C(O)CC(O)(CC(=O)O)C(=O)O	0	0.562712	0.00551037	0.239774	0.501326	0.529412	0.5	0.473684	0.446429	0.483333	0	0.595238	0.1	0.0625	0	0	0	0	0	0	0	0.0542845	0.349453	0.323046	0.212232	0.128727	0.228882	0.147887	0.12775	0.0751617	0.504175	0.498972	0.472703	0.422232	0.392991	0.417751	0.416989	0.34352	0.234821	0.436664	0.453283	0.436415	0.397511	0.337549	0.340513	0.348281
A	B	B	CN(C)C(=S)SSC(=S)N(C)C	0	0.784696	0.248008	0.3811	0.219914	0	0	0.184211	0.160714	0.2	0	0.119048	0.2	0	1	0	0	0	0	0	0	0.0711709	0.261825	0.28376	0.198469	0.0614348	0.0881507	0.044395	0.0228714	0.00486969	0.212966	0.173311	0.161407	0.155728	0.112225	0.0696714	0.0633883	0.0571817	0.0351317	0.174187	0.173414	0.170171	0.119936	0.123343	0.0490356	0.0426848
A	B	B	O=C(O)C(Cl)(Cl)Cl	0.5	0.643557	0.0522424	0.154983	0.0571738	0	0	0.0438596	0.0714286	0.0166667	0	0.0238095	0	0.125	0	0	0	0.5	0	0	0.157895	0.0592678	0.113628	0.285353	0.105266	0.00191405	0	0	0	0	0.0818381	0.0571853	0.0763585	0.0370518	0.00562844	0	0	0	0	0.0655563	0.0521364	0.0568357	0.0397819	0.00898017	0	0
A	B	B	CCC(C)(C)c1ccc(O)cc1	0	0.586718	0.0144141	0.146074	0.207476	0.176471	0.166667	0.219298	0.160714	0.266667	0	0.238095	0	0.0625	0	0	0	0	0	0	0	0.0194053	0.125691	0.135601	0.0894775	0.0373704	0.0379046	0.0178619	0.00806386	0.00114995	0.194594	0.202358	0.208112	0.194297	0.153176	0.101149	0.0538124	0.0239836	0.00777539	0.199568	0.205407	0.20585	0.204072	0.194447	0.160524	0.085509
A	B	B	CCNc1cccc(C)c1	0	0.571301	0.00821342	0.103434	0.165047	0.176471	0.166667	0.175439	0.125	0.216667	0	0.190476	0.1	0	0	0	0	0	0	0	0	0.0142419	0.10021	0.0955756	0.0560071	0.0241486	0.0249205	0.00913632	0.00266661	0.00020434	0.154201	0.159137	0.151469	0.122226	0.0870303	0.0636099	0.0411705	0.0194783	0.00475884	0.156362	0.165186	0.163752	0.14404	0.104409	0.079384	0.0621189
A	B	B	CCCc1ccc(O)cc1	0	0.47137	0.0100287	0.0893862	0.157209	0.176471	0.166667	0.166667	0.125	0.2	0	0.190476	0	0.0625	0	0	0	0	0	0	0	0.0151053	0.0994189	0.0965039	0.0571041	0.0216795	0.0240712	0.00963787	0.0056655	0.00104778	0.151635	0.157931	0.15278	0.121959	0.0813796	0.0550629	0.0334213	0.0153595	0.00539597	0.152345	0.158893	0.155185	0.147362	0.103092	0.0718122	0.0507826
A	B	B	CCC(=O)Nc1ccc(Cl)c(Cl)c1	0	0.601523	0.0219993	0.160279	0.185316	0.176471	0.166667	0.166667	0.178571	0.15	0	0.190476	0.1	0.0625	0	0	0	0.333333	0	0	0.105263	0.054881	0.177812	0.194933	0.15472	0.0528542	0.0648194	0.0424843	0.0353182	0.01079	0.202848	0.185255	0.181214	0.151398	0.0987891	0.0758383	0.0631001	0.0419751	0.0194595	0.168325	0.165878	0.160357	0.151732	0.0963912	0.0696598	0.0564536
A	B	B	CCOP(=S)(Oc1ccc([N+](=O)[O-])cc1)c1ccccc1	0	0.645615	0.0540541	0.172249	0.321077	0.352941	0.333333	0.280702	0.321429	0.233333	0	0.309524	0.1	0.25	0.25	0.5	0	0	0	0	0	0.0691086	0.392732	0.360288	0.235026	0.131744	0.165149	0.0859238	0.0824789	0.0588842	0.340289	0.323162	0.310763	0.267996	0.231873	0.207476	0.185828	0.158397	0.113016	0.283433	0.283758	0.273911	0.241848	0.191399	0.167431	0.144524
A	B	B	CCOP(=S)(OCC)SCSC(C)(C)C	0	0.82916	0.339758	0.423541	0.312656	0	0	0.289474	0.214286	0.35	0	0.190476	0	0.125	0.75	0.5	0	0	0	0	0	0.0784163	0.399782	0.407145	0.186473	0.121179	0.119123	0.0786007	0.0418317	0.0219642	0.279147	0.2632	0.251945	0.209281	0.189007	0.149845	0.13621	0.115104	0.0886863	0.272075	0.26483	0.287081	0.223243	0.204877	0.159221	0.121582
A	B	B	CCCCCCCCc1ccc(O)cc1	0	0.352335	0.10718	0.169513	0.282878	0.176471	0.166667	0.298246	0.214286	0.366667	0	0.309524	0	0.0625	0	0	0	0	0	0	0	0.0258552	0.165098	0.146952	0.0872855	0.0392448	0.0553037	0.0332824	0.0317264	0.0230719	0.259032	0.268998	0.253777	0.20759	0.156838	0.128193	0.109972	0.0936522	0.07851	0.270401	0.275178	0.281743	0.282188	0.207586	0.168077	0.133241
A	B	B	CCC(C)c1ccc(O)cc1	0	0.477239	0.00791021	0.109585	0.182342	0.176471	0.166667	0.192982	0.142857	0.233333	0	0.214286	0	0.0625	0	0	0	0	0	0	0	0.0172553	0.112555	0.112899	0.07227	0.0294433	0.0309879	0.0137499	0.00686468	0.00109887	0.173115	0.180144	0.177957	0.153859	0.115181	0.0781059	0.0436169	0.0196716	0.00658568	0.175957	0.18215	0.180511	0.175203	0.138722	0.116168	0.0681458
A	B	B	C[C@]12CC[C@@H]3c4ccc(O)cc4CC[C@H]3[C@@H]1C[C@@H](O)[C@@H]2O	0	0.466575	0.0119457	0.30628	0.363941	0.176471	0.166667	0.368421	0.321429	0.4	0	0.404762	0	0.1875	0	0	0	0	0	0	0	0.041889	0.276313	0.319457	0.233324	0.115544	0.145846	0.0698851	0.0568368	0.0330697	0.355841	0.396025	0.454682	0.452906	0.393282	0.303054	0.206163	0.134826	0.0860919	0.34953	0.373216	0.405796	0.469601	0.444627	0.398861	0.27529
A	B	B	C[C@]12CC[C@@H]3c4ccc(O)cc4CC[C@H]3[C@@H]1CC[C@H]2O	0	0.484984	0.00549866	0.289488	0.357425	0.176471	0.166667	0.359649	0.303571	0.4	0	0.404762	0	0.125	0	0	0	0	0	0	0	0.0381273	0.261017	0.299282	0.212753	0.104585	0.126737	0.060886	0.0483754	0.0263414	0.346271	0.38684	0.442706	0.437193	0.377234	0.285024	0.190406	0.123542	0.0769244	0.334502	0.359986	0.396494	0.45291	0.425313	0.380453	0.252616
A	B	B	O=S(=O)(c1ccc(O)cc1)c1ccc(O)cc1	0	0.41258	0.0451032	0.0757942	0.23238	0.352941	0.333333	0.210526	0.25	0.166667	0	0.261905	0	0.25	0.25	0	0	0	0	0	0	0.0478263	0.286601	0.271136	0.175756	0.078035	0.101194	0.0531703	0.032017	0.0180721	0.260178	0.261185	0.261773	0.224043	0.165403	0.122593	0.0962212	0.0665459	0.0383345	0.217609	0.221504	0.203065	0.199847	0.162459	0.112285	0.080887
A	B	B	CCC(C)(c1ccc(O)cc1)c1ccc(O)cc1	0	0.495598	0.00290421	0.129907	0.296323	0.352941	0.333333	0.289474	0.267857	0.3	0	0.357143	0	0.125	0	0	0	0	0	0	0	0.0337975	0.210362	0.219358	0.152119	0.0779058	0.106251	0.0595738	0.0444046	0.0202699	0.300563	0.305793	0.309574	0.293546	0.263376	0.226559	0.165789	0.100785	0.0515059	0.272156	0.282161	0.26683	0.271284	0.247575	0.250495	0.192714
A	B	B	CCc1cccc(O)c1	0	0.511147	0.000585999	0.0710844	0.132075	0.176471	0.166667	0.140351	0.107143	0.166667	0	0.166667	0	0.0625	0	0	0	0	0	0	0	0.0129554	0.0862831	0.0864143	0.0510679	0.019148	0.0154271	0.00220316	0.000122926	0	0.130156	0.135717	0.132581	0.104832	0.0662218	0.037586	0.0144962	0.00243925	0	0.128734	0.135636	0.129873	0.120397	0.0823726	0.0608714	0.0328559
A	B	B	CCCCCCCOC(=O)c1ccc(O)cc1	0	0.364412	0.0926159	0.187274	0.285075	0.176471	0.166667	0.298246	0.25	0.333333	0	0.309524	0	0.1875	0	0	0	0	0	0	0	0.0333488	0.19691	0.180641	0.111699	0.0542439	0.0730121	0.0460784	0.0399213	0.0293506	0.275422	0.27768	0.256996	0.20914	0.156838	0.127107	0.112576	0.0989204	0.0862364	0.285333	0.28407	0.28496	0.273719	0.201515	0.154763	0.125836
A	B	B	N[C@@H](Cc1cc(I)c(Oc2ccc(O)c(I)c2)c(I)c1)C(=O)O	0.5	0.735569	0.163394	0.361347	0.401886	0.352941	0.333333	0.280702	0.357143	0.2	0	0.333333	0.1	0.25	0	0	0	0	0	0.75	0.157895	0.752024	0.597107	0.716949	0.625323	0.584058	0.43579	0.368996	1	0.137733	0.443752	0.361774	0.366106	0.329201	0.270782	0.232647	0.223559	0.189503	0.101669	0.285894	0.288882	0.260493	0.263863	0.201322	0.151777	0.134083
A	B	B	CC#C[C@]1(O)CC[C@H]2[C@@H]3CCC4=CC(=O)CCC4=C3[C@@H](c3ccc(N(C)C)cc3)C[C@@]21C	0	0.689451	0.0999697	0.588432	0.583243	0.176471	0.166667	0.561404	0.517857	0.583333	0	0.666667	0.1	0.125	0	0	0	0	0	0	0	0.0644961	0.422918	0.463705	0.340576	0.19467	0.304807	0.192687	0.187964	0.127876	0.578183	0.607721	0.659681	0.66662	0.638484	0.601034	0.547499	0.474688	0.375559	0.522526	0.549728	0.586106	0.611818	0.596073	0.60734	0.524766
A	B	B	C#C[C@]1(O)CC[C@H]2[C@@H]3CCC4=CC(=O)CC[C@@H]4[C@H]3CC[C@@]21C	0	0.602391	0.0224936	0.464614	0.396858	0	0	0.394737	0.339286	0.433333	0	0.452381	0	0.125	0	0	0	0	0	0	0	0.0423974	0.285088	0.334253	0.248763	0.124723	0.150564	0.0747697	0.0627382	0.0376192	0.38648	0.424574	0.489738	0.504164	0.450462	0.345756	0.238399	0.164343	0.111143	0.366601	0.388782	0.439269	0.513733	0.491587	0.456708	0.312985
A	B	B	O=P(O)(O)CCCl	1	0.482108	0.00634327	0.13502	0.0848456	0	0	0.0877193	0.0714286	0.1	0	0.0238095	0	0.1875	0	0.5	0	0.166667	0	0	0.0526316	0.040266	0.167217	0.112903	0.0612955	0.0326306	0.00215682	0	0	0	0.0800976	0.0773348	0.0764433	0.053639	0.0279962	0.005294	0	0	0	0.0983301	0.087664	0.0966498	0.0882104	0.0474397	0.0137595	0
A	B	B	CCOP(=O)(NC(C)C)Oc1ccc(SC)c(C)c1	0	0.614542	0.02999	0.310075	0.3436	0.176471	0.166667	0.333333	0.285714	0.366667	0	0.285714	0.1	0.1875	0.25	0.5	0	0	0	0	0	0.0633462	0.357832	0.308866	0.206642	0.111514	0.139544	0.0874713	0.0817915	0.0461962	0.322987	0.316597	0.29159	0.259661	0.231651	0.203017	0.184952	0.16739	0.12898	0.320414	0.317143	0.327915	0.273174	0.234875	0.232777	0.181606
A	B	B	Cc1cccc(O)c1	0	0.538848	0.00082216	0.0443989	0.106941	0.176471	0.166667	0.114035	0.0892857	0.133333	0	0.142857	0	0.0625	0	0	0	0	0	0	0	0.0108054	0.0731472	0.0763247	0.0416577	0.0127356	0.00406144	0.000133879	0	0	0.108677	0.113504	0.112382	0.0852997	0.0441374	0.0165591	0.00295225	0	0	0.105123	0.112379	0.104562	0.093593	0.0676337	0.0350001	0.0131227
A	B	B	CCOP(=S)(OCC)SCn1c(=O)oc2cc(Cl)ccc21	0	0.749481	0.18557	0.352619	0.339168	0.176471	0.166667	0.289474	0.321429	0.25	0	0.261905	0.1	0.25	0.5	0.5	0	0.166667	0	0	0.0526316	0.0984571	0.485312	0.476226	0.26117	0.160973	0.205795	0.135894	0.109836	0.0724637	0.352885	0.32817	0.316985	0.267809	0.238264	0.196485	0.172597	0.15124	0.131615	0.297454	0.296478	0.307448	0.239551	0.197152	0.165841	0.15607
A	B	B	O=C1c2c(O)cccc2Cc2cccc(O)c21	0	0.463632	0.0132053	0.0829791	0.230901	0.352941	0.333333	0.210526	0.25	0.166667	0	0.309524	0	0.1875	0	0	0	0	0	0	0	0.0331995	0.206545	0.225238	0.162668	0.0901495	0.0883458	0.0400436	0.0189771	0.00191122	0.261676	0.270459	0.284104	0.258436	0.203065	0.140037	0.0856172	0.0472549	0.0144447	0.209714	0.22401	0.208209	0.209926	0.175758	0.142567	0.0852327
A	B	B	CC(C)(c1ccc(OCC2CO2)cc1)c1ccc(OCC2CO2)cc1	0	0.543948	0.00147532	0.251783	0.413354	0.352941	0.333333	0.403509	0.392857	0.4	0	0.47619	0	0.25	0	0	0	0	0	0	0	0.0520111	0.339038	0.294279	0.198895	0.101934	0.156345	0.0934493	0.0769095	0.0589376	0.421601	0.436449	0.399859	0.357862	0.322161	0.295349	0.23529	0.171617	0.15213	0.39002	0.411203	0.397347	0.355586	0.30223	0.296424	0.250495
A	B	B	COC(=O)Nc1nc2ccccc2[nH]1	0	0.490589	0.00402638	0.097913	0.174283	0.264706	0.277778	0.175439	0.196429	0.15	0	0.190476	0.3	0.125	0	0	0	0	0	0	0	0.0274722	0.171511	0.176241	0.0947782	0.0461945	0.054878	0.0286536	0.0246729	0.00753979	0.189363	0.188341	0.182626	0.139241	0.100064	0.0700617	0.0579043	0.0452442	0.0267025	0.179135	0.189531	0.179086	0.140664	0.105722	0.0734467	0.0536501
A	B	B	O=c1[nH]c(=O)n(Cl)c(=O)n1Cl	0	0.618014	0.0323295	0.184708	0.0870883	0	0	0.0789474	0.142857	0.0166667	0	0.047619	0.3	0.1875	0	0	0	0.333333	0	0	0.105263	0.0553309	0.173745	0.201674	0.183246	0.0648496	0.0328516	0	0	0	0.120131	0.0954418	0.112183	0.0993251	0.0469267	0.0104915	0	0	0	0.109927	0.102864	0.0984587	0.0931367	0.0436553	0.0106875	0
A	B	B	Cc1cccc(O)c1C	0	0.591917	0.016896	0.0746824	0.132075	0.176471	0.166667	0.140351	0.107143	0.166667	0	0.166667	0	0.0625	0	0	0	0	0	0	0	0.0129554	0.0862831	0.0921425	0.0614502	0.0190928	0.00593756	0.000191256	0	0	0.130156	0.135717	0.135709	0.116522	0.0754567	0.0305109	0.0042175	0	0	0.128734	0.135636	0.129651	0.112691	0.0993017	0.0787368	0.0187467
A	B	B	Clc1ccc(COC(Cn2ccnc2)c2ccc(Cl)cc2Cl)cc1.O=[N+]([O-])O	0	0.69451	0.10617	0.18816	0.373161	0.5	0.472222	0.315789	0.375	0.25	0	0.404762	0.2	0.0625	0	0	0	0.5	0	0	0.157895	0.0954036	0.360834	0.374294	0.233956	0.141692	0.183168	0.141556	0.151269	0.108546	0.412714	0.383652	0.3798	0.315324	0.254257	0.2309	0.249531	0.242409	0.203243	0.315156	0.323686	0.313024	0.287927	0.235954	0.204683	0.180833
A	B	B	CCNc1ccccc1	0	0.518231	0.000114136	0.0731506	0.139913	0.176471	0.166667	0.149123	0.107143	0.183333	0	0.166667	0.1	0	0	0	0	0	0	0	0	0.0120919	0.0870742	0.0797579	0.0449892	0.0174333	0.0181796	0.00543273	0.0011404	5.11e-05	0.132721	0.136924	0.128141	0.0971647	0.0645246	0.0470147	0.0275101	0.00925487	0.00118971	0.132751	0.141929	0.138663	0.125023	0.076383	0.0586732	0.044572
A	B	B	NC(=O)NO	0	0.43389	0.0294784	0.0688393	0.0238664	0	0	0.0526316	0.0357143	0.0666667	0	0	0.2	0.125	0	0	0	0	0	0	0	0.00755331	0.0348131	0.0355601	0.0179142	0.00115221	5.8e-05	0	0	0	0.0218891	0.0238524	0.0258294	0.018688	0.00592361	0.000878442	0	0	0	0.0619447	0.0605176	0.0473623	0.0394963	0.0166596	0.00411878	0
A	B	B	COC(=O)c1ccccc1N	0	0.462764	0.0135888	0.0892222	0.14211	0.176471	0.166667	0.149123	0.142857	0.15	0	0.166667	0.1	0.125	0	0	0	0	0	0	0	0.0195855	0.117174	0.116009	0.0779857	0.037717	0.0317072	0.0064945	0.00122235	5.11e-05	0.149112	0.148147	0.14178	0.119649	0.0853039	0.0539686	0.0291883	0.010881	0.00118971	0.147683	0.150748	0.139707	0.113221	0.0971813	0.07134	0.0435536
A	B	B	O=C(O)CS	0.5	0.529564	0.00011994	0.112682	0.0438527	0	0	0.0526316	0.0357143	0.0666667	0	0.0238095	0	0.125	0.25	0	0	0	0	0	0	0.0190121	0.0484653	0.0478164	0.0347511	0.00118918	2.9e-05	0	0	0	0.0454903	0.0395783	0.0377203	0.0241622	0.00543222	0.000439221	0	0	0	0.0573087	0.0536238	0.0489373	0.0414384	0.0133079	0.00205939	0
A	B	B	c1ccc(OP(Oc2ccccc2)Oc2ccccc2)cc1	0	0.419763	0.0394665	0.0643597	0.344677	0.529412	0.5	0.298246	0.339286	0.25	0	0.404762	0	0.1875	0	0.5	0	0	0	0	0	0.0558537	0.349044	0.300825	0.193543	0.107581	0.159582	0.0950157	0.0980067	0.0691868	0.369861	0.357689	0.324104	0.251213	0.183345	0.176021	0.200136	0.226633	0.213484	0.288592	0.302543	0.272958	0.248999	0.165466	0.138888	0.128299
A	B	B	O=c1n(CC2CO2)c(=O)n(CC2CO2)c(=O)n1CC1CO1	0	0.450001	0.0198631	0.361347	0.275748	0	0	0.289474	0.321429	0.25	0	0.261905	0.3	0.375	0	0	0	0	0	0	0	0.048969	0.306108	0.259287	0.193418	0.125328	0.21309	0.0896604	0.081722	0.0468008	0.29208	0.308199	0.269548	0.248253	0.233685	0.220338	0.190189	0.152351	0.0972778	0.310081	0.325062	0.320725	0.274012	0.240804	0.208732	0.19834
A	B	B	CCCCC(CC)COC(=O)c1ccc(C(=O)OCC(CC)CCCC)c(C(=O)OCC(CC)CCCC)c1	0	0.30277	0.178088	0.640509	0.760496	0.176471	0.166667	0.789474	0.642857	0.9	0	0.761905	0	0.375	0	0	0	0	0	0	0	0.0854239	0.494819	0.450708	0.315372	0.19492	0.324932	0.211683	0.220147	0.185309	0.70674	0.707914	0.657561	0.594218	0.542089	0.510973	0.500116	0.489734	0.484409	0.748782	0.730508	0.764242	0.745266	0.648323	0.589633	0.506386
A	B	B	O=c1n(Cl)c(=O)n(Cl)c(=O)n1Cl	0	0.67954	0.0883629	0.215616	0.0993823	0	0	0.0789474	0.160714	0	0	0.047619	0.3	0.1875	0	0	0	0.5	0	0	0.157895	0.0737846	0.211358	0.244769	0.246657	0.115836	0.0485866	0	0	0	0.141045	0.104396	0.127539	0.116725	0.0634887	0.0139989	0	0	0	0.115957	0.105876	0.101331	0.0983224	0.0465006	0.0116765	0
A	B	B	Cc1ccc(C(C)(C)C)c(O)c1	0	0.667488	0.0752135	0.149672	0.207476	0.176471	0.166667	0.219298	0.160714	0.266667	0	0.238095	0	0.0625	0	0	0	0	0	0	0	0.0194053	0.125691	0.141329	0.0920912	0.0464667	0.0339339	0.0114742	0.00439423	0.000459764	0.194594	0.202358	0.21124	0.196905	0.15293	0.0970323	0.0489945	0.0270114	0.0107074	0.199568	0.205407	0.205628	0.196174	0.20317	0.145634	0.0882595
A	B	B	O=C(O)c1ccc(O)cc1	0.5	0.465955	0.0122058	0.0538504	0.109138	0.176471	0.166667	0.114035	0.125	0.1	0	0.142857	0	0.1875	0	0	0	0	0	0	0	0.018299	0.101538	0.108255	0.0638768	0.023693	0.0195152	0.0101303	0.000975541	1.7e-05	0.125067	0.125181	0.123418	0.0975345	0.0554767	0.0249675	0.0098291	0.00321795	0.00039657	0.120055	0.121122	0.103986	0.0996042	0.0706497	0.0397412	0.0151726
A	B	B	CC(C)=CCC/C(C)=C\CO	0	0.717234	0.136322	0.282339	0.204012	0	0	0.22807	0.142857	0.3	0	0.214286	0	0.0625	0	0	0	0	0	0	0	0.0173151	0.105083	0.0910677	0.0554803	0.0295443	0.0368636	0.0214705	0.0157145	0.00909863	0.178613	0.181349	0.164672	0.139729	0.113995	0.0888383	0.0674033	0.052251	0.0337408	0.206204	0.204504	0.205186	0.172913	0.159783	0.138929	0.093277
A	B	B	Sc1ccccc1	0	0.566068	0.00650262	0.0478384	0.0988523	0.176471	0.166667	0.0877193	0.0714286	0.1	0	0.119048	0	0	0.25	0	0	0	0	0	0	0.0199989	0.0763143	0.0806028	0.0434695	0.00965144	0.00138458	1.91e-05	0	0	0.10402	0.0999373	0.0978987	0.0688861	0.026454	0.00530266	0.00042175	0	0	0.0763255	0.0851482	0.0772048	0.071385	0.0377474	0.0127687	0.00187467
A	B	B	Oc1ccc2ccccc2c1	0	0.485778	0.00527629	0.0141155	0.149838	0.294118	0.305556	0.140351	0.142857	0.133333	0	0.214286	0	0.0625	0	0	0	0	0	0	0	0.0171657	0.118139	0.123143	0.0734439	0.0270553	0.0240548	0.00545936	0.000630768	1.7e-05	0.164867	0.171133	0.174116	0.140691	0.0860551	0.0446518	0.0162256	0.00379291	0.00039657	0.130585	0.144593	0.132072	0.128093	0.0877904	0.0563333	0.0273889
A	B	B	[O-]c1ccccc1	0	0.458185	0.0157035	0	0.0763897	0.176471	0.166667	0.0789474	0.0714286	0.0833333	0	0.119048	0	0.0625	0	0	0	0	0	0	0	0.00864047	0.058754	0.0598763	0.0298968	0.00516035	0.000518538	0	0	0	0.0858227	0.0885002	0.0865171	0.0563347	0.0174598	0.00203732	0	0	0	0.0739499	0.0790064	0.0752561	0.0684717	0.0303879	0.00702195	0
A	B	B	CCCCCCCCCCCCOS(=O)(=O)O.OCCN(CCO)CCO	0.5	0.248874	0.275514	0.286188	0.319058	0	0	0.350877	0.25	0.433333	0	0.261905	0	0.25	0.25	0	0	0	0	0	0	0.0480652	0.295097	0.206152	0.0963471	0.05364	0.0802262	0.0491804	0.0487155	0.0371924	0.282173	0.290287	0.262157	0.209942	0.175318	0.151917	0.132214	0.114278	0.0986301	0.3386	0.327584	0.358492	0.334326	0.250022	0.21545	0.178578
A	B	B	CSCCC=O	0	0.569036	0.00744839	0.159866	0.0876046	0	0	0.0964912	0.0535714	0.133333	0	0.0714286	0	0.0625	0.25	0	0	0	0	0	0	0.0195503	0.0766406	0.0474965	0.0282657	0.0141129	0.00704426	0.000968061	0	0	0.0788791	0.076785	0.0661785	0.0471161	0.0285624	0.013398	0.00460358	0	0	0.089503	0.0869425	0.0918171	0.067415	0.0446284	0.024159	0.0135523
A	B	B	CC(C)(c1ccccc1)c1ccc(Nc2ccc(C(C)(C)c3ccccc3)cc2)cc1	0	0.640217	0.0493687	0.168143	0.562841	0.705882	0.666667	0.517544	0.5	0.516667	0	0.690476	0.1	0	0	0	0	0	0	0	0	0.0590331	0.387151	0.393823	0.266394	0.143882	0.203845	0.108983	0.0929487	0.0756138	0.572274	0.575167	0.576455	0.543856	0.49232	0.431443	0.325385	0.235969	0.208897	0.470709	0.495301	0.474763	0.475388	0.453746	0.443674	0.340753
A	B	B	CNC(=S)[S-]	0	0.596984	0.0195044	0.1163	0.063319	0	0	0.0526316	0.0357143	0.0666667	0	0.0238095	0.1	0	0.5	0	0	0	0	0	0	0.0294772	0.0617774	0.0999242	0.0268179	0.00346203	0	0	0	0	0.0635036	0.0429553	0.0438896	0.0291789	0.0122496	0	0	0	0	0.0485768	0.0496869	0.0503255	0.0313356	0.0152831	0	0
A	B	B	N#C[S-].[NH4+]	0	0.534979	0.000453179	0.0366323	0.00378938	0	0	0	0	0	0	0	0.1	0	0.25	0	0	0	0	0	0	0.0121921	0.0147044	0.0118569	0	0	0	0	0	0	0.0128825	0.000265172	0	0	0	0	0	0	0	0	0	0	0	0	0	0
A	B	B	O=C(O)C(F)(F)C(F)(F)C(F)(F)C(F)(F)C(F)(F)C(F)(F)C(F)(F)C(F)(F)C(F)(F)F	0.5	0.919875	0.571632	0.280691	0.204414	0	0	0.254386	0.5	0.0166667	0	0.214286	0	0.125	0	0	1	0	0	0	1	0.121606	0.442055	0.705358	0.674446	0.348266	0.485572	0.273009	0.242027	0.15925	0.313579	0.302281	0.342168	0.324186	0.253287	0.207294	0.168832	0.133617	0.101927	0.434846	0.308882	0.38614	0.442697	0.30847	0.249121	0.194554
A	B	B	O=C(O)C(F)(F)C(F)(F)C(F)(F)C(F)(F)C(F)(F)C(F)(F)C(F)(F)C(F)(F)F	0.5	0.879238	0.460344	0.254999	0.181064	0	0	0.22807	0.446429	0.0166667	0	0.190476	0	0.125	0	0	0.894737	0	0	0	0.894737	0.108877	0.395224	0.631501	0.597725	0.303615	0.414162	0.225937	0.191602	0.117339	0.279189	0.269244	0.304671	0.286304	0.219905	0.175826	0.138616	0.104491	0.0735151	0.390341	0.277366	0.346169	0.393181	0.270094	0.213724	0.162332
A	B	B	CC(C)OP(=S)(OC(C)C)SCCNS(=O)(=O)c1ccccc1	0	0.569268	0.00752485	0.420501	0.422372	0.176471	0.166667	0.385965	0.357143	0.4	0	0.309524	0.1	0.25	0.75	0.5	0	0	0	0	0	0.0994684	0.568348	0.503425	0.279505	0.178555	0.211723	0.129849	0.135687	0.0968739	0.406821	0.391638	0.368127	0.313023	0.289706	0.249531	0.217726	0.205292	0.160384	0.378736	0.371058	0.389204	0.341679	0.276234	0.250334	0.19297
A	B	B	CC(=O)O.CC(=O)O.N=C(NCCCCCCNC(=N)NC(=N)Nc1ccc(Cl)cc1)NC(=N)Nc1ccc(Cl)cc1	0	0.48286	0.00611658	0.396841	0.558886	0.352941	0.333333	0.535088	0.553571	0.5	0	0.5	1	0	0	0	0	0.333333	0	0	0.105263	0.104944	0.468936	0.453749	0.266908	0.14032	0.207251	0.130989	0.151093	0.0998983	0.562481	0.530968	0.489332	0.412266	0.329195	0.292175	0.276598	0.257029	0.238856	0.525775	0.529585	0.481716	0.485506	0.37375	0.327176	0.292873
A	B	B	CCNC(=O)NC(=O)/C(C#N)=N/OC	0	0.480744	0.0067648	0.247635	0.166555	0	0	0.184211	0.196429	0.166667	0	0.142857	0.4	0.1875	0	0	0	0	0	0	0	0.0298919	0.156184	0.138878	0.0948931	0.0581756	0.0688365	0.0369089	0.0250046	0.0125137	0.173608	0.156828	0.133172	0.114591	0.0965103	0.0817044	0.0641524	0.0469809	0.0333242	0.196233	0.185437	0.170094	0.140151	0.0979857	0.0849866	0.0735552
A	B	B	CC(C)=CCCC(C)=CCCC(C)=CCO	0	0.819092	0.31772	0.413982	0.318846	0	0	0.342105	0.232143	0.433333	0	0.333333	0	0.0625	0	0	0	0	0	0	0	0.0280351	0.168874	0.144616	0.0892796	0.0495584	0.0686715	0.0444696	0.039394	0.0280377	0.283261	0.284611	0.257275	0.22321	0.192541	0.163455	0.140128	0.125441	0.104161	0.309136	0.305585	0.306697	0.267588	0.251154	0.231319	0.173526
A	B	B	CCOC(=O)C(C)Oc1ccc(Oc2nc3ccc(Cl)cc3o2)cc1	0	0.560018	0.00477307	0.198014	0.360282	0.441176	0.444444	0.333333	0.392857	0.266667	0	0.404762	0.1	0.3125	0	0	0	0.166667	0	0	0.0526316	0.0706449	0.349661	0.36374	0.215734	0.110671	0.164917	0.0894849	0.0854343	0.0687586	0.397032	0.381043	0.359242	0.285779	0.228246	0.20516	0.183361	0.159776	0.14119	0.344165	0.349764	0.33741	0.293963	0.200783	0.181085	0.169718
A	B	B	Oc1cc(Cl)ccc1Oc1ccc(Cl)cc1Cl	0	0.657618	0.0652337	0.115751	0.232669	0.352941	0.333333	0.184211	0.25	0.116667	0	0.261905	0	0.125	0	0	0	0.5	0	0	0.157895	0.0805585	0.258001	0.287471	0.195488	0.103163	0.114923	0.0758981	0.0642818	0.0638419	0.277386	0.249382	0.247744	0.202604	0.140746	0.113014	0.10919	0.0834246	0.0525151	0.1958	0.197051	0.176863	0.173855	0.112522	0.0793201	0.0733356
A	B	B	CCOc1nc(C(Cl)(Cl)Cl)ns1	0	0.728617	0.152841	0.222042	0.15666	0.147059	0.138889	0.122807	0.160714	0.0833333	0	0.0952381	0.2	0.0625	0.25	0	0	0.5	0	0	0.157895	0.082798	0.232725	0.399798	0.144226	0.104881	0.0671054	0.0286965	0.0308121	0.00538976	0.18187	0.151144	0.159367	0.0930273	0.0853339	0.045664	0.0358755	0.032451	0.0143714	0.139044	0.134945	0.14127	0.0906274	0.0518204	0.0430879	0.0269524
A	B	B	CC(C)N(C(=O)COc1nnc(C(F)(F)F)s1)c1ccc(F)cc1	0	0.625495	0.0376692	0.241726	0.309111	0.323529	0.305556	0.298246	0.375	0.216667	0	0.309524	0.3	0.125	0.25	0	0.210526	0	0	0	0.210526	0.0744553	0.353357	0.415623	0.246119	0.119546	0.179225	0.0991118	0.116449	0.0901421	0.346223	0.332293	0.318218	0.261359	0.235682	0.21076	0.178357	0.152184	0.129006	0.333696	0.315469	0.318528	0.267236	0.215516	0.209977	0.195638
A	B	B	C#CCC1=C(C)C(OC(=O)C2C(C=C(C)C)C2(C)C)CC1=O	0	0.834971	0.352814	0.475869	0.37824	0	0	0.377193	0.339286	0.4	0	0.428571	0	0.1875	0	0	0	0	0	0	0	0.0440091	0.26786	0.27289	0.179488	0.105198	0.149996	0.0866145	0.0754409	0.0544428	0.374571	0.380849	0.370382	0.332225	0.288689	0.253469	0.224207	0.19468	0.163072	0.358017	0.360284	0.366267	0.337113	0.326741	0.278547	0.207449
A	B	B	O=C(Nc1ccccc1)Nc1cnns1	0	0.520761	3.43e-05	0.0976191	0.194848	0.323529	0.305556	0.175439	0.214286	0.133333	0	0.190476	0.4	0.0625	0.25	0	0	0	0	0	0	0.0416841	0.219066	0.211754	0.0933677	0.0569675	0.0781672	0.0415902	0.0414879	0.0232445	0.215571	0.20567	0.192547	0.135985	0.10221	0.0838304	0.071775	0.0636521	0.0446214	0.177869	0.188837	0.16533	0.142475	0.0989926	0.0792095	0.0570302
A	B	B	CCCCCCCCCc1ccc(O)cc1	0	0.328528	0.139004	0.185539	0.308012	0.176471	0.166667	0.324561	0.232143	0.4	0	0.333333	0	0.0625	0	0	0	0	0	0	0	0.0280052	0.178234	0.157041	0.0933218	0.0427578	0.0609222	0.036986	0.0356937	0.0263693	0.280511	0.291212	0.273976	0.224716	0.17193	0.14242	0.123633	0.10682	0.0913549	0.294012	0.298435	0.307055	0.309153	0.228485	0.187353	0.150788
A	B	B	CCOP(=S)(OCC)O/N=C(\C#N)c1ccccc1	0	0.642441	0.0512731	0.285009	0.300317	0.176471	0.166667	0.27193	0.285714	0.25	0	0.261905	0.2	0.1875	0.25	0.5	0	0	0	0	0	0.0640048	0.365208	0.310306	0.185006	0.104166	0.150856	0.0933217	0.0781865	0.0465323	0.305395	0.28208	0.249567	0.208415	0.181888	0.161897	0.145379	0.136791	0.118093	0.270475	0.266541	0.262499	0.21228	0.154844	0.149561	0.115712
A	B	B	CC1(c2ccc(Oc3ccccc3)cc2)OC(=O)N(Nc2ccccc2)C1=O	0	0.471965	0.00980246	0.146895	0.413023	0.529412	0.5	0.377193	0.446429	0.3	0	0.5	0.2	0.25	0	0	0	0	0	0	0	0.0598082	0.369462	0.38591	0.25075	0.128075	0.19853	0.12057	0.103753	0.0742084	0.453604	0.446934	0.436355	0.37204	0.305198	0.281178	0.250418	0.205189	0.18103	0.3761	0.392451	0.369678	0.35518	0.280619	0.241193	0.213709
A	B	B	O=C(Nc1ccccc1)Nc1ccnc(Cl)c1	0	0.516057	0.00022004	0.0883102	0.233794	0.352941	0.333333	0.210526	0.25	0.166667	0	0.261905	0.3	0.0625	0	0	0	0.166667	0	0	0.0526316	0.0485543	0.22068	0.225537	0.126271	0.0670605	0.0879673	0.0602964	0.042764	0.0375458	0.259646	0.244993	0.230143	0.183609	0.131179	0.107392	0.0930784	0.0843049	0.0763391	0.210722	0.218105	0.19629	0.181941	0.126845	0.102398	0.076929
A	B	B	CNC(=O)/C=C(\C)OP(=O)(OC)OC	0	0.51781	0.00013198	0.279844	0.203937	0	0	0.219298	0.196429	0.233333	0	0.142857	0.1	0.3125	0	0.5	0	0	0	0	0	0.0429242	0.259392	0.211895	0.119798	0.062617	0.0832821	0.047196	0.0311633	0.0107151	0.192357	0.181096	0.15663	0.139719	0.125796	0.106981	0.0871853	0.0591755	0.0360864	0.229209	0.214646	0.22312	0.145529	0.149511	0.124289	0.110962
A	B	B	CCOP(=O)(SC(C)CC)N1CCSC1=O	0	0.609913	0.0270073	0.379002	0.288296	0	0	0.27193	0.232143	0.3	0	0.190476	0.1	0.1875	0.5	0.5	0	0	0	0	0	0.0699112	0.379587	0.372388	0.225945	0.136554	0.117158	0.0693992	0.0352653	0.00539976	0.268961	0.265992	0.260046	0.220574	0.200027	0.17164	0.166614	0.115698	0.0415065	0.266058	0.261396	0.288175	0.238822	0.194668	0.179688	0.167571
A	B	B	C=CCC1=C(C)C(OC(=O)C2C(C=C(C)C)C2(C)C)CC1=O	0	0.819067	0.317667	0.489831	0.389075	0	0	0.394737	0.339286	0.433333	0	0.428571	0	0.1875	0	0	0	0	0	0	0	0.044039	0.269748	0.274834	0.180356	0.105883	0.152185	0.08802	0.0761331	0.0551189	0.37732	0.388655	0.37868	0.338243	0.294781	0.262734	0.233633	0.199693	0.167046	0.373141	0.375488	0.382895	0.354741	0.338303	0.292359	0.229941
A	B	B	C/C=C/C=C/CCCCCCCO	0	0.502501	0.00165762	0.289819	0.25428	0	0	0.280702	0.178571	0.366667	0	0.261905	0	0.0625	0	0	0	0	0	0	0	0.021615	0.131354	0.0997905	0.0607776	0.0320932	0.0460831	0.0269207	0.0249321	0.0174248	0.221572	0.225776	0.198815	0.159067	0.127265	0.107801	0.0918309	0.0765714	0.0618482	0.253427	0.251018	0.256254	0.246297	0.174587	0.145995	0.119214
A	B	B	CCCCCCCCC=CCCCCCCCC1=NCCN1CCO	0	0.257851	0.257816	0.50429	0.523492	0	0	0.561404	0.392857	0.7	0	0.5	0.2	0.0625	0	0	0	0	0	0	0	0.0488814	0.305803	0.255402	0.148774	0.0843122	0.127622	0.0720556	0.0719997	0.056511	0.457886	0.473698	0.43868	0.362264	0.313645	0.281392	0.24498	0.217382	0.198412	0.512503	0.514318	0.549498	0.540234	0.39839	0.378856	0.320051
A	B	B	CCC(=O)O[C@H]1CC[C@H]2[C@@H]3CCC4=CC(=O)CC[C@]4(C)[C@H]3CC[C@]12C	0	0.583081	0.0127951	0.529004	0.464476	0	0	0.473684	0.392857	0.533333	0	0.5	0	0.1875	0	0	0	0	0	0	0	0.0504889	0.331651	0.378248	0.274883	0.148264	0.209778	0.110051	0.0902525	0.0559162	0.441758	0.48411	0.544328	0.554662	0.517396	0.439102	0.341502	0.252692	0.174906	0.443975	0.461366	0.525038	0.586923	0.56659	0.554901	0.432545
A	B	B	O=S1(=O)OCC2C(CO1)C1(Cl)C(Cl)=C(Cl)C2(Cl)C1(Cl)Cl	0	0.710812	0.127418	0.420863	0.274082	0	0	0.201754	0.303571	0.1	0	0.190476	0	0.25	0.25	0	0	1	0	0	0.315789	0.152218	0.478826	0.627026	0.69292	0.323362	0.306408	0.174021	0.0914893	0	0.332217	0.303527	0.384519	0.41653	0.281811	0.157574	0.0880858	0.0345529	0	0.24345	0.236846	0.289223	0.297585	0.248589	0.147482	0.0595791
A	B	B	CN(C)C(=O)Nc1ccccc1	0	0.488853	0.00445792	0.117433	0.175083	0.176471	0.166667	0.184211	0.160714	0.2	0	0.190476	0.2	0.0625	0	0	0	0	0	0	0	0.020872	0.131104	0.126996	0.0764555	0.0325713	0.0467124	0.0226779	0.0105795	0.00182757	0.173156	0.169478	0.161045	0.133563	0.0926182	0.072537	0.0629207	0.042177	0.0164694	0.17531	0.180296	0.173233	0.147363	0.125845	0.0767342	0.0592065
A	B	B	O=C(Nc1ccc([N+](=O)[O-])cc1Cl)c1cc(Cl)ccc1O	0	0.610921	0.0276438	0.1383	0.26558	0.352941	0.333333	0.22807	0.321429	0.133333	0	0.285714	0.2	0.25	0	0	0	0.333333	0	0	0.105263	0.077515	0.296466	0.318216	0.218417	0.117026	0.195625	0.0785307	0.09737	0.0808598	0.315863	0.289105	0.28977	0.250703	0.191271	0.151153	0.123123	0.121015	0.0970598	0.251279	0.24607	0.21778	0.213342	0.170333	0.130167	0.085587
A	B	B	[O-]c1ccccc1-c1ccccc1	0	0.458185	0.0157035	0	0.183854	0.352941	0.361111	0.166667	0.178571	0.15	0	0.261905	0	0.0625	0	0	0	0	0	0	0	0.0214209	0.141265	0.140063	0.0881612	0.0408432	0.0509887	0.0186195	0.00533049	0.00047392	0.203701	0.204963	0.200456	0.162392	0.11503	0.0880433	0.0552005	0.0214627	0.00451392	0.155121	0.165788	0.153654	0.146495	0.0996982	0.0785567	0.0575403
A	B	B	O=C(O)C1=NN(c2ccc(S(=O)(=O)O)cc2)C(=O)C1	1	0.400916	0.0550567	0.202175	0.223853	0.176471	0.166667	0.210526	0.285714	0.133333	0	0.214286	0.2	0.375	0.25	0	0	0	0	0	0	0.0568462	0.330568	0.301303	0.175995	0.0873697	0.109055	0.0610638	0.0725917	0.0481304	0.260629	0.256615	0.255921	0.21021	0.165952	0.124539	0.0894044	0.0761665	0.059549	0.238531	0.234722	0.223334	0.200239	0.154234	0.123036	0.0800948
A	B	B	CCCCC/C=C\C=C\C(=O)OCC	0	0.56792	0.0070852	0.307835	0.249961	0	0	0.27193	0.196429	0.333333	0	0.261905	0	0.125	0	0	0	0	0	0	0	0.0253469	0.14787	0.121896	0.0705538	0.0382508	0.0513079	0.0295115	0.0285199	0.0208467	0.228392	0.225273	0.193088	0.153342	0.125074	0.105117	0.0871808	0.0741087	0.0631667	0.253331	0.24668	0.250266	0.225213	0.151164	0.130519	0.102821
A	B	B	CCc1occc(=O)c1O	0	0.411687	0.04583	0.200963	0.119973	0	0	0.131579	0.125	0.133333	0	0.142857	0	0.1875	0	0	0	0	0	0	0	0.0183288	0.106847	0.111604	0.0791187	0.0277764	0.0166636	0.00199439	6.15e-05	0	0.127816	0.129991	0.127085	0.10308	0.0676056	0.0388665	0.0133612	0.00121963	0	0.135179	0.136475	0.130721	0.120364	0.0786722	0.059284	0.0327445
A	B	B	O=[PH](Oc1ccccc1)Oc1ccccc1	0	0.527258	4.29e-05	0.0228046	0.237212	0.352941	0.333333	0.210526	0.232143	0.183333	0	0.261905	0	0.1875	0	0.5	0	0	0	0	0	0.0430732	0.264288	0.212558	0.129771	0.0700092	0.0914091	0.0412404	0.0333602	0.0230622	0.251983	0.246065	0.223486	0.171379	0.122761	0.101652	0.0860266	0.0785028	0.0711612	0.207421	0.212459	0.204848	0.172103	0.117267	0.100311	0.0722266
A	B	B	C1=Cc2ccccc2C1	0	0.589049	0.0155024	0.0829625	0.129023	0.176471	0.166667	0.122807	0.107143	0.133333	0	0.190476	0	0	0	0	0	0	0	0	0	0.0112839	0.091595	0.0962941	0.0478198	0.0143213	0.00337261	9.56e-05	0	0	0.136567	0.14754	0.154589	0.108998	0.0596133	0.0185443	0.00210875	0	0	0.10707	0.123309	0.123913	0.110479	0.0682308	0.0381703	0.00937335
A	B	B	CCCCCCCCCCCCCOP(=O)(O)O	1	0.234408	0.305267	0.305484	0.35554	0	0	0.385965	0.267857	0.483333	0	0.285714	0	0.25	0	0.5	0	0	0	0	0	0.0492238	0.30407	0.217131	0.1034	0.0571153	0.0858133	0.0528633	0.0526607	0.0404715	0.305027	0.315291	0.285368	0.231254	0.192596	0.168643	0.148274	0.12976	0.113732	0.367051	0.354057	0.386268	0.371972	0.274354	0.239953	0.200883
A	B	B	CCCCCCCCCCCCN1CCCC1=O	0	0.218512	0.339721	0.326614	0.369169	0	0	0.403509	0.267857	0.516667	0	0.357143	0.1	0.0625	0	0	0	0	0	0	0	0.0331132	0.212632	0.187675	0.106084	0.0515082	0.0750328	0.0457569	0.0450483	0.0341444	0.319624	0.338	0.324007	0.26213	0.206526	0.177578	0.156854	0.13803	0.121799	0.366916	0.369182	0.409019	0.411555	0.292984	0.247583	0.207828
A	B	B	CC(C)c1ccc(O)cc1	0	0.533135	0.000315735	0.0926451	0.157209	0.176471	0.166667	0.166667	0.125	0.2	0	0.190476	0	0.0625	0	0	0	0	0	0	0	0.0151053	0.0994189	0.10281	0.0625196	0.0227785	0.0204715	0.00936261	0.00245982	0.00010217	0.151635	0.157931	0.157758	0.132903	0.090445	0.053335	0.0252861	0.00984371	0.00237942	0.152345	0.158893	0.155199	0.148228	0.117152	0.0840389	0.0446407
A	B	B	CCCCCCCCCCCCCCOS(=O)(=O)[O-]	0	0.145231	0.522369	0.305701	0.363908	0	0	0.394737	0.285714	0.483333	0	0.309524	0	0.25	0.25	0	0	0	0	0	0	0.0523502	0.320111	0.224647	0.106935	0.06045	0.0910594	0.0563214	0.0563651	0.0435504	0.323757	0.331924	0.299545	0.240009	0.203782	0.17787	0.157134	0.1383	0.122063	0.378261	0.363983	0.404575	0.376073	0.289454	0.247702	0.207937
A	B	B	CC(C)c1cccc(O)c1	0	0.533135	0.000315735	0.0926451	0.157209	0.176471	0.166667	0.166667	0.125	0.2	0	0.190476	0	0.0625	0	0	0	0	0	0	0	0.0151053	0.0994189	0.10281	0.0625196	0.0257236	0.0267928	0.00427244	0.000245852	0	0.151635	0.157931	0.157758	0.132903	0.0924996	0.0586128	0.0260401	0.00487851	0	0.152345	0.158893	0.155199	0.148228	0.117206	0.0867427	0.0525891
A	B	B	CC(C)(C)c1cccc(O)c1	0	0.614418	0.0299081	0.119389	0.182342	0.176471	0.166667	0.192982	0.142857	0.233333	0	0.214286	0	0.0625	0	0	0	0	0	0	0	0.0172553	0.112555	0.125511	0.0760129	0.0324625	0.0381584	0.00634172	0.000368778	0	0.173115	0.180144	0.187913	0.169512	0.122971	0.0796396	0.037584	0.00731776	0	0.175957	0.18215	0.180539	0.177086	0.172135	0.112614	0.0723223
A	B	B	O=C(O)Cc1cc(I)c(Oc2ccc(O)c(I)c2)c(I)c1	0.5	0.808263	0.294843	0.318079	0.362398	0.352941	0.333333	0.236842	0.321429	0.15	0	0.309524	0	0.25	0	0	0	0	0	0.75	0.157895	0.746976	0.569596	0.688599	0.599384	0.576286	0.416385	0.377241	0.824165	0.125393	0.410138	0.326627	0.329788	0.292785	0.238121	0.199799	0.181282	0.144132	0.085774	0.243238	0.246176	0.219886	0.214995	0.153058	0.120686	0.0977836
A	B	B	CCC(C)(C)C1CCC(=O)CC1	0	0.625669	0.0377979	0.275892	0.229146	0	0	0.254386	0.160714	0.333333	0	0.238095	0	0.0625	0	0	0	0	0	0	0	0.019465	0.129153	0.142119	0.0956073	0.0408306	0.0414525	0.0185106	0.00745441	0.000810821	0.200093	0.219083	0.236231	0.227748	0.183728	0.123759	0.0646477	0.021921	0.00313902	0.229816	0.2333	0.263932	0.28068	0.264851	0.226065	0.128738
A	B	B	CCn1nc(C)c2c1C(=O)NCC(c1ccc(O)cc1)=N2	0	0.47447	0.00887852	0.219015	0.306937	0.323529	0.305556	0.298246	0.321429	0.266667	0	0.333333	0.4	0.125	0	0	0	0	0	0	0	0.0431807	0.270443	0.282168	0.199747	0.105324	0.140547	0.0770101	0.0626079	0.0364943	0.322126	0.325244	0.323029	0.29624	0.250788	0.217809	0.188577	0.135957	0.0912437	0.294475	0.309937	0.298885	0.281684	0.224206	0.195415	0.190786
A	B	B	O=C(NO)C1(NS(=O)(=O)c2ccc(Oc3ccc(F)cc3)cc2)CCOCC1	0	0.300819	0.181245	0.23562	0.402362	0.352941	0.333333	0.385965	0.446429	0.316667	0	0.404762	0.2	0.375	0.25	0	0.0526316	0	0	0	0.0526316	0.0792758	0.462771	0.433184	0.29856	0.171902	0.261661	0.13645	0.114718	0.086598	0.43342	0.43329	0.430243	0.386182	0.331711	0.29689	0.25566	0.207841	0.159247	0.40762	0.406649	0.400686	0.401002	0.335466	0.30982	0.240079
A	B	B	CN1CCN(c2ccccc2/C=C2\SCCN(c3ccc(Cl)c(Cl)c3)C2=O)CC1	0	0.661354	0.0689281	0.417633	0.488483	0.352941	0.333333	0.429825	0.464286	0.383333	0	0.5	0.3	0.0625	0.25	0	0	0.333333	0	0	0.105263	0.103523	0.455216	0.47309	0.347963	0.161075	0.273087	0.191239	0.193937	0.123491	0.513497	0.495562	0.500242	0.458315	0.38572	0.361293	0.337631	0.293669	0.248856	0.417334	0.434513	0.439102	0.420781	0.344166	0.320469	0.274508
A	B	B	Nc1cc2c3c(c1)C(c1ccccc1)=N[C@@H](NC(=O)c1cccnc1)C(=O)N3CC2	0	0.381622	0.0736978	0.209525	0.446519	0.529412	0.5	0.403509	0.482143	0.316667	0	0.52381	0.5	0.125	0	0	0	0	0	0	0	0.0630698	0.39856	0.413028	0.290966	0.171825	0.273693	0.172834	0.171004	0.109208	0.48685	0.490326	0.495299	0.453864	0.397998	0.378313	0.362524	0.330512	0.272627	0.396541	0.422397	0.404243	0.398923	0.326097	0.302198	0.296582
A	B	B	NC(=O)N(O)[C@@H]1COc2cc(OCc3ccccc3)ccc21	0	0.406165	0.0504545	0.157236	0.316393	0.352941	0.333333	0.307018	0.339286	0.266667	0	0.357143	0.2	0.25	0	0	0	0	0	0	0	0.0470577	0.28775	0.290038	0.183428	0.0945625	0.13148	0.0689231	0.0645089	0.0472919	0.338474	0.339857	0.33618	0.282432	0.226003	0.183618	0.153709	0.130646	0.106588	0.310053	0.323533	0.306932	0.287271	0.230062	0.198149	0.140412
A	B	B	CCOC(=O)[C@]1(c2ccccc2)Oc2ccccc2[C@@H]1N	0	0.443008	0.0238044	0.153144	0.320657	0.352941	0.333333	0.307018	0.321429	0.283333	0	0.380952	0.1	0.1875	0	0	0	0	0	0	0	0.0425477	0.26717	0.284417	0.208109	0.124603	0.177821	0.0921631	0.0530743	0.020107	0.338249	0.344041	0.347603	0.313359	0.284514	0.264763	0.230024	0.163969	0.0930748	0.299592	0.313529	0.308388	0.299489	0.245391	0.239235	0.214587
A	B	B	NCc1cccc(C2CCN(C(=O)c3ccc(C#Cc4ccccc4F)o3)CC2)c1	0	0.415043	0.0431279	0.250327	0.474501	0.5	0.472222	0.438596	0.482143	0.383333	0	0.571429	0.2	0.125	0	0	0.0526316	0	0	0	0.0526316	0.0640242	0.389995	0.3863	0.246008	0.127667	0.186183	0.118852	0.112263	0.082122	0.505357	0.504197	0.494241	0.423484	0.346801	0.303441	0.277155	0.23685	0.193761	0.427325	0.441968	0.429974	0.418591	0.330049	0.287872	0.251157
A	B	B	CCOC(=O)O[C@H](C)OC(=O)c1ccc2c(c1)cc(C(=O)NC1CCN(C(C)C)CC1)n2Cc1cc(-c2ccc(Cl)s2)on1	0	0.607896	0.0257566	0.548671	0.712504	0.558824	0.583333	0.666667	0.732143	0.583333	0	0.714286	0.4	0.4375	0.25	0	0	0.166667	0	0	0.0526316	0.129769	0.664554	0.718939	0.404925	0.242021	0.370023	0.254149	0.252682	0.231137	0.744454	0.727079	0.711311	0.607379	0.556	0.508238	0.475955	0.459065	0.468286	0.672521	0.68207	0.685772	0.627264	0.534582	0.500964	0.423247
A	B	B	CCCCc1ccc(O)cc1	0	0.447563	0.0211969	0.105412	0.182342	0.176471	0.166667	0.192982	0.142857	0.233333	0	0.214286	0	0.0625	0	0	0	0	0	0	0	0.0172553	0.112555	0.106594	0.0631404	0.0251926	0.03283	0.016398	0.0103652	0.00470888	0.173115	0.180144	0.17298	0.139085	0.0964714	0.0712882	0.0534112	0.0330293	0.0149828	0.175957	0.18215	0.180497	0.174327	0.123991	0.090973	0.0631577
A	B	B	Oc1ccc2c(c1)-c1ccccc1C2	0	0.523489	4.18e-07	0.0394393	0.20357	0.352941	0.361111	0.184211	0.196429	0.166667	0	0.285714	0	0.0625	0	0	0	0	0	0	0	0.0235559	0.165019	0.178318	0.107396	0.0472839	0.0529067	0.0198247	0.00639787	0.00054129	0.223806	0.236568	0.250502	0.206734	0.148625	0.0940408	0.0546744	0.0198614	0.00409644	0.17117	0.19201	0.184184	0.175143	0.133452	0.095936	0.0608788
A	B	B	CCCCCCCCc1ccc(S(=O)(=O)[O-])cc1	0	0.289594	0.199951	0.202961	0.314053	0.176471	0.166667	0.315789	0.267857	0.35	0	0.309524	0	0.1875	0.25	0	0	0	0	0	0	0.048469	0.298857	0.236442	0.134745	0.0651126	0.0796335	0.0481466	0.0495592	0.0378937	0.303189	0.309686	0.294519	0.243232	0.191693	0.148306	0.124922	0.113686	0.0980522	0.302737	0.297638	0.316818	0.298708	0.235446	0.187836	0.138112
A	B	B	CCCCCCCCOC(=O)c1ccc(O)cc1	0	0.340605	0.122344	0.203299	0.310209	0.176471	0.166667	0.324561	0.267857	0.366667	0	0.333333	0	0.1875	0	0	0	0	0	0	0	0.0354988	0.210046	0.19073	0.117736	0.0577569	0.0786305	0.049782	0.0438886	0.0333835	0.296902	0.299893	0.277195	0.226267	0.171929	0.141334	0.126237	0.112088	0.0979577	0.308945	0.307327	0.310272	0.300684	0.222414	0.174039	0.143382
A	B	B	Cc1[nH]cnc1C[C@H]1CCc2c(C)c3ccccc3n2C1=O	0	0.561456	0.00516001	0.216673	0.350633	0.411765	0.416667	0.333333	0.339286	0.316667	0	0.404762	0.3	0.0625	0	0	0	0	0	0	0	0.0429408	0.287673	0.308585	0.200002	0.107576	0.152501	0.0838388	0.0605567	0.0456119	0.362109	0.37712	0.395387	0.352198	0.310074	0.256952	0.209505	0.151222	0.117442	0.316112	0.340831	0.348065	0.327579	0.287941	0.257228	0.213119
A	B	B	O=C(O)c1cccc(N(Cc2cccnc2)c2ccc(OC(F)F)c(OC(F)F)c2)c1	0.5	0.633373	0.043733	0.162217	0.405991	0.529412	0.5	0.385965	0.5	0.266667	0	0.47619	0.2	0.25	0	0	0.210526	0	0	0	0.210526	0.0788758	0.41609	0.435146	0.252133	0.158728	0.294878	0.186443	0.21161	0.149806	0.463443	0.446561	0.422371	0.37179	0.348746	0.358898	0.35229	0.324288	0.272995	0.424524	0.409124	0.395961	0.324119	0.295702	0.307062	0.282564
A	B	B	Oc1nc2ccccc2s1	0	0.534599	0.0004228	0.0570107	0.123187	0.264706	0.277778	0.105263	0.125	0.0833333	0	0.142857	0.1	0.0625	0.25	0	0	0	0	0	0	0.0287492	0.145348	0.173675	0.0737841	0.0253168	0.0146335	0.00110116	4.1e-05	0	0.141706	0.143432	0.147194	0.0991381	0.0555019	0.0209507	0.00618259	0.000813084	0	0.103761	0.117599	0.107005	0.0859895	0.0512804	0.0276311	0.013007
A	B	B	CSCCCCSC#N	0	0.595381	0.0186587	0.2377	0.158437	0	0	0.149123	0.107143	0.183333	0	0.119048	0.1	0	0.5	0	0	0	0	0	0	0.0380622	0.148901	0.101748	0.0519774	0.0273503	0.0496011	0.0199049	0.0146109	0.00342823	0.148046	0.137728	0.116024	0.0890656	0.0687963	0.0508342	0.0337858	0.0205811	0.00848695	0.135459	0.133797	0.137723	0.113922	0.0862936	0.0603305	0.0367493
B	C	C	c1ccc(-c2ccccc2)cc1	0	0.523828	0	0	0.182755	0.352941	0.361111	0.166667	0.160714	0.166667	0	0.261905	0	0	0	0	0	0	0	0	0	0.0176741	0.127227	0.121306	0.0711258	0.0306589	0.0394111	0.0146614	0.0050258	0.00047392	0.195506	0.198568	0.192143	0.151932	0.10505	0.0805716	0.0512677	0.0207965	0.00451392	0.147655	0.162673	0.150199	0.141563	0.0949611	0.0742376	0.0551904
B	C	C	CCCCOC(=O)c1ccccc1C(=O)OCc1ccccc1	0	0.467311	0.0116407	0.185647	0.363086	0.352941	0.333333	0.350877	0.357143	0.333333	0	0.428571	0	0.25	0	0	0	0	0	0	0	0.0477111	0.282801	0.26504	0.172435	0.0995408	0.153592	0.0841107	0.0871312	0.0676785	0.378642	0.371426	0.343104	0.286634	0.228993	0.199342	0.192992	0.192572	0.178169	0.342798	0.343257	0.333592	0.301785	0.240149	0.194094	0.154072
B	C	C	c1ccc2c(c1)ccc1cc3c(ccc4ccccc43)cc12	0	0.523828	0	0	0.347416	0.647059	0.722222	0.289474	0.339286	0.233333	0	0.5	0	0	0	0	0	0	0	0	0	0.038935	0.277226	0.291664	0.196567	0.0985311	0.130993	0.0682132	0.0570005	0.0340528	0.388304	0.401475	0.418454	0.377675	0.305569	0.245487	0.188368	0.143656	0.103937	0.262775	0.297775	0.282198	0.277697	0.221336	0.191606	0.144032
B	C	C	Cc1c2ccccc2c(C)c2c1ccc1ccccc12	0	0.629967	0.041056	0.0605669	0.329653	0.529412	0.583333	0.289474	0.303571	0.266667	0	0.452381	0	0	0	0	0	0	0	0	0	0.0347246	0.24537	0.260663	0.186941	0.102349	0.134104	0.0594039	0.0378007	0.0140015	0.353594	0.36606	0.380046	0.358834	0.320839	0.27311	0.195411	0.117922	0.0572346	0.260925	0.288818	0.279777	0.262246	0.231336	0.233052	0.193854
B	C	C	c1ccc(NNc2ccccc2)cc1	0	0.454325	0.0176048	0.0363262	0.211464	0.352941	0.333333	0.201754	0.196429	0.2	0	0.261905	0.2	0	0	0	0	0	0	0	0	0.0234706	0.159712	0.146559	0.0839422	0.0344519	0.0487885	0.0309919	0.0277884	0.0130536	0.219776	0.220195	0.206192	0.155536	0.101243	0.0858035	0.0841488	0.0737638	0.0482068	0.185744	0.201934	0.181746	0.172202	0.118894	0.0856242	0.0647134
B	C	C	O=c1ccc(=O)[nH][nH]1	0	0.439908	0.0256655	0.137882	0.0667638	0	0	0.0789474	0.0892857	0.0666667	0	0.0714286	0.2	0.125	0	0	0	0	0	0	0	0.0139137	0.0808937	0.0871645	0.0454257	0.00898669	0.00736726	0	0	0	0.078079	0.0799017	0.0812962	0.0575382	0.0209721	0.0039361	0	0	0	0.0874064	0.0900714	0.0849412	0.0767882	0.0339586	0.00821145	0
B	C	C	CN1CCCC1=O	0	0.459838	0.0149225	0.139312	0.092697	0	0	0.114035	0.0714286	0.15	0	0.0952381	0.1	0.0625	0	0	0	0	0	0	0	0.0094634	0.0681374	0.0755459	0.0354523	0.00435872	0.000348167	0	0	0	0.0833519	0.0936515	0.103467	0.0740229	0.0304639	0.00527065	0	0	0	0.107193	0.113355	0.13055	0.113577	0.068015	0.0247127	0
B	C	C	CCC1(c2ccccc2)C(=O)N=C([O-])NC1=O	0	0.382606	0.0726818	0.17257	0.225594	0.176471	0.166667	0.219298	0.25	0.183333	0	0.261905	0.2	0.1875	0	0	0	0	0	0	0	0.0347408	0.203248	0.222855	0.166216	0.100589	0.102723	0.040295	0.0154178	0.00403206	0.247111	0.247288	0.254976	0.244819	0.208952	0.159145	0.0953457	0.0378112	0.00900503	0.223266	0.225027	0.222344	0.221718	0.190589	0.173848	0.118144
B	C	C	Oc1ccccc1	0	0.485778	0.00527629	0.0141155	0.081807	0.176471	0.166667	0.0877193	0.0714286	0.1	0	0.119048	0	0.0625	0	0	0	0	0	0	0	0.00865541	0.0600114	0.060507	0.0306397	0.00562898	0.000922287	1.91e-05	0	0	0.0871974	0.0912902	0.089054	0.0602382	0.0218315	0.00453701	0.00042175	0	0	0.0815119	0.0891218	0.0794723	0.0745758	0.0395843	0.0133225	0.00187467
B	C	C	C[C@]12CC(=O)[C@H]3[C@@H](CCC4=CC(=O)C=C[C@@]43C)[C@@H]1CC[C@]2(O)C(=O)CO	0	0.46193	0.013963	0.530097	0.430705	0	0	0.429825	0.410714	0.433333	0	0.47619	0	0.3125	0	0	0	0	0	0	0	0.0558027	0.341597	0.404791	0.322523	0.185747	0.247001	0.116191	0.0992689	0.0590976	0.43392	0.468763	0.540392	0.572883	0.543162	0.439761	0.308014	0.216971	0.152982	0.420172	0.431499	0.472291	0.545446	0.554105	0.550637	0.391793
B	C	C	O=S1(=O)CCCO1	0	0.469468	0.0107689	0.122892	0.0755024	0	0	0.0877193	0.0714286	0.1	0	0.047619	0	0.1875	0.25	0	0	0	0	0	0	0.0249238	0.164705	0.126379	0.0332404	0.00237612	0	0	0	0	0.0765395	0.0885504	0.0963061	0.0530635	0.0116987	0	0	0	0	0.0959479	0.0976862	0.121965	0.0981016	0.0341117	0	0
B	C	C	O[Sn](c1ccccc1)(c1ccccc1)c1ccccc1	0	0.485778	0.00527629	0.0141155	0.370129	0.529412	0.5	0.289474	0.303571	0.266667	0	0.404762	0	0.0625	0	0	0	0	0	0	0	0.241344	0.671027	0.647041	0.425429	0.180677	0.167929	0.0794172	0.047178	0.0125316	0.406726	0.404224	0.40655	0.367199	0.310388	0.282798	0.237578	0.149477	0.0608592	0.264922	0.280251	0.258483	0.260564	0.222057	0.217811	0.205374
B	C	C	Oc1ccccc1Cl	0	0.547304	0.00200855	0.0450236	0.0941011	0.176471	0.166667	0.0877193	0.0892857	0.0833333	0	0.119048	0	0.0625	0	0	0	0.166667	0	0	0.0526316	0.0271091	0.0922652	0.103601	0.0739926	0.0148748	0.00191365	1.91e-05	0	0	0.108111	0.103103	0.10441	0.077875	0.0312674	0.00586635	0.00042175	0	0	0.0875417	0.0917115	0.082345	0.0790201	0.042672	0.014024	0.00187467
B	C	C	O=Cc1ccccc1O	0	0.469873	0.010609	0.048757	0.102622	0.176471	0.166667	0.105263	0.107143	0.1	0	0.142857	0	0.125	0	0	0	0	0	0	0	0.0145372	0.0862419	0.0857539	0.057023	0.0210414	0.00854058	0.000341813	0	0	0.115497	0.115996	0.113753	0.0901234	0.0489057	0.0164122	0.00195628	0	0	0.105027	0.107892	0.0957438	0.0900601	0.064488	0.0335899	0.0063921
B	C	C	c1ccc(Nc2ccccc2)cc1	0	0.489076	0.00440121	0.0181631	0.19711	0.352941	0.333333	0.184211	0.178571	0.183333	0	0.261905	0.1	0	0	0	0	0	0	0	0	0.0205723	0.143314	0.135077	0.0758004	0.0317313	0.0470735	0.0259409	0.0157055	0.00417719	0.207641	0.20896	0.197515	0.150874	0.102175	0.0885131	0.0765232	0.0494191	0.0202864	0.1667	0.182196	0.166013	0.157873	0.106253	0.0752087	0.0638293
B	C	C	CCc1ccc(O)cc1	0	0.511147	0.000585999	0.0710844	0.132075	0.176471	0.166667	0.140351	0.107143	0.166667	0	0.166667	0	0.0625	0	0	0	0	0	0	0	0.0129554	0.0862831	0.0864143	0.0510679	0.0162029	0.0138159	0.00525059	0.00126064	5.11e-05	0.130156	0.135717	0.132581	0.104832	0.0641672	0.034245	0.0150906	0.00553167	0.00118971	0.128734	0.135636	0.129873	0.120397	0.0823183	0.0582177	0.0272775
B	C	C	COc1ccc(C(=O)c2ccccc2O)c(O)c1	0	0.42164	0.0380561	0.0979213	0.248252	0.352941	0.333333	0.236842	0.267857	0.2	0	0.309524	0	0.25	0	0	0	0	0	0	0	0.0369911	0.215902	0.216564	0.152205	0.0831549	0.100591	0.0588835	0.0406921	0.0217376	0.273995	0.270047	0.261775	0.229649	0.182896	0.147736	0.120026	0.0860994	0.0519945	0.239866	0.244539	0.218588	0.20133	0.16731	0.142447	0.109198
B	C	C	COc1ccc(C(=O)c2ccccc2)c(O)c1	0	0.459689	0.0149919	0.0838058	0.241736	0.352941	0.333333	0.22807	0.25	0.2	0	0.309524	0	0.1875	0	0	0	0	0	0	0	0.0332294	0.200606	0.197176	0.134427	0.0712366	0.0886663	0.0468311	0.0353135	0.0174641	0.264425	0.260862	0.250924	0.215286	0.168093	0.136424	0.108875	0.0771619	0.0476266	0.224838	0.231309	0.210917	0.190294	0.152924	0.12843	0.099873
B	C	C	CC(C)NCC(O)COc1ccc(CC(N)=O)cc1	0	0.390757	0.0645342	0.261395	0.313784	0.176471	0.166667	0.333333	0.285714	0.366667	0	0.309524	0.2	0.1875	0	0	0	0	0	0	0	0.0391453	0.227372	0.217735	0.129379	0.0659849	0.106078	0.0566867	0.0488813	0.0366981	0.299693	0.301005	0.283664	0.240142	0.192123	0.167719	0.139542	0.107025	0.0974886	0.323422	0.323043	0.317877	0.310087	0.24189	0.193392	0.170823
B	C	C	N#Cc1ccc(C(c2ccc(C#N)cc2)n2cncn2)cc1	0	0.526489	2.58e-05	0.102886	0.304353	0.5	0.472222	0.263158	0.339286	0.183333	0	0.380952	0.5	0	0	0	0	0	0	0	0	0.0427062	0.269031	0.2581	0.163028	0.0969216	0.153435	0.0851435	0.0705795	0.0486275	0.344333	0.330411	0.322678	0.280365	0.246187	0.231729	0.201241	0.144368	0.0975336	0.255066	0.270902	0.246009	0.22911	0.199236	0.179838	0.159142
B	C	C	c1ccc2c(c1)c1cccc3ccc4cccc2c4c31	0	0.523828	0	0	0.307983	0.588235	0.666667	0.254386	0.303571	0.2	0	0.452381	0	0	0	0	0	0	0	0	0	0.0346649	0.252842	0.274113	0.193595	0.106636	0.139691	0.0541226	0.022196	0.00226743	0.348095	0.364854	0.389577	0.362061	0.312832	0.257184	0.167771	0.0792194	0.0201902	0.230677	0.266464	0.256399	0.253281	0.20324	0.184117	0.14377
B	C	C	CCCCNC(=O)n1c(NC(=O)OC)nc2ccccc21	0	0.431038	0.0313775	0.224927	0.309988	0.264706	0.277778	0.315789	0.321429	0.3	0	0.309524	0.4	0.1875	0	0	0	0	0	0	0	0.0448522	0.268085	0.266126	0.166277	0.102678	0.149524	0.095415	0.0794061	0.0451152	0.315715	0.30975	0.293022	0.247122	0.213001	0.191075	0.182097	0.1638	0.134233	0.316139	0.320926	0.314984	0.273296	0.217875	0.184719	0.168163
B	C	C	c1ccc2cc3c(cc2c1)-c1cccc2cccc-3c12	0	0.523828	0	0	0.307983	0.588235	0.666667	0.254386	0.303571	0.2	0	0.452381	0	0	0	0	0	0	0	0	0	0.0346649	0.252842	0.274113	0.18103	0.091632	0.112295	0.0563631	0.0409707	0.0190725	0.348095	0.364854	0.389577	0.343823	0.278647	0.209626	0.157468	0.10655	0.0670031	0.230677	0.266464	0.256399	0.246804	0.195168	0.158973	0.120173
B	C	C	CCCN(CCC)c1c([N+](=O)[O-])cc(S(N)(=O)=O)cc1[N+](=O)[O-]	0	0.519422	7.07e-05	0.26895	0.324498	0.176471	0.166667	0.333333	0.357143	0.3	0	0.261905	0.4	0.375	0.25	0	0	0	0	0	0	0.0670024	0.381843	0.334264	0.222806	0.154865	0.303677	0.180765	0.0957819	0.0455762	0.333357	0.32502	0.322444	0.297537	0.292166	0.301784	0.270171	0.176079	0.104306	0.354091	0.340342	0.338369	0.315504	0.278859	0.281341	0.32355
B	C	C	CCCN(CCOc1c(Cl)cc(Cl)cc1Cl)C(=O)n1ccnc1	0	0.62709	0.0388607	0.282659	0.351134	0.323529	0.305556	0.315789	0.357143	0.266667	0	0.333333	0.3	0.125	0	0	0	0.5	0	0	0.157895	0.0957032	0.348625	0.363025	0.252803	0.183114	0.161998	0.0981755	0.112325	0.108746	0.378229	0.34417	0.334732	0.282107	0.244427	0.210575	0.19271	0.174696	0.161726	0.323767	0.321786	0.318271	0.288778	0.223039	0.204973	0.199553
B	C	C	CCCC1COC(Cn2cncn2)(c2ccc(Cl)cc2Cl)O1	0	0.578526	0.0109036	0.243343	0.33884	0.323529	0.305556	0.315789	0.339286	0.283333	0	0.333333	0.3	0.125	0	0	0	0.333333	0	0	0.105263	0.0772495	0.329795	0.358099	0.221447	0.163606	0.211402	0.137939	0.119619	0.064033	0.357316	0.346986	0.353194	0.299041	0.272481	0.25635	0.239668	0.195499	0.132414	0.317737	0.328813	0.341957	0.31336	0.25299	0.241597	0.212373
B	C	C	C[C@]12CC[C@H]3[C@@H](CCC4=CC(=O)CC[C@@]43C)[C@@H]1CCC2=O	0	0.592537	0.0172051	0.456606	0.382559	0	0	0.385965	0.321429	0.433333	0	0.428571	0	0.125	0	0	0	0	0	0	0	0.0402773	0.273526	0.323141	0.23872	0.119697	0.146892	0.0718636	0.0555262	0.0270862	0.36775	0.41128	0.480033	0.492176	0.439509	0.337177	0.22905	0.149043	0.0830634	0.358113	0.378215	0.436832	0.500607	0.485926	0.464369	0.312628
B	C	C	O=c1[n-]c(=O)n(Cl)c(=O)n1Cl	0	0.618014	0.0323295	0.184708	0.0816709	0	0	0.0701754	0.142857	0	0	0.047619	0.3	0.1875	0	0	0	0.333333	0	0	0.105263	0.055316	0.172644	0.200413	0.18139	0.0633574	0.032391	0	0	0	0.118757	0.0924834	0.107109	0.0935762	0.0414546	0.00933258	0	0	0	0.102365	0.0940219	0.0900262	0.0779142	0.0353031	0.00778435	0
B	C	C	C=CC(=O)OCC(CC)CCCC	0	0.499806	0.00210299	0.26894	0.235662	0	0	0.263158	0.178571	0.333333	0	0.238095	0	0.125	0	0	0	0	0	0	0	0.0232268	0.136622	0.121319	0.0791266	0.040754	0.0623858	0.0359955	0.0242184	0.0120147	0.209663	0.210865	0.191238	0.164828	0.140872	0.124612	0.107902	0.0789687	0.0474433	0.244844	0.238626	0.250029	0.237894	0.192775	0.165826	0.135718
B	C	C	CCCCC(CC)COC(=O)C=Cc1ccc(OC)cc1	0	0.475709	0.00843804	0.310149	0.374776	0.176471	0.166667	0.385965	0.321429	0.433333	0	0.404762	0	0.1875	0	0	0	0	0	0	0	0.0419189	0.250987	0.22415	0.141768	0.0734737	0.115608	0.0708866	0.0600075	0.0480691	0.35859	0.355731	0.325379	0.279765	0.235186	0.20389	0.176163	0.148083	0.131608	0.364654	0.362044	0.365106	0.335617	0.27656	0.248018	0.198602
B	C	C	C=CC(=C)CCC=C(C)C	0	0.779554	0.238328	0.266911	0.186661	0	0	0.201754	0.125	0.266667	0	0.214286	0	0	0	0	0	0	0	0	0	0.0135235	0.0878988	0.0780115	0.0479135	0.0219611	0.0279205	0.0166757	0.0107413	0.00233555	0.166294	0.164358	0.147903	0.126272	0.097896	0.0721456	0.0554262	0.041904	0.0217765	0.176052	0.17607	0.171629	0.149632	0.137087	0.106554	0.0699716
B	C	C	CN(C)C(=S)N(C)C	0	0.580088	0.0115353	0.224124	0.134931	0	0	0.149123	0.0892857	0.2	0	0.0952381	0.2	0	0.25	0	0	0	0	0	0	0.023735	0.0916175	0.100011	0.0768141	0.020579	0.0082973	0.000688521	0	0	0.115059	0.101704	0.101314	0.102892	0.0739233	0.0389102	0.015183	0	0	0.136175	0.138058	0.145046	0.10222	0.113796	0.0523619	0.0674881
B	C	C	O=P(OC(CCl)CCl)(OC(CCl)CCl)OC(CCl)CCl	0	0.87808	0.457351	0.457761	0.328769	0	0	0.280702	0.303571	0.25	0	0.190476	0	0.25	0	0.5	0	1	0	0	0.315789	0.151346	0.451893	0.378782	0.324534	0.271585	0.359606	0.137024	0.226908	0.282297	0.34459	0.291324	0.271613	0.244748	0.236383	0.207253	0.201487	0.246449	0.172839	0.308785	0.276865	0.317742	0.2652	0.214046	0.2154	0.134322
B	C	C	CC(C)(C)c1ccccc1O	0	0.614418	0.0299081	0.119389	0.182342	0.176471	0.166667	0.192982	0.142857	0.233333	0	0.214286	0	0.0625	0	0	0	0	0	0	0	0.0172553	0.112555	0.125511	0.0810732	0.0393601	0.0273377	0.00327025	0.000184389	0	0.173115	0.180144	0.187913	0.171843	0.130624	0.081829	0.0304902	0.00365888	0	0.175957	0.18215	0.180539	0.177156	0.175121	0.123949	0.0763234
B	C	C	CC(C)=CCCC(C)CCO	0	0.644855	0.0533811	0.262705	0.214847	0	0	0.245614	0.142857	0.333333	0	0.214286	0	0.0625	0	0	0	0	0	0	0	0.0173449	0.106971	0.0942737	0.0577413	0.030446	0.0376711	0.0221733	0.0163257	0.0092008	0.181363	0.189156	0.178044	0.15369	0.123324	0.0938377	0.0724954	0.0576916	0.0361202	0.221328	0.219707	0.230247	0.215111	0.189989	0.15153	0.10111
B	C	C	O=C(O)CCCCCCCCC(=O)O	1	0.347094	0.113831	0.225699	0.223559	0	0	0.254386	0.196429	0.3	0	0.214286	0	0.25	0	0	0	0	0	0	0	0.0286002	0.150344	0.137146	0.0715258	0.037611	0.0545329	0.0322437	0.0305727	0.022113	0.207323	0.211131	0.194587	0.158337	0.123841	0.102513	0.0847744	0.0685497	0.0540233	0.251289	0.239166	0.244924	0.252682	0.177573	0.144509	0.114
B	C	C	CC1=CCC(=C(C)C)CC1	0	0.748737	0.184348	0.264018	0.186661	0	0	0.201754	0.125	0.266667	0	0.214286	0	0	0	0	0	0	0	0	0	0.0135235	0.0991467	0.101291	0.0633573	0.024537	0.0208372	0.00782633	0.00292949	0.000306509	0.166294	0.178765	0.179908	0.158537	0.118069	0.0704469	0.0330951	0.0180076	0.00713825	0.176052	0.184123	0.197205	0.171882	0.163239	0.139245	0.0558266
B	C	C	CC(C)OC=O	0	0.514917	0.00028939	0.125708	0.0705594	0	0	0.0964912	0.0535714	0.133333	0	0.0714286	0	0.125	0	0	0	0	0	0	0	0.00820676	0.0465593	0.0447283	0.0208741	0.00906082	0.00293714	0	0	0	0.0620566	0.0631772	0.0583344	0.0467152	0.0287236	0.00958857	0	0	0	0.0946894	0.0910308	0.0975758	0.0768384	0.0510678	0.0297754	0
B	C	C	Cc1ccc(O)c(-n2nc3ccccc3n2)c1	0	0.539939	0.000945954	0.0603495	0.235799	0.441176	0.472222	0.219298	0.25	0.183333	0	0.285714	0.3	0.0625	0	0	0	0	0	0	0	0.0322208	0.213412	0.223042	0.135694	0.0662397	0.0846801	0.0458199	0.0371442	0.0143717	0.257462	0.260971	0.260147	0.206562	0.151648	0.121612	0.110187	0.0894239	0.0553616	0.21318	0.233398	0.214658	0.190558	0.151765	0.105417	0.0830757
B	C	C	Clc1ccc(C(Cl)(Cl)Cl)cc1	0	0.724906	0.147351	0.146156	0.149601	0.176471	0.166667	0.105263	0.142857	0.0666667	0	0.142857	0	0	0	0	0	0.666667	0	0	0.210526	0.0808583	0.186867	0.360886	0.132601	0.06223	0.0548145	0.0709655	0	0	0.18276	0.151571	0.17129	0.123725	0.0810856	0.0376023	0.0205139	0	0	0.114214	0.109507	0.113592	0.0929078	0.0673098	0.0323844	0.0101085
B	C	C	O=C(O)c1nc(Cl)ccc1Cl	0.5	0.609648	0.0268416	0.104229	0.116431	0.176471	0.166667	0.0964912	0.142857	0.05	0	0.119048	0.1	0.125	0	0	0	0.333333	0	0	0.105263	0.0521928	0.153544	0.181227	0.120528	0.0617892	0.0822296	0.00152676	2.05e-05	0	0.14798	0.128745	0.128934	0.105244	0.0666952	0.0339592	0.00590228	0.000406542	0	0.11252	0.108097	0.0967362	0.0868597	0.0523835	0.0327497	0.0116596
B	C	C	O=S(=O)(O)C(F)(F)C(F)(F)C(F)(F)C(F)(F)C(F)(F)C(F)(F)C(F)(F)C(F)(F)F	0.5	0.895927	0.504593	0.278718	0.196842	0	0	0.236842	0.464286	0.0166667	0	0.166667	0	0.1875	0.25	0	0.894737	0	0	0	0.894737	0.125624	0.504009	0.72145	0.653524	0.335802	0.465638	0.259869	0.227951	0.147551	0.296422	0.288016	0.325425	0.302597	0.233034	0.188202	0.150499	0.115946	0.0846894	0.406724	0.291171	0.369598	0.415052	0.283897	0.226455	0.173921
B	C	C	N#CC(Br)(Br)C(N)=O	0	0.599076	0.0206355	0.185915	0.0846736	0	0	0.0614035	0.0892857	0.0333333	0	0.047619	0.2	0.0625	0	0	0	0	0.5	0	0.105263	0.19566	0.187134	0.569011	0.233734	0.0136889	0.000806346	0	0	0	0.109246	0.0762475	0.0964889	0.0641869	0.0193926	0.00245771	0	0	0	0.0720931	0.0640836	0.0616154	0.053773	0.0230913	0.00507538	0
B	C	C	CC1COC(Cn2cncn2)(c2ccc(Oc3ccc(Cl)cc3)cc2Cl)O1	0	0.613401	0.0292405	0.220204	0.402552	0.5	0.472222	0.359649	0.428571	0.283333	0	0.428571	0.3	0.1875	0	0	0	0.333333	0	0	0.105263	0.0894917	0.404752	0.435601	0.26389	0.168107	0.256061	0.157232	0.138391	0.0786	0.441806	0.425212	0.425415	0.355737	0.312158	0.304644	0.286338	0.222346	0.146426	0.366714	0.382459	0.380106	0.345627	0.270956	0.249946	0.23722
B	C	C	CSc1nc(NC2CC2)nc(NC(C)(C)C)n1	0	0.545262	0.00167437	0.268659	0.285458	0.176471	0.166667	0.289474	0.25	0.316667	0	0.238095	0.5	0	0.25	0	0	0	0	0	0	0.0452102	0.248518	0.239254	0.130527	0.0864737	0.113522	0.0864435	0.0482792	0.0237066	0.269343	0.274362	0.244782	0.206717	0.172592	0.159488	0.156853	0.130476	0.103173	0.27448	0.288213	0.285291	0.240705	0.215305	0.145194	0.13112
B	C	C	CCNP(=S)(OC)O/C(C)=C/C(=O)OC(C)C	0	0.60869	0.0262451	0.399739	0.296384	0	0	0.298246	0.25	0.333333	0	0.214286	0.1	0.25	0.25	0.5	0	0	0	0	0	0.0607177	0.334641	0.291592	0.16377	0.0982495	0.117731	0.0771822	0.0589202	0.0444765	0.273618	0.255929	0.226982	0.20094	0.188241	0.163896	0.138383	0.113149	0.0898096	0.294856	0.282658	0.293342	0.235933	0.192385	0.182285	0.148252
B	C	C	CCCOC/C(=N\c1ccc(Cl)cc1C(F)(F)F)n1ccnc1	0	0.588702	0.0153378	0.222649	0.317354	0.323529	0.305556	0.307018	0.357143	0.25	0	0.333333	0.3	0.0625	0	0	0.157895	0.166667	0	0	0.210526	0.0709025	0.317808	0.349227	0.1962	0.125157	0.229172	0.115912	0.136062	0.0962725	0.346198	0.329969	0.316382	0.255188	0.223159	0.213585	0.207532	0.20688	0.164559	0.32802	0.316964	0.321858	0.261527	0.212458	0.19318	0.175405
B	C	C	Clc1ccc(C2(Cn3cncn3)CC(Br)CO2)c(Cl)c1	0	0.704033	0.118348	0.241759	0.301419	0.323529	0.305556	0.254386	0.303571	0.2	0	0.285714	0.3	0.0625	0	0	0	0.333333	0.25	0	0.157895	0.163002	0.35869	0.413446	0.267239	0.172536	0.265187	0.228677	0.140046	0.0735017	0.334521	0.311034	0.333413	0.284006	0.249151	0.235814	0.204017	0.124387	0.047648	0.259588	0.270758	0.280588	0.26366	0.206681	0.203892	0.168981
B	C	C	CCCOC(=O)c1ccc(C(=O)OCCC)nc1	0	0.471552	0.00995933	0.218114	0.269976	0.176471	0.166667	0.280702	0.267857	0.283333	0	0.285714	0.1	0.25	0	0	0	0	0	0	0	0.0378289	0.21622	0.20326	0.134098	0.0695422	0.0916165	0.0509949	0.0521721	0.0275763	0.272899	0.266298	0.240005	0.196164	0.154519	0.133887	0.122401	0.102375	0.0756156	0.280671	0.274758	0.274725	0.237095	0.172792	0.122253	0.116936
B	C	C	CC1(C(=O)Nc2ccc(O)c(Cl)c2Cl)CCCCC1	0	0.517752	0.000134531	0.26323	0.306667	0.176471	0.166667	0.289474	0.285714	0.283333	0	0.309524	0.1	0.125	0	0	0	0.333333	0	0	0.105263	0.0693628	0.268148	0.299764	0.261192	0.105915	0.129245	0.0899995	0.090716	0.0524518	0.317065	0.312109	0.329047	0.306477	0.225459	0.167109	0.15474	0.147397	0.107524	0.286285	0.288243	0.296075	0.319444	0.271966	0.189728	0.126969
B	C	C	CCCSP(=S)(OCC)Oc1ccc(SC)cc1	0	0.703959	0.11825	0.343702	0.344719	0.176471	0.166667	0.298246	0.267857	0.316667	0	0.261905	0	0.125	0.75	0.5	0	0	0	0	0	0.0847467	0.442885	0.395252	0.214438	0.123688	0.164714	0.0837801	0.0963396	0.0472788	0.332587	0.313022	0.285773	0.235797	0.212815	0.191271	0.164366	0.145798	0.115084	0.282413	0.28184	0.287802	0.227005	0.175623	0.166674	0.147806
B	C	C	CC12CC1(C)C(=O)N(c1cc(Cl)cc(Cl)c1)C2=O	0	0.666909	0.0746088	0.244709	0.259863	0.176471	0.166667	0.22807	0.267857	0.183333	0	0.285714	0.1	0.125	0	0	0	0.333333	0	0	0.105263	0.0671531	0.263883	0.308823	0.207259	0.121144	0.131476	0.10919	0.0656122	0.0118137	0.290087	0.287261	0.307685	0.270616	0.199408	0.154799	0.134545	0.0885333	0.0416511	0.232426	0.240192	0.2437	0.237212	0.204579	0.133546	0.0949199
B	C	C	O=C(c1ccc(OCCN2CCCCC2)cc1)c1c(-c2ccc(O)cc2)sc2cc(O)ccc12	0	0.39551	0.0600064	0.277232	0.562198	0.617647	0.638889	0.508772	0.553571	0.45	0	0.642857	0.1	0.25	0.25	0	0	0	0	0	0	0.0848853	0.48693	0.497301	0.323314	0.185954	0.271001	0.183384	0.176369	0.12774	0.593987	0.59726	0.595655	0.516999	0.436514	0.393091	0.382618	0.359209	0.307688	0.493441	0.516761	0.502016	0.4919	0.387717	0.331792	0.285354
B	C	C	CC/C(=C(\c1ccccc1)c1ccc(OCCN(C)C)cc1)c1ccccc1	0	0.562712	0.00551037	0.239774	0.501326	0.529412	0.5	0.473684	0.446429	0.483333	0	0.595238	0.1	0.0625	0	0	0	0	0	0	0	0.0542845	0.349453	0.323046	0.212232	0.128727	0.228882	0.147887	0.12775	0.0751617	0.504175	0.498972	0.472703	0.422232	0.392991	0.417751	0.416989	0.34352	0.234821	0.436664	0.453283	0.436415	0.397511	0.337549	0.340513	0.348281
B	C	C	CCC(=NOC/C=C/Cl)C1=C(O)CC(C2CCOCC2)CC1=O	0	0.426591	0.0344574	0.474817	0.382806	0	0	0.385965	0.357143	0.4	0	0.380952	0.1	0.25	0	0	0	0.166667	0	0	0.0526316	0.0648825	0.313199	0.291854	0.201931	0.125787	0.181841	0.0967157	0.0956698	0.0726178	0.379729	0.381254	0.374703	0.342209	0.303354	0.272683	0.229927	0.183805	0.156588	0.381145	0.381378	0.395274	0.393505	0.324869	0.309598	0.268019
B	C	C	Cc1cnc(C2=NC(=O)C(C)(C(C)C)N2)c(C(=O)O)c1	0.5	0.514189	0.000338566	0.266749	0.295634	0.176471	0.166667	0.298246	0.303571	0.283333	0	0.309524	0.3	0.1875	0	0	0	0	0	0	0	0.041954	0.246707	0.274939	0.189983	0.101164	0.139492	0.0743685	0.0690575	0.0352919	0.30358	0.305841	0.313414	0.291568	0.24588	0.188691	0.153825	0.136192	0.104474	0.297095	0.299939	0.297	0.281294	0.278023	0.214261	0.134187
B	C	C	CC1(C)CCC(Cc2ccc(Cl)cc2)C1(O)Cn1cncn1	0	0.628909	0.0402415	0.267453	0.370298	0.323529	0.305556	0.359649	0.339286	0.366667	0	0.380952	0.3	0.0625	0	0	0	0.166667	0	0	0.0526316	0.0593341	0.301674	0.331316	0.210727	0.102965	0.175675	0.107672	0.0857211	0.0675154	0.369792	0.376407	0.404937	0.374169	0.318097	0.281932	0.265403	0.20155	0.133967	0.343902	0.359208	0.372223	0.385231	0.388879	0.336113	0.251778
B	C	C	CC1(C)C(=O)NC(=O)N1CO	0	0.473246	0.00932411	0.195119	0.134382	0	0	0.157895	0.142857	0.166667	0	0.119048	0.2	0.1875	0	0	0	0	0	0	0	0.0220052	0.125751	0.152233	0.102483	0.0431835	0.016698	0.00043744	0	0	0.133357	0.137934	0.153	0.146365	0.101169	0.0364767	0.00406503	0	0	0.164781	0.164878	0.17293	0.161043	0.154452	0.100814	0.0157655
B	C	C	O=C(c1ccccc1)c1ccc(O)cc1	0	0.463971	0.013057	0.0435398	0.210086	0.352941	0.333333	0.192982	0.214286	0.166667	0	0.285714	0	0.125	0	0	0	0	0	0	0	0.0273177	0.168753	0.168226	0.107425	0.0488934	0.0645131	0.0346415	0.023536	0.0111247	0.233376	0.232459	0.225744	0.184562	0.129955	0.102645	0.083836	0.0569098	0.0293104	0.186198	0.194673	0.174224	0.169739	0.123423	0.0868542	0.0692481
B	C	C	COc1cc([N+](=O)[O-])ccc1N	0	0.512123	0.000499313	0.0849148	0.137847	0.176471	0.166667	0.149123	0.160714	0.133333	0	0.142857	0.2	0.1875	0	0	0	0	0	0	0	0.0240955	0.138061	0.137263	0.091676	0.0411724	0.0467451	0.0180833	0.00331327	0	0.149337	0.14607	0.14556	0.124399	0.0912541	0.0571398	0.0303643	0.0119461	0	0.158144	0.158673	0.14462	0.119299	0.104409	0.0792605	0.0484792
B	C	C	O=S(=O)([O-])c1ccc(N=Nc2c(O)ccc3ccccc23)cc1	0	0.384987	0.0702519	0.0616787	0.312868	0.470588	0.472222	0.27193	0.357143	0.183333	0	0.357143	0.2	0.25	0.25	0	0	0	0	0	0	0.0620883	0.379988	0.334728	0.207748	0.100701	0.126228	0.0780801	0.0789077	0.0581163	0.357993	0.353179	0.344778	0.287571	0.214797	0.161652	0.142064	0.142172	0.129177	0.282085	0.288641	0.266522	0.243291	0.194004	0.143619	0.102538
B	C	C	O=C1CCC(C2CCCCC2)CC1	0	0.470262	0.0104567	0.256441	0.243445	0	0	0.263158	0.178571	0.333333	0	0.261905	0	0.0625	0	0	0	0	0	0	0	0.0215851	0.151649	0.155674	0.0960749	0.0414427	0.0525683	0.0254312	0.0153803	0.00484362	0.218823	0.247898	0.267528	0.235679	0.174132	0.130124	0.0902422	0.0455131	0.0141478	0.238303	0.249407	0.290663	0.323893	0.243836	0.189507	0.136007
B	C	C	CO[C@H]1[C@H]([C@@]2(C)O[C@@H]2CC=C(C)C)[C@]2(CC[C@H]1OC(=O)NC(=O)CCl)CO2	0	0.621238	0.0345805	0.519746	0.446105	0	0	0.45614	0.428571	0.466667	0	0.428571	0.1	0.375	0	0	0	0.166667	0	0	0.0526316	0.0767059	0.387376	0.368467	0.268057	0.174163	0.265244	0.130963	0.1501	0.114424	0.441828	0.451641	0.429974	0.41267	0.396464	0.368384	0.319974	0.27872	0.248779	0.458424	0.460996	0.475039	0.454449	0.428103	0.428326	0.367977
B	C	C	CC(C)=CCCC(C)CC=O	0	0.692725	0.10396	0.266308	0.204012	0	0	0.22807	0.142857	0.3	0	0.214286	0	0.0625	0	0	0	0	0	0	0	0.0173151	0.104769	0.0921195	0.0568737	0.0297431	0.0364599	0.0215836	0.015776	0.00857506	0.178613	0.182463	0.17047	0.147671	0.116766	0.0863386	0.0664296	0.0534707	0.0313322	0.206204	0.20199	0.212224	0.197483	0.176195	0.132628	0.0840151
B	C	C	Cc1ccc(C(C)C)cc1O	0	0.586205	0.0141801	0.122929	0.182342	0.176471	0.166667	0.192982	0.142857	0.233333	0	0.214286	0	0.0625	0	0	0	0	0	0	0	0.0172553	0.112555	0.118628	0.0785979	0.0308926	0.0318648	0.0101401	0.00311388	0.000306509	0.173115	0.180144	0.181085	0.160296	0.116295	0.0717927	0.0402246	0.0216665	0.00713825	0.175957	0.18215	0.180288	0.167316	0.148079	0.111952	0.0588947
B	C	C	CCCCCCCCCCCCCCCCOS(=O)(=O)[O-]	0	0.0976168	0.662022	0.337752	0.414176	0	0	0.447368	0.321429	0.55	0	0.357143	0	0.25	0.25	0	0	0	0	0	0	0.0566502	0.346383	0.244827	0.119008	0.0674761	0.102296	0.0637286	0.0642998	0.0501453	0.366715	0.376351	0.339943	0.274262	0.233966	0.206322	0.184455	0.164636	0.147752	0.425483	0.410497	0.455198	0.430003	0.331251	0.286254	0.243031
B	C	C	CN[C@H]1CC[C@@H](c2ccc(Cl)c(Cl)c2)c2ccc(S(N)(=O)=O)cc21	0	0.525506	1.03e-05	0.25269	0.38748	0.352941	0.333333	0.342105	0.375	0.3	0	0.380952	0.2	0.125	0.25	0	0	0.333333	0	0	0.105263	0.0937266	0.429138	0.411784	0.30195	0.141394	0.219767	0.152766	0.146355	0.0914951	0.411783	0.406783	0.424723	0.399131	0.343042	0.307052	0.268824	0.216348	0.150616	0.340633	0.348432	0.35393	0.354752	0.299559	0.284882	0.245674
B	C	C	CNC(=O)[C@H]1O[C@@H](n2cnc3c(NCc4cc(Cl)ccc4OCc4cc(C)no4)ncnc32)[C@H](O)[C@@H]1N	0	0.397279	0.0583633	0.358027	0.543093	0.588235	0.583333	0.517544	0.607143	0.416667	0	0.52381	0.8	0.3125	0	0	0	0.166667	0	0	0.0526316	0.101563	0.539623	0.558743	0.364858	0.199857	0.310411	0.200345	0.225264	0.176606	0.578377	0.569265	0.567449	0.480214	0.421785	0.391178	0.375568	0.352087	0.318247	0.535036	0.554569	0.539529	0.495245	0.42063	0.365796	0.343159
B	C	C	CC1=NN(c2ccc(S(=O)(=O)[O-])cc2)C(=O)C1/N=N\c1ccccc1	0	0.349665	0.110544	0.173009	0.341576	0.352941	0.333333	0.307018	0.392857	0.216667	0	0.357143	0.4	0.25	0.25	0	0	0	0	0	0	0.0678848	0.413715	0.371079	0.226793	0.11116	0.150641	0.104306	0.117475	0.0857829	0.382264	0.374322	0.362177	0.293296	0.228861	0.195238	0.183826	0.175717	0.148037	0.320174	0.324221	0.311998	0.274638	0.214693	0.165728	0.137263
B	C	C	Cc1ccc(C=C2C(=O)C3CCC2C3(C)C)cc1	0	0.672638	0.0807027	0.274517	0.314941	0.176471	0.166667	0.307018	0.267857	0.333333	0	0.380952	0	0.0625	0	0	0	0	0	0	0	0.0321857	0.219136	0.247789	0.154009	0.0647949	0.0865134	0.0556022	0.0460251	0.0245944	0.312473	0.334341	0.367807	0.323143	0.2341	0.165996	0.147556	0.128531	0.0918487	0.280739	0.297728	0.318744	0.31996	0.287915	0.19697	0.120774
B	C	C	CC(C)(C)c1ccc(-c2ccc(C(C)(C)C)cc2)cc1	0	0.781108	0.241233	0.210547	0.383826	0.352941	0.361111	0.377193	0.303571	0.433333	0	0.452381	0	0	0	0	0	0	0	0	0	0.0348739	0.232313	0.251315	0.161872	0.0784358	0.0893147	0.0456955	0.0558805	0.0443993	0.367341	0.376276	0.38986	0.370479	0.303219	0.218837	0.145709	0.134808	0.151765	0.336544	0.348729	0.352332	0.346584	0.359954	0.267227	0.171524
B	C	C	COC(=O)c1ccccc1C	0	0.577823	0.0106252	0.0962673	0.15289	0.176471	0.166667	0.157895	0.142857	0.166667	0	0.190476	0	0.125	0	0	0	0	0	0	0	0.0188372	0.115935	0.114248	0.0764603	0.0367434	0.0322899	0.0066279	0.00128381	5.11e-05	0.158456	0.157427	0.150224	0.129256	0.0954953	0.0606268	0.0322972	0.0121007	0.00118971	0.15225	0.154555	0.150425	0.117245	0.104242	0.0827138	0.0464423
B	C	C	CCCN(C1CCN(C(=O)C2CCNCC2)CC1)[C@@H]1CCc2ccc(OC)cc2C1	0	0.289627	0.199894	0.484531	0.56559	0.176471	0.166667	0.578947	0.482143	0.65	0	0.571429	0.3	0.125	0	0	0	0	0	0	0	0.061842	0.405874	0.400923	0.273197	0.152791	0.234734	0.141183	0.134537	0.103136	0.530283	0.558736	0.571791	0.538272	0.488617	0.464435	0.43004	0.362511	0.29741	0.54179	0.563934	0.613848	0.628797	0.536082	0.527278	0.501725
B	C	C	Oc1cccnc1	0	0.485778	0.00527629	0.0141155	0.0710275	0.176471	0.166667	0.0789474	0.0714286	0.0833333	0	0.0952381	0.1	0.0625	0	0	0	0	0	0	0	0.00940367	0.0628058	0.0619528	0.0316114	0.00517857	0.000864259	1.91e-05	0	0	0.0778532	0.0804129	0.0782191	0.0518147	0.0175837	0.00365857	0.00042175	0	0	0.0769452	0.0841478	0.073873	0.0644373	0.0326104	0.0092037	0.00187467
B	C	C	Cc1ccc(O)cn1	0	0.522108	1.08e-05	0.045667	0.0961614	0.176471	0.166667	0.105263	0.0892857	0.116667	0	0.119048	0.1	0.0625	0	0	0	0	0	0	0	0.0115537	0.0759417	0.0789145	0.0424743	0.00928571	0.00710228	0.00113858	6.15e-05	0	0.0993326	0.102626	0.0998941	0.074036	0.0364373	0.0142764	0.0048951	0.00121963	0	0.100556	0.107405	0.0990031	0.0847772	0.0539071	0.0282778	0.00991434
B	C	C	O=c1cccc[nH]1	0	0.496805	0.00266119	0.149958	0.0710275	0	0	0.0789474	0.0714286	0.0833333	0	0.0952381	0.1	0.0625	0	0	0	0	0	0	0	0.00940367	0.0626493	0.0641419	0.0307558	0.00519628	0.000518538	0	0	0	0.0778532	0.0805814	0.0797499	0.0536462	0.0170435	0.00203732	0	0	0	0.0769452	0.0828744	0.0783711	0.0699951	0.0307739	0.00702195	0
B	C	C	Oc1ccncc1	0	0.485778	0.00527629	0.0141155	0.0710275	0.176471	0.166667	0.0789474	0.0714286	0.0833333	0	0.0952381	0.1	0.0625	0	0	0	0	0	0	0	0.00940367	0.0628058	0.0619528	0.0306934	0.0059467	0.000519229	0	0	0	0.0778532	0.0804129	0.0782191	0.0525887	0.0180814	0.00298574	0	0	0	0.0769452	0.0841478	0.073873	0.0642333	0.0332974	0.0107753	0
B	C	C	CCc1cccc(CC)c1N(COC)C(=O)CS(=O)(=O)[O-]	0	0.400792	0.0551678	0.291137	0.330605	0.176471	0.166667	0.333333	0.321429	0.333333	0	0.309524	0.1	0.3125	0.25	0	0	0	0	0	0	0.0588608	0.348468	0.282017	0.188602	0.130185	0.213643	0.137055	0.110615	0.0440176	0.331715	0.326217	0.308772	0.280444	0.279063	0.293651	0.270585	0.202634	0.114855	0.336714	0.326127	0.339036	0.287108	0.250951	0.268633	0.302296
B	C	C	OC(c1ccccc1)c1ccccc1	0	0.481612	0.00649498	0.0328175	0.214405	0.352941	0.333333	0.201754	0.196429	0.2	0	0.285714	0	0.0625	0	0	0	0	0	0	0	0.0235858	0.155659	0.151571	0.096967	0.0464722	0.0612742	0.0270804	0.0157465	0.00417719	0.226555	0.229967	0.224318	0.184769	0.136862	0.110731	0.0835493	0.0502321	0.0202864	0.186294	0.19916	0.184812	0.179967	0.139283	0.109225	0.0805856
B	C	C	CCCCOC(=O)c1ccccc1O	0	0.435833	0.0282187	0.139198	0.209673	0.176471	0.166667	0.219298	0.196429	0.233333	0	0.238095	0	0.1875	0	0	0	0	0	0	0	0.0268989	0.157502	0.150372	0.0986509	0.0524674	0.0562563	0.0292803	0.0246033	0.0146339	0.210984	0.211039	0.196398	0.160093	0.116845	0.0887103	0.0771001	0.0672821	0.0510154	0.2145	0.214299	0.209025	0.192894	0.141531	0.103543	0.0734673
B	C	C	OCc1ncccc1O	0	0.448687	0.0205766	0.0541668	0.102677	0.176471	0.166667	0.114035	0.107143	0.116667	0	0.119048	0.1	0.125	0	0	0	0	0	0	0	0.0153154	0.0912376	0.0904977	0.0599343	0.0214735	0.0100673	0.000646209	2.05e-05	0	0.108902	0.111811	0.10884	0.0849985	0.0506553	0.0228741	0.00520004	0.000406542	0	0.115584	0.120635	0.108208	0.0963661	0.0651289	0.0450977	0.0158768
B	C	C	COc1cnccc1O	0	0.481496	0.00653064	0.0543815	0.102677	0.176471	0.166667	0.114035	0.107143	0.116667	0	0.119048	0.1	0.125	0	0	0	0	0	0	0	0.0153154	0.0946588	0.0909028	0.0604469	0.0202251	0.00947692	0.00102633	6.15e-05	0	0.108902	0.108816	0.103399	0.0816264	0.0501636	0.0262769	0.00875757	0.00121963	0	0.115584	0.120784	0.110566	0.0854055	0.0614095	0.0473399	0.0191922
B	C	C	COc1ccn(C)c(=O)c1C#N	0	0.459565	0.01505	0.245693	0.14563	0	0	0.149123	0.160714	0.133333	0	0.166667	0.2	0.125	0	0	0	0	0	0	0	0.0224538	0.132772	0.131754	0.0986817	0.0471358	0.0371059	0.00725191	0.00146474	0.000153255	0.158498	0.15008	0.147168	0.137095	0.101433	0.0592835	0.025488	0.0090038	0.00356913	0.151603	0.15266	0.147913	0.117964	0.103397	0.0717921	0.0466853
B	C	C	CCOC(=O)c1cccc(O)c1	0	0.507402	0.0009832	0.103732	0.159406	0.176471	0.166667	0.166667	0.160714	0.166667	0	0.190476	0	0.1875	0	0	0	0	0	0	0	0.0225989	0.131231	0.130193	0.0801718	0.0390209	0.0490408	0.0160362	0.0102833	0.00194454	0.168026	0.166612	0.155999	0.125007	0.0887328	0.065895	0.0481444	0.0314031	0.0132341	0.167278	0.167785	0.158402	0.138833	0.094948	0.0713009	0.054875
B	C	C	CSc1nc2ccccc2s1	0	0.629926	0.041024	0.117145	0.165366	0.264706	0.277778	0.131579	0.142857	0.116667	0	0.166667	0.1	0	0.5	0	0	0	0	0	0	0.0422427	0.191986	0.224305	0.102285	0.0394121	0.036197	0.00847077	0.00207592	0.00010217	0.180007	0.176257	0.173719	0.122014	0.0807908	0.0465881	0.0276428	0.0144443	0.00237942	0.122186	0.136917	0.130277	0.0939104	0.0661849	0.0386999	0.0243738
B	C	C	C=CCN=C=S	0	0.586585	0.0143535	0.165697	0.0737736	0	0	0.0701754	0.0535714	0.0833333	0	0.0714286	0.1	0	0.25	0	0	0	0	0	0	0.0186271	0.0550372	0.0410085	0.0241872	0.0113981	0.0126101	0.0012166	0	0	0.0759458	0.0595155	0.0462685	0.0365215	0.0241585	0.0122708	0.00369594	0	0	0.0632715	0.0634832	0.0571945	0.0438619	0.027098	0.00920186	0.00427731
B	C	C	S=C=NCc1ccccc1	0	0.528101	6.66e-05	0.109847	0.141805	0.176471	0.166667	0.122807	0.125	0.116667	0	0.166667	0.1	0	0.25	0	0	0	0	0	0	0.0271374	0.113165	0.0973387	0.0555019	0.0247917	0.0377438	0.0191885	0.00931187	0.000541594	0.153615	0.139358	0.126353	0.0999451	0.0655418	0.0439117	0.0282218	0.0116386	0.00173764	0.112344	0.118954	0.10978	0.0968642	0.0705248	0.0406296	0.0209443
B	C	C	N#CSCc1ccccc1	0	0.584759	0.01353	0.105463	0.141805	0.176471	0.166667	0.122807	0.125	0.116667	0	0.166667	0.1	0	0.25	0	0	0	0	0	0	0.0271374	0.130071	0.110529	0.0621541	0.0286633	0.0325913	0.0106829	0.00420582	0.000236622	0.153615	0.14554	0.132548	0.103036	0.0682659	0.0427352	0.0226224	0.00797396	0.00110952	0.112344	0.118259	0.108666	0.0965852	0.0703086	0.0404525	0.0214789
B	C	C	S=C=NCCc1ccccc1	0	0.54923	0.00235164	0.13435	0.166939	0.176471	0.166667	0.149123	0.142857	0.15	0	0.190476	0.1	0	0.25	0	0	0	0	0	0	0.0292874	0.126301	0.107428	0.0609261	0.0285927	0.0390161	0.0248802	0.0205551	0.00773956	0.175094	0.161571	0.146553	0.11787	0.0830421	0.0594192	0.042165	0.0272041	0.0113531	0.135956	0.142211	0.135091	0.124298	0.0864515	0.0648038	0.0369853
B	C	C	N#CCc1ccccc1	0	0.529573	0.000120286	0.0591556	0.118244	0.176471	0.166667	0.114035	0.107143	0.116667	0	0.166667	0.1	0	0	0	0	0	0	0	0	0.0120322	0.0812723	0.073739	0.0430763	0.0166905	0.0164367	0.00396446	0.000284693	0	0.127223	0.125743	0.119156	0.0921921	0.0547552	0.0282556	0.00911574	0.00113743	0	0.102503	0.108968	0.102809	0.0938508	0.0619601	0.0360288	0.0128028
B	C	C	CCC#N	0	0.533813	0.000363396	0.091622	0.0359134	0	0	0.0526316	0.0178571	0.0833333	0	0.047619	0.1	0	0	0	0	0	0	0	0	0.00140172	0.0118969	0.00936982	0.00732899	0.000756279	0	0	0	0	0.0308234	0.0314931	0.0285443	0.017447	0.00391083	0	0	0	0	0.0449427	0.0454436	0.0495007	0.0373023	0.008254	0	0
B	C	C	C=CCC#N	0	0.588057	0.0150345	0.115006	0.0502125	0	0	0.0614035	0.0357143	0.0833333	0	0.0714286	0.1	0	0	0	0	0	0	0	0	0.00352183	0.0231448	0.0174088	0.0124354	0.00376086	0.000806346	0	0	0	0.0495534	0.0459003	0.039071	0.0274973	0.011419	0.00245771	0	0	0	0.0534299	0.053497	0.0502241	0.040878	0.0193281	0.00507538	0
B	C	C	CCCCC#N	0	0.486199	0.00516001	0.123673	0.0861811	0	0	0.105263	0.0535714	0.15	0	0.0952381	0.1	0	0	0	0	0	0	0	0	0.00570168	0.0381686	0.029549	0.0194015	0.00777846	0.00682167	0.000797297	0	0	0.0737821	0.0759201	0.068943	0.0516995	0.0304662	0.0144928	0.00353992	0	0	0.092165	0.0919576	0.100124	0.0912325	0.0498091	0.0266654	0.0069302
B	C	C	CCCC#N	0	0.510006	0.000696176	0.107647	0.0610473	0	0	0.0789474	0.0357143	0.116667	0	0.0714286	0.1	0	0	0	0	0	0	0	0	0.0035517	0.0250327	0.0194594	0.0133653	0.0042654	0.00120952	0	0	0	0.0523028	0.0537066	0.0487437	0.0345733	0.0153744	0.00368656	0	0	0	0.0685538	0.0687006	0.0748123	0.0642674	0.0289103	0.00761308	0
B	C	C	CCN=C=S	0	0.556298	0.00384228	0.138899	0.0594745	0	0	0.0614035	0.0357143	0.0833333	0	0.047619	0.1	0	0.25	0	0	0	0	0	0	0.016507	0.0437892	0.0329696	0.0184688	0.00867792	0.00276842	0	0	0	0.0572158	0.0451082	0.0357418	0.0272702	0.0167788	0.00577356	0	0	0	0.0547843	0.0554297	0.0564711	0.0407545	0.0148892	0.00704817	0
B	C	C	CCCCN=C=S	0	0.484728	0.00557145	0.174364	0.109742	0	0	0.114035	0.0714286	0.15	0	0.0952381	0.1	0	0.25	0	0	0	0	0	0	0.0208069	0.0700609	0.0531487	0.0312151	0.0158079	0.019036	0.00914858	0.00195486	0	0.100174	0.0895352	0.0761405	0.0602514	0.0420853	0.0265017	0.0151875	0.005344	0	0.102007	0.101944	0.107094	0.0947143	0.0576019	0.0338321	0.0125012
B	C	C	N#CCCc1ccccc1	0	0.534731	0.000433247	0.0859347	0.143378	0.176471	0.166667	0.140351	0.125	0.15	0	0.190476	0.1	0	0	0	0	0	0	0	0	0.0141821	0.0944082	0.0838286	0.0491125	0.0202071	0.0260597	0.0108348	0.00424679	0.000236622	0.148702	0.147956	0.139355	0.109318	0.072127	0.0492512	0.0271317	0.00878704	0.00110952	0.126114	0.132225	0.128121	0.120816	0.0790216	0.0569042	0.0327971
B	C	C	CSCCCCN=C=S	0	0.538724	0.000808641	0.242084	0.158437	0	0	0.149123	0.107143	0.183333	0	0.119048	0.1	0	0.5	0	0	0	0	0	0	0.0380622	0.131995	0.0885586	0.0508608	0.0273503	0.0392657	0.02059	0.0259143	0.00706217	0.148046	0.131546	0.109829	0.0873907	0.0687963	0.0503538	0.0351218	0.0227586	0.0108054	0.135459	0.134492	0.138836	0.114449	0.0862936	0.0603459	0.0364065
B	C	C	CCCN=C=S	0	0.508535	0.000852295	0.158339	0.0846083	0	0	0.0877193	0.0535714	0.116667	0	0.0714286	0.1	0	0.25	0	0	0	0	0	0	0.018657	0.0569251	0.0430592	0.0251789	0.0119027	0.0138786	0.0018249	0	0	0.0786952	0.0673217	0.0559411	0.0431251	0.0281139	0.0158166	0.00554391	0	0	0.0783955	0.0786867	0.0817828	0.0677492	0.0366803	0.013733	0.00641597
B	C	C	CS(=O)CCCCC#N	0	0.44829	0.0207945	0.198942	0.141392	0	0	0.149123	0.107143	0.183333	0	0.119048	0.1	0.0625	0.25	0	0	0	0	0	0	0.0267186	0.140095	0.0849771	0.0474164	0.0233279	0.0316899	0.0171784	0.00876626	0.000709867	0.131224	0.130155	0.116018	0.0909639	0.0641737	0.0462673	0.0299239	0.0141407	0.00332857	0.140646	0.136046	0.143753	0.135576	0.0881304	0.0620111	0.0386231
B	C	C	CSCCCCC#N	0	0.540195	0.000976285	0.191392	0.134876	0	0	0.140351	0.0892857	0.183333	0	0.119048	0.1	0	0.25	0	0	0	0	0	0	0.0229569	0.100103	0.0649588	0.0390472	0.0193209	0.0252816	0.0129541	0.00424761	0.000709867	0.121654	0.117931	0.102631	0.0788388	0.0571771	0.0396719	0.0235909	0.0111396	0.00332857	0.125618	0.124506	0.131865	0.110967	0.0785007	0.0531291	0.0305378
B	C	C	C=CCSC#N	0	0.643243	0.0519687	0.161313	0.0737736	0	0	0.0701754	0.0535714	0.0833333	0	0.0714286	0.1	0	0.25	0	0	0	0	0	0	0.0186271	0.0719432	0.0541984	0.0247455	0.0075266	0.00589869	0.000531531	0	0	0.0759458	0.0656975	0.0524638	0.037359	0.0214344	0.00900733	0.00235995	0	0	0.0632715	0.0627881	0.0560812	0.0435985	0.0273143	0.00958965	0.00462014
[truncated: 1,398 more columns]
