# Supplementary material for: In silico prediction models for thyroid peroxidase inhibitors and their application to synthetic flavors
Source: Food Sci Biotechnol. 2022 Mar 12;31(4):483–95. doi: 10.1007/s10068-022-01041-y (PMC8994803; doi:10.1007/s10068-022-01041-y)
Supplement: Supplementary file 6 — Supplementary file6 (IPYNB 111 kb) [file 10068_2022_1041_MOESM6_ESM.ipynb]

# %% [markdown]
## 필요한 모듈 import

# %% [code]
import pandas as pd
import numpy as np
from imblearn.pipeline import make_pipeline, Pipeline
from sklearn.preprocessing import MinMaxScaler
from sklearn.model_selection import StratifiedKFold, RandomizedSearchCV, GridSearchCV, train_test_split
from sklearn.decomposition import PCA
from sklearn.discriminant_analysis import LinearDiscriminantAnalysis

# %% [code]
from sklearn.feature_selection import VarianceThreshold

# %% [code]
APCFP = pd.read_csv('finalfingerprint_sub_apc.csv')

# %% [code]
APCFP

# %% [code]
target_bin = APCFP.loc[:, 'target_name_bin']

# %% [code]
target_bin = pd.DataFrame(target_bin)

# %% [code]
target_ter = APCFP.loc[:, 'target_name_ter']

# %% [code]
target_ter = pd.DataFrame(target_ter)

# %% [code]
target_quater = APCFP.loc[:, 'target_name_quater']
target_quater = pd.DataFrame(target_quater)

# %% [code]
target_ter

# %% [code]
target_quater

# %% [code]
features = APCFP.loc[:, 'APC2D1_C_C':'ring:hetero_[6_6]_O_benzopyrone_(1_4-)']

# %% [code]
features

# %% [code]
from imblearn.over_sampling import *
import joblib
from sklearn.ensemble import VotingClassifier

# %% [markdown]
# AtomPairCount_Binary

# %% [code]
seed=28
X_train_bin, X_test_bin, y_train_bin, y_test_bin = train_test_split(features, target_bin, test_size=0.2, random_state=seed, stratify=target_bin)

# %% [markdown]
Hard Voting

# %% [code]
bin_rf_pca = joblib.load("Binary_APC_RF_PCA.pkl")
bin_xgb_pca = joblib.load("Binary_APC_XGB_PCA.pkl")
bin_ann_lda = joblib.load("Binary_APC_ANN_LDA.pkl")
bin_rf_lda = joblib.load("Binary_APC_RF_LDA.pkl")

vot_bin = VotingClassifier(estimators=[('rf_pca', bin_rf_pca),
                                       ('xgb_pca', bin_xgb_pca),
                                       ('ann_lda', bin_ann_lda),
                                       ('rf_lda', bin_rf_lda)], voting='hard')

# %% [code]
vot_bin.fit(X_train_bin, y_train_bin.values.ravel())

# %% [code]
pred_bin = vot_bin.predict(X_test_bin)

# %% [code]
from sklearn import metrics
testscore_bin = metrics.f1_score(y_test_bin, pred_bin, average='macro')

print("f1 score (test): {:.4f}".format(testscore_bin))

# %% [code]
from sklearn.metrics import confusion_matrix
print("오차 행렬: \n", confusion_matrix(y_test_bin, pred_bin))

# %% [code]
joblib.dump(vot_bin, "Binary_APC_Vot_hard.pkl")

# %% [markdown]
Soft Voting

# %% [code]
bin_rf_pca = joblib.load("Binary_APC_RF_PCA.pkl")
bin_xgb_pca = joblib.load("Binary_APC_XGB_PCA.pkl")
bin_ann_lda = joblib.load("Binary_APC_ANN_LDA.pkl")
bin_rf_lda = joblib.load("Binary_APC_RF_LDA.pkl")

vot_bin_soft = VotingClassifier(estimators=[('rf_pca', bin_rf_pca),
                                            ('xgb_pca', bin_xgb_pca),
                                            ('ann_lda', bin_ann_lda),
                                            ('rf_lda', bin_rf_lda)], voting='soft')

# %% [code]
vot_bin_soft.fit(X_train_bin, y_train_bin.values.ravel())

# %% [code]
pred_bin_soft = vot_bin_soft.predict(X_test_bin)

# %% [code]
from sklearn import metrics
testscore_bin_soft = metrics.f1_score(y_test_bin, pred_bin_soft, average='macro')

print("f1 score (test): {:.4f}".format(testscore_bin_soft))

# %% [code]
from sklearn.metrics import confusion_matrix
print("오차 행렬: \n", confusion_matrix(y_test_bin, pred_bin_soft))

# %% [code]
joblib.dump(vot_bin_soft, "Binary_APC_Vot_soft.pkl")

# %% [markdown]
# AtomPairCount_Ternary

# %% [code]
X_train_ter, X_test_ter, y_train_ter, y_test_ter = train_test_split(features, target_ter, test_size=0.2, random_state=seed, stratify=target_ter)

# %% [markdown]
Hard Voting

# %% [code]
ter_xgb_lda = joblib.load("Ternary_APC_XGB_LDA.pkl")
ter_svm_lda = joblib.load("Ternary_APC_SVM_LDA.pkl")
ter_xgb_pca = joblib.load("Ternary_APC_XGB_PCA.pkl")
ter_rf_lda = joblib.load("Ternary_APC_RF_LDA.pkl")

vot_ter_hard = VotingClassifier(estimators=[('xgb_lda', ter_xgb_lda),
                                            ('svm_lda', ter_svm_lda),
                                            ('xgb_pca', ter_xgb_pca),
                                            ('rf_lda', ter_rf_lda)], voting='hard')

# %% [code]
vot_ter_hard.fit(X_train_ter, y_train_ter.values.ravel())

# %% [code]
pred_ter_hard = vot_ter_hard.predict(X_test_ter)

# %% [code]
testscore_ter_hard = metrics.f1_score(y_test_ter, pred_ter_hard, average='macro')

print("f1 score (test): {:.4f}".format(testscore_ter_hard))

# %% [code]
from sklearn.metrics import confusion_matrix
print("오차 행렬: \n", confusion_matrix(y_test_ter, pred_ter_hard))

# %% [code]
joblib.dump(vot_ter_hard, "Ternary_APC_Vot_hard.pkl")

# %% [markdown]
Soft Voting

# %% [code]
ter_xgb_lda = joblib.load("Ternary_APC_XGB_LDA.pkl")
ter_svm_lda = joblib.load("Ternary_APC_SVM_LDA.pkl")
ter_xgb_pca = joblib.load("Ternary_APC_XGB_PCA.pkl")
ter_rf_lda = joblib.load("Ternary_APC_RF_LDA.pkl")

vot_ter_soft = VotingClassifier(estimators=[('xgb_lda', ter_xgb_lda),
                                            ('svm_lda', ter_svm_lda),
                                            ('xgb_pca', ter_xgb_pca),
                                            ('rf_lda', ter_rf_lda)], voting='soft')

# %% [code]
vot_ter_soft.fit(X_train_ter, y_train_ter.values.ravel())

# %% [code]
pred_ter_soft = vot_ter_soft.predict(X_test_ter)

# %% [code]
testscore_ter_soft = metrics.f1_score(y_test_ter, pred_ter_soft, average='macro')

print("f1 score (test): {:.4f}".format(testscore_ter_soft))

# %% [code]
from sklearn.metrics import confusion_matrix
print("오차 행렬: \n", confusion_matrix(y_test_ter, pred_ter_soft))

# %% [code]
joblib.dump(vot_ter_soft, "Ternary_APC_Vot_soft.pkl")

# %% [markdown]
# APC_Quaternary(w/o SMOTE)

# %% [code]
seed=28
X_train_quater, X_test_quater, y_train_quater, y_test_quater = train_test_split(features, target_quater, test_size=0.2, random_state=seed, stratify=target_quater)

# %% [markdown]
Hard Voting

# %% [code]
quater_svm_pca_smotx = joblib.load("Quaternary_APC_SVM_PCA_smotx.pkl")
quater_rf_pca_smotx = joblib.load("Quaternary_APC_RF_PCA_smotx.pkl")
quater_ann_pca_smotx = joblib.load("Quaternary_APC_ANN_PCA_smotx.pkl")
quater_ann_lda_smotx = joblib.load("Quaternary_APC_ANN_LDA_smotx.pkl")

vot_quater_smotx_hard = VotingClassifier(estimators=[('svm_pca', quater_svm_pca_smotx),
                                                     ('rf_pca', quater_rf_pca_smotx),
                                                     ('ann_pca', quater_ann_pca_smotx),
                                                     ('ann_lda', quater_ann_lda_smotx)], voting='hard')

# %% [code]
vot_quater_smotx_hard.fit(X_train_quater, y_train_quater.values.ravel())

# %% [code]
pred_quater_smotx_hard = vot_quater_smotx_hard.predict(X_test_quater)

# %% [code]
testscore_quater_smotx_hard = metrics.f1_score(y_test_quater, pred_quater_smotx_hard, average='macro')

print("f1 score (test): {:.4f}".format(testscore_quater_smotx_hard))

# %% [code]
from sklearn.metrics import confusion_matrix
print("오차 행렬: \n", confusion_matrix(y_test_quater, pred_quater_smotx_hard))

# %% [code]
joblib.dump(vot_quater_smotx_hard, "Quaternary_APC_Vot_hard_smotx.pkl")

# %% [markdown]
Soft Voting

# %% [code]
quater_svm_pca_smotx = joblib.load("Quaternary_APC_SVM_PCA_smotx.pkl")
quater_rf_pca_smotx = joblib.load("Quaternary_APC_RF_PCA_smotx.pkl")
quater_ann_pca_smotx = joblib.load("Quaternary_APC_ANN_PCA_smotx.pkl")
quater_ann_lda_smotx = joblib.load("Quaternary_APC_ANN_LDA_smotx.pkl")

vot_quater_smotx_soft = VotingClassifier(estimators=[('svm_pca', quater_svm_pca_smotx),
                                                     ('rf_pca', quater_rf_pca_smotx),
                                                     ('ann_pca', quater_ann_pca_smotx),
                                                     ('ann_lda', quater_ann_lda_smotx)], voting='soft')

# %% [code]
vot_quater_smotx_soft.fit(X_train_quater, y_train_quater.values.ravel())

# %% [code]
pred_quater_smotx_soft = vot_quater_smotx_soft.predict(X_test_quater)

# %% [code]
testscore_quater_smotx_soft = metrics.f1_score(y_test_quater, pred_quater_smotx_soft, average='macro')

print("f1 score (test): {:.4f}".format(testscore_quater_smotx_soft))

# %% [code]
print("오차 행렬: \n", confusion_matrix(y_test_quater, pred_quater_smotx_soft))

# %% [code]
joblib.dump(vot_quater_smotx_soft, "Quaternary_APC_Vot_soft_smotx.pkl")

# %% [markdown]
# RDKit_Quaternary (w/ SMOTE)

# %% [markdown]
Hard Voting

# %% [code]
quater_svm_pca_smot = joblib.load("Quaternary_APC_SVM_PCA_smot.pkl")
quater_ann_pca_smot = joblib.load("Quaternary_APC_ANN_PCA_smot.pkl")
quater_xgb_lda_smot = joblib.load("Quaternary_APC_XGB_LDA_smot.pkl")
quater_rf_pca_smot = joblib.load("Quaternary_APC_RF_PCA_smot.pkl")

vot_quater_smot_hard = VotingClassifier(estimators=[('svm_pca', quater_svm_pca_smot),
                                                    ('ann_pca', quater_ann_pca_smot),
                                                    ('xgb_pca', quater_xgb_lda_smot),
                                                    ('rf_pca', quater_rf_pca_smot)], voting='hard')

# %% [code]
vot_quater_smot_hard.fit(X_train_quater, y_train_quater.values.ravel())

# %% [code]
pred_quater_smot_hard = vot_quater_smot_hard.predict(X_test_quater)

# %% [code]
from sklearn import metrics
testscore_quater_smot_hard = metrics.f1_score(y_test_quater, pred_quater_smot_hard, average='macro')

print("f1 score (test): {:.4f}".format(testscore_quater_smot_hard))

# %% [code]
from sklearn.metrics import confusion_matrix
print("오차 행렬: \n", confusion_matrix(y_test_quater, pred_quater_smot_hard))

# %% [code]
joblib.dump(vot_quater_smot_hard, "Quaternary_APC_Vot_hard_smot.pkl")

# %% [markdown]
Soft Voting

# %% [code]
quater_svm_pca_smot = joblib.load("Quaternary_APC_SVM_PCA_smot.pkl")
quater_ann_pca_smot = joblib.load("Quaternary_APC_ANN_PCA_smot.pkl")
quater_xgb_lda_smot = joblib.load("Quaternary_APC_XGB_LDA_smot.pkl")
quater_rf_pca_smot = joblib.load("Quaternary_APC_RF_PCA_smot.pkl")

vot_quater_smot_soft = VotingClassifier(estimators=[('svm_pca', quater_svm_pca_smot),
                                                    ('ann_pca', quater_ann_pca_smot),
                                                    ('xgb_pca', quater_xgb_lda_smot),
                                                    ('rf_pca', quater_rf_pca_smot)], voting='soft')

# %% [code]
vot_quater_smot_soft.fit(X_train_quater, y_train_quater.values.ravel())

# %% [code]
pred_quater_smot_soft = vot_quater_smot_soft.predict(X_test_quater)

# %% [code]
from sklearn import metrics
testscore_quater_smot_soft = metrics.f1_score(y_test_quater, pred_quater_smot_soft, average='macro')

print("f1 score (test): {:.4f}".format(testscore_quater_smot_soft))

# %% [code]
from sklearn.metrics import confusion_matrix
print("오차 행렬: \n", confusion_matrix(y_test_quater, pred_quater_smot_soft))

# %% [code]
joblib.dump(vot_quater_smot_soft, "Quaternary_APC_Vot_soft_smot.pkl")

# %% [code]
