# Supplementary material for: In silico prediction models for thyroid peroxidase inhibitors and their application to synthetic flavors
Source: Food Sci Biotechnol. 2022 Mar 12;31(4):483–95. doi: 10.1007/s10068-022-01041-y (PMC8994803; doi:10.1007/s10068-022-01041-y)
Supplement: Supplementary file 13 — Supplementary file13 (IPYNB 108 kb) [file 10068_2022_1041_MOESM13_ESM.ipynb]

# %% [markdown]
## 필요한 모듈 import

# %% [code]
import pandas as pd
import numpy as np
from sklearn.pipeline import FeatureUnion
from imblearn.pipeline import make_pipeline, Pipeline
from sklearn.preprocessing import MinMaxScaler
from sklearn.model_selection import StratifiedKFold, GridSearchCV, train_test_split
from sklearn.decomposition import PCA
from sklearn.discriminant_analysis import LinearDiscriminantAnalysis

# %% [code]
from sklearn.feature_selection import VarianceThreshold

# %% [code]
apcFP = pd.read_csv('finalfingerprint_sub_apc.csv')

# %% [code]
apcFP

# %% [code]
target_bin = apcFP.loc[:, 'target_name_bin']

# %% [code]
target_bin = pd.DataFrame(target_bin)

# %% [code]
target_ter = apcFP.loc[:, 'target_name_ter']

# %% [code]
target_ter = pd.DataFrame(target_ter)

# %% [code]
target_quater = apcFP.loc[:, 'target_name_quater']
target_quater = pd.DataFrame(target_quater)

# %% [code]
target_ter

# %% [code]
target_quater

# %% [code]
features = apcFP.loc[:, 'APC2D1_C_C':'ring:hetero_[6_6]_O_benzopyrone_(1_4-)']

# %% [code]
features

# %% [code]
from imblearn.over_sampling import *
from sklearn.svm import SVC

# %% [markdown]
# AtomPairCount_Binary

# %% [code]
seed=28
X_train_bin, X_test_bin, y_train_bin, y_test_bin = train_test_split(features, target_bin, test_size=0.2, random_state=seed, stratify=target_bin)

# %% [markdown]
PCA

# %% [code]
pipe_rf_pca = Pipeline([("std", MinMaxScaler()),
                        ("thresholder", VarianceThreshold(threshold=0.01)),
                        ("PCA", PCA()),
                        ("smote", SMOTE(random_state=seed)),
                        ("classifier", SVC(probability=True, random_state=seed, max_iter=2000))])

# %% [code]
param_grid_pca = [{"PCA__n_components": [1, 2, 3],
                   "classifier__C": [0.01, 0.1, 1, 10],
                   "classifier__gamma": [0.01, 0.1, 1, 10],
                   "classifier__kernel": ['rbf', 'poly'],
                   "classifier__degree": [1, 2, 3]}]

# %% [code]
cv = StratifiedKFold(n_splits=5, random_state=seed, shuffle=True)

# %% [code]
clf_rf_pca = GridSearchCV(pipe_rf_pca, param_grid_pca, cv=cv, scoring='f1_macro', verbose=2, n_jobs=-1)

# %% [code]
clf_rf_pca.fit(X_train_bin, y_train_bin.values.ravel())

# %% [code]
clf_rf_pca.best_params_

# %% [code]
clf_rf_pca.best_score_

# %% [code]
from sklearn import metrics
bin_pca_predict = clf_rf_pca.predict(X_test_bin)
testscore_bin_pca = metrics.f1_score(y_test_bin, bin_pca_predict, average='macro')

print("f1 score (test): {:.4f}".format(testscore_bin_pca))

# %% [code]
from sklearn.metrics import confusion_matrix
print("오차 행렬: \n", confusion_matrix(y_test_bin, bin_pca_predict))

# %% [code]
import joblib
joblib.dump(clf_rf_pca, "Binary_APC_SVM_PCA.pkl")

# %% [markdown]
LDA

# %% [code]
pipe_rf_lda = Pipeline([("std", MinMaxScaler()),
                        ("thresholder", VarianceThreshold(threshold=0.01)),
                        ("LDA", LinearDiscriminantAnalysis()),
                        ("smote", SMOTE(random_state=seed)),
                        ("classifier", SVC(probability=True, random_state=seed, max_iter=2000))])

# %% [code]
param_grid_lda = [{"LDA__n_components": [1, 2, 3],
                   "classifier__C": [0.01, 0.1, 1, 10],
                   "classifier__gamma": [0.01, 0.1, 1, 10],
                   "classifier__kernel": ['rbf', 'poly'],
                   "classifier__degree": [1, 2, 3]}]

# %% [code]
cv = StratifiedKFold(n_splits=5, random_state=seed, shuffle=True)

# %% [code]
clf_rf_lda = GridSearchCV(pipe_rf_lda, param_grid_lda, cv=cv, scoring='f1_macro', verbose=2, n_jobs=-1)

# %% [code]
clf_rf_lda.fit(X_train_bin, y_train_bin.values.ravel())

# %% [code]
clf_rf_lda.best_params_

# %% [code]
clf_rf_lda.best_score_

# %% [code]
bin_lda_predict = clf_rf_lda.predict(X_test_bin)
testscore_bin_lda = metrics.f1_score(y_test_bin, bin_lda_predict, average='macro')

print("f1 score (test): {:.4f}".format(testscore_bin_lda))

# %% [code]
print("오차 행렬: \n", confusion_matrix(y_test_bin, bin_lda_predict))

# %% [code]
joblib.dump(clf_rf_lda, "Binary_APC_SVM_LDA.pkl")

# %% [markdown]
# AtomPairCount_Binary_smotx

# %% [code]
seed=28
X_train_bin, X_test_bin, y_train_bin, y_test_bin = train_test_split(features, target_bin, test_size=0.2, random_state=seed, stratify=target_bin)

# %% [markdown]
PCA

# %% [code]
pipe_rf_pca = Pipeline([("std", MinMaxScaler()),
                        ("thresholder", VarianceThreshold(threshold=0.01)),
                        ("PCA", PCA()),
                        ("classifier", SVC(probability=True, random_state=seed, max_iter=2000))])

# %% [code]
param_grid_pca = [{"PCA__n_components": [1, 2, 3],
                   "classifier__C": [0.01, 0.1, 1, 10],
                   "classifier__gamma": [0.01, 0.1, 1, 10],
                   "classifier__kernel": ['rbf', 'poly'],
                   "classifier__degree": [1, 2, 3]}]

# %% [code]
cv = StratifiedKFold(n_splits=5, random_state=seed, shuffle=True)

# %% [code]
clf_rf_pca = GridSearchCV(pipe_rf_pca, param_grid_pca, cv=cv, scoring='f1_macro', verbose=2, n_jobs=-1)

# %% [code]
clf_rf_pca.fit(X_train_bin, y_train_bin.values.ravel())

# %% [code]
clf_rf_pca.best_params_

# %% [code]
clf_rf_pca.best_score_

# %% [code]
from sklearn import metrics
bin_pca_predict = clf_rf_pca.predict(X_test_bin)
testscore_bin_pca = metrics.f1_score(y_test_bin, bin_pca_predict, average='macro')

print("f1 score (test): {:.4f}".format(testscore_bin_pca))

# %% [code]
from sklearn.metrics import confusion_matrix
print("오차 행렬: \n", confusion_matrix(y_test_bin, bin_pca_predict))

# %% [code]
import joblib
joblib.dump(clf_rf_pca, "Binary_APC_SVM_PCA_smotx.pkl")

# %% [markdown]
LDA

# %% [code]
pipe_rf_lda = Pipeline([("std", MinMaxScaler()),
                        ("thresholder", VarianceThreshold(threshold=0.01)),
                        ("LDA", LinearDiscriminantAnalysis()),
                        ("classifier", SVC(probability=True, random_state=seed, max_iter=2000))])

# %% [code]
param_grid_lda = [{"LDA__n_components": [1, 2, 3],
                   "classifier__C": [0.01, 0.1, 1, 10],
                   "classifier__gamma": [0.01, 0.1, 1, 10],
                   "classifier__kernel": ['rbf', 'poly'],
                   "classifier__degree": [1, 2, 3]}]

# %% [code]
cv = StratifiedKFold(n_splits=5, random_state=seed, shuffle=True)

# %% [code]
clf_rf_lda = GridSearchCV(pipe_rf_lda, param_grid_lda, cv=cv, scoring='f1_macro', verbose=2, n_jobs=-1)

# %% [code]
clf_rf_lda.fit(X_train_bin, y_train_bin.values.ravel())

# %% [code]
clf_rf_lda.best_params_

# %% [code]
clf_rf_lda.best_score_

# %% [code]
bin_lda_predict = clf_rf_lda.predict(X_test_bin)
testscore_bin_lda = metrics.f1_score(y_test_bin, bin_lda_predict, average='macro')

print("f1 score (test): {:.4f}".format(testscore_bin_lda))

# %% [code]
print("오차 행렬: \n", confusion_matrix(y_test_bin, bin_lda_predict))

# %% [code]
joblib.dump(clf_rf_lda, "Binary_APC_SVM_LDA_smotx.pkl")

# %% [markdown]
# AtomPairCount_Ternary

# %% [code]
X_train_ter, X_test_ter, y_train_ter, y_test_ter = train_test_split(features, target_ter, test_size=0.2, random_state=seed, stratify=target_ter)

# %% [markdown]
PCA

# %% [code]
clf_rf_pca.fit(X_train_ter, y_train_ter.values.ravel())

# %% [code]
clf_rf_pca.best_params_

# %% [code]
clf_rf_pca.best_score_

# %% [code]
ter_pca_predict = clf_rf_pca.predict(X_test_ter)
testscore_ter_pca = metrics.f1_score(y_test_ter, ter_pca_predict, average='macro')

print("f1 score (test): {:.4f}".format(testscore_ter_pca))

# %% [code]
from sklearn.metrics import confusion_matrix
print("오차 행렬: \n", confusion_matrix(y_test_ter, ter_pca_predict))

# %% [code]
joblib.dump(clf_rf_pca, "Ternary_APC_SVM_PCA.pkl")

# %% [markdown]
LDA

# %% [code]
clf_rf_lda.fit(X_train_ter, y_train_ter.values.ravel())

# %% [code]
clf_rf_lda.best_params_

# %% [code]
clf_rf_lda.best_score_

# %% [code]
ter_lda_predict = clf_rf_lda.predict(X_test_ter)
testscore_ter_lda = metrics.f1_score(y_test_ter, ter_lda_predict, average='macro')

print("f1 score (test): {:.4f}".format(testscore_ter_lda))

# %% [code]
print("오차 행렬: \n", confusion_matrix(y_test_ter, ter_lda_predict))

# %% [code]
joblib.dump(clf_rf_lda, "Ternary_APC_SVM_LDA.pkl")

# %% [markdown]
# AtomPairCount_Ternary_smotx

# %% [code]
X_train_ter, X_test_ter, y_train_ter, y_test_ter = train_test_split(features, target_ter, test_size=0.2, random_state=seed, stratify=target_ter)

# %% [markdown]
PCA

# %% [code]
clf_rf_pca.fit(X_train_ter, y_train_ter.values.ravel())

# %% [code]
clf_rf_pca.best_params_

# %% [code]
clf_rf_pca.best_score_

# %% [code]
ter_pca_predict = clf_rf_pca.predict(X_test_ter)
testscore_ter_pca = metrics.f1_score(y_test_ter, ter_pca_predict, average='macro')

print("f1 score (test): {:.4f}".format(testscore_ter_pca))

# %% [code]
from sklearn.metrics import confusion_matrix
print("오차 행렬: \n", confusion_matrix(y_test_ter, ter_pca_predict))

# %% [code]
joblib.dump(clf_rf_pca, "Ternary_APC_SVM_PCA_smotx.pkl")

# %% [markdown]
LDA

# %% [code]
clf_rf_lda.fit(X_train_ter, y_train_ter.values.ravel())

# %% [code]
clf_rf_lda.best_params_

# %% [code]
clf_rf_lda.best_score_

# %% [code]
ter_lda_predict = clf_rf_lda.predict(X_test_ter)
testscore_ter_lda = metrics.f1_score(y_test_ter, ter_lda_predict, average='macro')

print("f1 score (test): {:.4f}".format(testscore_ter_lda))

# %% [code]
print("오차 행렬: \n", confusion_matrix(y_test_ter, ter_lda_predict))

# %% [code]
joblib.dump(clf_rf_lda, "Ternary_APC_SVM_LDA_smotx.pkl")

# %% [markdown]
# Quaternary(w/o SMOTE)

# %% [code]
X_train_quater, X_test_quater, y_train_quater, y_test_quater = train_test_split(features, target_quater, test_size=0.2, random_state=seed, stratify=target_quater)

# %% [markdown]
PCA

# %% [code]
pipe_rf_pca_smotx = Pipeline([("std", MinMaxScaler()),
                              ("thresholder", VarianceThreshold(threshold=0.01)),
                              ("PCA", PCA()),
                              ("classifier", SVC(probability=True, random_state=seed, max_iter=2000))])

# %% [code]
clf_rf_pca_smotx = GridSearchCV(pipe_rf_pca_smotx, param_grid_pca, cv=cv, scoring='f1_macro', verbose=2, n_jobs=-1)

# %% [code]
clf_rf_pca_smotx.fit(X_train_quater, y_train_quater.values.ravel())

# %% [code]
clf_rf_pca_smotx.best_params_

# %% [code]
clf_rf_pca_smotx.best_score_

# %% [code]
quater_pca_predict = clf_rf_pca_smotx.predict(X_test_quater)
testscore_quater_pca = metrics.f1_score(y_test_quater, quater_pca_predict, average='macro')

print("f1 score (test): {:.4f}".format(testscore_quater_pca))

# %% [code]
from sklearn.metrics import confusion_matrix
print("오차 행렬: \n", confusion_matrix(y_test_quater, quater_pca_predict))

# %% [code]
joblib.dump(clf_rf_pca_smotx, "Quaternary_APC_SVM_PCA_smotx.pkl")

# %% [markdown]
LDA

# %% [code]
pipe_rf_lda_smotx = Pipeline([("std", MinMaxScaler()),
                              ("thresholder", VarianceThreshold(threshold=0.01)),
                              ("LDA", LinearDiscriminantAnalysis()),
                              ("classifier", SVC(probability=True, random_state=seed, max_iter=2000))])

# %% [code]
clf_rf_lda_smotx = GridSearchCV(pipe_rf_lda_smotx, param_grid_lda, cv=cv, scoring='f1_macro', verbose=2, n_jobs=-1)

# %% [code]
clf_rf_lda_smotx.fit(X_train_quater, y_train_quater.values.ravel())

# %% [code]
clf_rf_lda_smotx.best_params_

# %% [code]
clf_rf_lda_smotx.best_score_

# %% [code]
quater_lda_predict = clf_rf_lda_smotx.predict(X_test_quater)
testscore_quater_lda = metrics.f1_score(y_test_quater, quater_lda_predict, average='macro')

print("f1 score (test): {:.4f}".format(testscore_quater_lda))

# %% [code]
from sklearn.metrics import confusion_matrix
print("오차 행렬: \n", confusion_matrix(y_test_quater, quater_lda_predict))

# %% [code]
joblib.dump(clf_rf_lda_smotx, "Quaternary_APC_SVM_LDA_smotx.pkl")

# %% [markdown]
# Quaternary (w/ SMOTE)

# %% [markdown]
PCA

# %% [code]
clf_rf_pca.fit(X_train_quater, y_train_quater.values.ravel())

# %% [code]
clf_rf_pca.best_params_

# %% [code]
clf_rf_pca.best_score_

# %% [code]
quater_smot_pca_predict = clf_rf_pca.predict(X_test_quater)
testscore_quater_smot_pca = metrics.f1_score(y_test_quater, quater_smot_pca_predict, average='macro')

print("f1 score (test): {:.4f}".format(testscore_quater_smot_pca))

# %% [code]
from sklearn.metrics import confusion_matrix
print("오차 행렬: \n", confusion_matrix(y_test_quater, quater_smot_pca_predict))

# %% [code]
joblib.dump(clf_rf_pca, "Quaternary_APC_SVM_PCA_smot.pkl")

# %% [markdown]
LDA

# %% [code]
clf_rf_lda.fit(X_train_quater, y_train_quater.values.ravel())

# %% [code]
clf_rf_lda.best_params_

# %% [code]
clf_rf_lda.best_score_

# %% [code]
quater_smot_lda_predict = clf_rf_lda.predict(X_test_quater)
testscore_quater_smot_lda = metrics.f1_score(y_test_quater, quater_smot_lda_predict, average='macro')

print("f1 score (test): {:.4f}".format(testscore_quater_smot_lda))

# %% [code]
print("오차 행렬: \n", confusion_matrix(y_test_quater, quater_smot_lda_predict))

# %% [code]
joblib.dump(clf_rf_lda, "Quaternary_APC_SVM_LDA_smot.pkl")

# %% [code]
