# Supplementary material for: In silico prediction models for thyroid peroxidase inhibitors and their application to synthetic flavors
Source: Food Sci Biotechnol. 2022 Mar 12;31(4):483–95. doi: 10.1007/s10068-022-01041-y (PMC8994803; doi:10.1007/s10068-022-01041-y)
Supplement: Supplementary file 26 — Supplementary file26 (TXT 23 kb) [file 10068_2022_1041_MOESM26_ESM.txt]

target_name_bin	target_name_ter	target_name_quater	smiles
A	A	A1	Nc1ccccc1
A	A	A1	COc1ccc(N)cc1
A	A	A1	COP(=S)(OC)SCn1nnc2ccccc2c1=O
A	A	A1	CC(C)(c1ccc(O)cc1)c1ccc(O)cc1
A	A	A1	CC(C)(C)c1cc(O)ccc1O
A	A	A1	Oc1ccccc1O
A	A	A1	Cc1ccc(N)cc1Cl
A	A	A1	Nc1ccc(Cl)cc1
A	A	A1	COc1ccc(C)cc1N
A	A	A1	Cc1ccc(N)cc1N
A	A	A1	CNC(=O)CSP(=S)(OC)OC
A	A	A1	S=C1NCCN1
A	A	A1	CCCCCCc1ccc(O)cc1O
A	A	A1	Oc1ccc(O)cc1
A	A	A1	c1ccc2[nH]ccc2c1
A	A	A1	NNC(=O)c1ccncc1
A	A	A1	O=c1c(O)c(-c2ccc(O)cc2)oc2cc(O)cc(O)c12
A	A	A1	CCOC(=O)CC(SP(=S)(OC)OC)C(=O)OCC
A	A	A1	Sc1nc2ccccc2s1
A	A	A1	COc1nn(CSP(=S)(OC)OC)c(=O)s1
A	A	A1	Cn1cc[nH]c1=S
A	A	A1	COP(=S)(OC)Oc1ccc([N+](=O)[O-])cc1
A	A	A1	C[C@](N)(Cc1ccc(O)c(O)c1)C(=O)O.C[C@](N)(Cc1ccc(O)c(O)c1)C(=O)O
A	A	A1	Cc1cc(Cc2ccc(N)c(C)c2)ccc1N
A	A	A1	Cc1cc(Cc2cc(C)cc(C(C)(C)C)c2O)c(O)c(C(C)(C)C)c1
A	A	A1	Cc1cc(=O)[nH]c(=S)[nH]1
A	A	A1	Nc1cccc2c(N)cccc12
A	A	A1	Nc1ccc2ccccc2c1
A	A	A1	Nc1ccc(Oc2ccc(N)cc2)cc1
A	A	A1	O=C1OC(c2ccc(O)cc2)(c2ccc(O)cc2)c2ccccc21
A	A	A1	Nc1cccc(N)c1
A	A	A1	CCCOC(=O)c1cc(O)c(O)c(O)c1
A	A	A1	CCCc1cc(=O)[nH]c(=S)[nH]1
A	A	A1	O=c1c(O)c(-c2ccc(O)c(O)c2)oc2cc(O)cc(O)c12
A	A	A1	Oc1cccc(O)c1
A	A	A1	CO[C@H]1/C=C/O[C@@]2(C)Oc3c(C)c(O)c4c(O)c(c(/C=N/N5CCN(C)CC5)c(O)c4c3C2=O)NC(=O)/C(C)=C\C=C\[C@H](C)[C@H](O)[C@@H](C)[C@@H](O)[C@@H](C)[C@H](OC(C)=O)[C@@H]1C
A	A	A1	CC(C)(C)c1cc(C(C)(C)C)c(O)c(C(C)(C)C)c1
A	A	A1	Oc1cccc2ccccc12
A	A	A1	Nc1ccc(Cl)c(Cl)c1
A	A	A1	CCCCc1ccc(N)cc1
A	A	A1	Cc1ccc(N)cc1
A	A	A1	S=c1[nH]c2cc(Cl)ccc2s1
A	A	A1	CCCCCCOc1ccc(N)cc1
A	A	A1	O=c1c(-c2ccc(O)cc2)coc2cc(O)cc(O)c12
A	A	A1	O=c1c(-c2ccc(O)cc2)coc2cc(O)ccc12
A	A	A1	Oc1ccc(C(c2ccc(O)cc2)C(Cl)(Cl)Cl)cc1
A	A	A1	O=C(c1ccccc1)c1ccc(O)cc1O
A	A	A1	CC=Cc1ccc(O)c(OC)c1
A	A	A1	Nc1ccc(Cc2ccc(N)cc2)cc1
A	A	A1	CC(Cc1ccc(O)c(O)c1)C(C)Cc1ccc(O)c(O)c1
A	A	A1	O=C(O)c1ccccc1C(c1ccc(O)cc1)c1ccc(O)cc1
A	A	A1	CCC1(c2ccc(N)cc2)CCC(=O)NC1=O
A	A	A1	Cc1c(C(=O)O)c(O)cc2c1C(=O)c1c(O)c([C@@H]3O[C@H](CO)[C@@H](O)[C@H](O)[C@H]3O)c(O)c(O)c1C2=O
A	A	A1	Nc1nc2nc[nH]c2c(=S)[nH]1
A	A	A1	Cc1c(C)c2c(c(C)c1O)CCC(C)(COc1ccc(CC3SC(=O)NC3=O)cc1)O2
A	A	A1	COc1ccccc1N
A	A	A1	CC1=C(C(=O)Nc2ccccc2)SCCO1
A	A	A1	CCOP(=S)(OCC)SCSP(=S)(OCC)OCC
A	A	A1	COC(=O)Nc1cccc(OC(=O)Nc2cccc(C)c2)c1
A	A	A1	Nc1ccc(/N=N/c2ccccc2)cc1
A	A	A1	Nc1ccc(C(=O)O)cc1
A	A	A1	Cc1ccc(N)cc1O
A	A	A1	CN1CSC(=S)N(C)C1
A	A	A1	Cc1ccc(N)c(N)c1
A	A	A1	CN(C)c1cccc(O)c1
A	A	A1	CCCCCCCCCCCCS
A	A	A1	CC(C)NCC(O)c1ccc(O)c(O)c1
A	A	A1	S=c1[nH]c2ccccc2[nH]1
A	A	A1	N#CSCSC#N
A	A	A1	CCOc1ccc(N)cc1
A	A	A1	Nc1ccccc1N
A	A	A1	c1ccc(Nc2cccc3ccccc23)cc1
A	A	A1	Nc1ccc(Nc2ccccc2)cc1
A	A	A1	[S-]c1nc2ccccc2s1
A	A	A1	Cc1ccccc1N
A	A	A1	C1CN(SSN2CCOCC2)CCO1
A	A	A1	Cc1cccc(N)c1
A	A	A1	CCC(C)(C)c1ccc(O)c(C(C)(C)CC)c1
A	A	A1	NNC(=S)NN
A	A	A1	Cc1cccc(N)c1N
A	A	A1	COP(=S)(OC)Oc1nc(Cl)c(Cl)cc1Cl
A	A	A1	CSC(=O)c1cccc2nnsc12
A	A	A1	COc1ccc(-c2ccccc2)cc1NNC(=O)OC(C)C
A	A	A1	COP(=S)(OC)Oc1ccc([N+](=O)[O-])c(C)c1
A	A	A1	N#CSCSc1nc2ccccc2s1
A	A	A1	N#CN
A	A	A1	CCOC(=O)Nc1cccc(OC(=O)Nc2ccccc2)c1
A	A	A1	COP(=O)(OC)SCn1c(=O)oc2cc(Cl)cnc21
A	A	A1	CC(c1ccc(O)cc1)(c1ccc(O)cc1)c1ccc(O)cc1
A	A	A1	O=C(c1ccccc1)c1ccc(O)c(O)c1O
A	A	A1	CCc1cc(Cc2cc(CC)cc(C(C)(C)C)c2O)c(O)c(C(C)(C)C)c1
A	A	A1	CCCCCc1ccc(N)cc1
A	A	A1	CCCCCCc1ccc(N)cc1
A	A	A1	CCCCCCCCOC(=O)c1cc(O)c(O)c(O)c1
A	A	A1	O=c1c(O)c(-c2ccc(O)cc2O)oc2cc(O)cc(O)c12
A	A	A1	COc1ccc(O)c(C(C)(C)C)c1
A	A	A1	CC(C)(C)c1cc(O)c(C(C)(C)C)cc1O
A	A	A1	O=C(c1ccc(O)cc1O)c1ccc(O)cc1O
A	A	A1	COc1cc(C(C)(C)C)c(O)c(C(C)(C)C)c1
A	A	A1	Nc1ccc(S(=O)(=O)Nc2cnc3ccccc3n2)cc1
A	A	A1	CN(C)c1ccc(O)c2c1C[C@H]1C[C@H]3[C@H](N(C)C)C(O)=C(C(N)=O)C(=O)[C@@]3(O)C(O)=C1C2=O
A	A	A1	Cc1cc(SC2=C(O)C[C@@](CCc3ccc(N)cc3)(C(C)C)OC2=O)c(C(C)(C)C)cc1CO
A	A	A1	Cc1cc(NC(=O)C(=O)O)cc(C)c1Oc1ccc(O)c2c1CCC2
A	A	A1	CCOC(=O)c1ccc([C@H]2CC[C@H](NC[C@H](O)COc3ccc(O)c(NS(C)(=O)=O)c3)CC2)cc1
A	A	A1	Oc1cc2ccccc2c2ccccc12
A	A	A1	CCCc1ccc(N)cc1
A	A	A1	CC(C)(C)c1ccc(N)cc1
A	A	A1	CN1CCc2cccc3c2[C@H]1Cc1ccc(O)c(O)c1-3.CN1CCc2cccc3c2[C@H]1Cc1ccc(O)c(O)c1-3
A	A	A1	CCCCCCCCCCCCOC(=O)c1cc(O)c(O)c(O)c1
A	A	A1	CCCCCCOc1ccc(O)cc1
A	A	A1	CCCCOc1ccc(N)cc1
A	A	A1	Cc1[nH]nc2c1N=C(c1ccccc1Cl)c1cc([N+](=O)[O-])ccc1N2
A	A	A1	O=c1[nH]cccc1O
A	A	A1	O=[N+]([O-])c1ccc2[nH]c(S)nc2c1
A	A	A1	O=C(NO)c1ccccc1O
A	A	A1	Cn1c(=S)[nH]c2ccccc21
A	A	A1	O=C1CC(c2ccc(O)cc2)Oc2cc(O)cc(O)c21
A	A	A1	N[C@@H](Cc1c[nH]c2ccccc12)C(=O)O
A	A	A1	O=c1c(O)c(-c2ccc(O)c(O)c2)oc2cc(O)ccc12
A	A	A1	O=c1cc(-c2ccccc2)oc2cc(O)c(O)c(O)c12
A	A	A1	COc1ccc(-c2coc3cc(O)cc(O)c3c2=O)cc1
A	A	A1	O=c1c(O)c(-c2ccc(O)cc2O)oc2cc(O)cc(O)c12
A	A	A1	O=c1c(O)c(-c2cc(O)c(O)c(O)c2)oc2cc(O)cc(O)c12
A	A	A1	O=C1CC(c2ccc(O)cc2)Oc2cc(O)cc(O)c21
A	A	A1	O=C(/C=C/c1ccc(O)c(O)c1)O[C@H](Cc1ccc(O)c(O)c1)C(=O)O
A	A	A2	Cc1cc(N=Nc2ccccc2C)ccc1N
A	A	A2	Nc1nc[nH]n1
A	A	A2	Clc1nc(Cl)nc(Nc2ccccc2Cl)n1
A	A	A2	O=C1O[C@H]([C@@H](O)CO)C(O)=C1O
A	A	A2	CCN(Cc1cccc(S(=O)(=O)[O-])c1)c1ccc(C(=C2C=CC(=[N+](CC)Cc3cccc(S(=O)(=O)[O-])c3)C=C2)c2ccccc2S(=O)(=O)[O-])cc1
A	A	A2	Cc1ccc(O)c(C(C)(C)C)c1
A	A	A2	Cc1cc(C(C)(C)C)c(O)c(C(C)(C)C)c1
A	A	A2	C=C1CC[C@H](O)C/C1=C/C=C1\CCC[C@@]2(C)[C@H]1CC[C@@H]2[C@H](C)/C=C/[C@H](C)C(C)C
A	A	A2	Nc1ccc(Cl)cc1N
A	A	A2	CN(C)C(=O)Nc1ccc(Cl)cc1
A	A	A2	CCOP(=S)(OCC)Oc1ccc2c(C)c(Cl)c(=O)oc2c1
A	A	A2	Nc1ccc(S(=O)(=O)c2ccc(N)cc2)cc1
A	A	A2	CCOP(=S)(OCC)Oc1cc(C)nc(C(C)C)n1
A	A	A2	CN(C)C(=O)Nc1ccc(Cl)c(Cl)c1
A	A	A2	COP(=O)(OC)OC=C(Cl)Cl
A	A	A2	CCOP(=S)(OCC)Oc1nc(Cl)c(Cl)cc1Cl
A	A	A2	CC/C(=C(/CC)c1ccc(O)cc1)c1ccc(O)cc1
A	A	A2	CN(C)c1ccccc1
A	A	A2	C[C@]12CC[C@@H]3c4ccc(O)cc4CC[C@H]3[C@@H]1CC[C@@H]2O
A	A	A2	C#C[C@]1(O)CC[C@H]2[C@@H]3CCc4cc(O)ccc4[C@H]3CC[C@@]21C
A	A	A2	C=CCc1ccc(O)c(OC)c1
A	A	A2	COP(=S)(OC)Oc1ccc(SC)c(C)c1
A	A	A2	CN(C)c1ccc(C(=C2C=CC(=[N+](C)C)C=C2)c2ccc(N(C)C)cc2)cc1
A	A	A2	CCN(Cc1cccc(S(=O)(=O)[O-])c1)c1ccc(C(=C2C=CC(=[N+](CC)Cc3cccc(S(=O)(=O)[O-])c3)C=C2)c2ccc(O)cc2S(=O)(=O)[O-])cc1
A	A	A2	Oc1cccc2cccnc12
A	A	A2	CCOC(=O)CC(SP(=O)(OC)OC)C(=O)OCC
A	A	A2	COc1ccc(O)cc1
A	A	A2	CN(C)c1ccc(Cc2ccc(N(C)C)cc2)cc1
A	A	A2	CN(C)c1ccc(C(=O)c2ccc(N(C)C)cc2)cc1
A	A	A2	CS(=O)(=O)OCCCCOS(C)(=O)=O
A	A	A2	COc1ccc([N+](=O)[O-])cc1N
A	A	A2	CN(N=O)C(N)=O
A	A	A2	CN(C)[C@@H]1C(O)=C(C(N)=O)C(=O)[C@@]2(O)C(O)=C3C(=O)c4c(O)cccc4[C@@](C)(O)[C@H]3[C@H](O)[C@@H]12
A	A	A2	CCOP(=S)(OCC)Oc1ccc([N+](=O)[O-])cc1
A	A	A2	c1ccc2c(c1)Nc1ccccc1S2
A	A	A2	CCCCC1C(=O)N(c2ccccc2)N(c2ccccc2)C1=O
A	A	A2	Nc1ccc(N)cc1
A	A	A2	Cc1ccc(S(=O)(=O)Oc2ccc(N=Nc3ccc(-c4ccc(N=Nc5c(O)ccc6cc(S(=O)(=O)[O-])cc(S(=O)(=O)[O-])c56)c(C)c4)cc3C)cc2)cc1
A	A	A2	O=C1OC2(c3ccccc31)c1cc(I)c([O-])c(I)c1Oc1c2cc(I)c([O-])c1I
A	A	A2	CC1=C(/C=C/C(C)=C/C=C/C(C)=C/C(=O)O)C(C)(C)CCC1
A	A	A2	CC(=O)OC/C=C(C)/C=C/C=C(C)/C=C/C1=C(C)CCCC1(C)C
A	A	A2	C=C(C)[C@H]1Cc2c(ccc3c2O[C@@H]2COc4cc(OC)c(OC)cc4[C@@H]2C3=O)O1
A	A	A2	Cc1cc(C)nc(NS(=O)(=O)c2ccc(N)cc2)n1
A	A	A2	N#C[S-]
A	A	A2	NC(N)=S
A	A	A2	Cc1ccc(S(=O)(=O)NC(=O)NN2CCCCCC2)cc1
A	A	A2	Cc1ccccc1N
A	A	A2	O=C1c2ccccc2C(=O)N1SC(Cl)(Cl)Cl
A	A	A2	C[C@H]1CCCC(=O)CCC/C=C/c2cc(O)cc(O)c2C(=O)O1
A	A	A2	CC(C)(c1cc(Cl)c(O)c(Cl)c1)c1cc(Cl)c(O)c(Cl)c1
A	A	A2	CCOC(=O)c1ccc(N)cc1
A	A	A2	Cc1ccc(N(C)C)cc1
A	A	A2	Cc1ccc(O)c(C)c1
A	A	A2	N#CCC#N
A	A	A2	CCCCCCCCOC(=O)c1ccccc1C(=O)OCCCCCCCC
A	A	A2	Cc1cc(C)c(O)c(C)c1
A	A	A2	Cc1ccc(C)c(O)c1C
A	A	A2	CC(C)=CC1C(C(=O)OCc2coc(Cc3ccccc3)c2)C1(C)C
A	A	A2	CC(C)(C)CC(C)(C)c1ccc(O)cc1
A	A	A2	CC[C@H](c1ccc(O)cc1)[C@@H](CC)c1ccc(O)cc1
A	A	A2	O=c1cc(-c2ccc(O)cc2)oc2cc(O)cc(O)c12
A	A	A2	COc1ccc(-c2coc3cc(O)cc(O)c3c2=O)cc1
A	A	A2	O=c1cc(-c2ccccc2)oc2cc(O)cc(O)c12
A	A	A2	O=S1(=O)OC(c2ccc(O)cc2)(c2ccc(O)cc2)c2ccccc21
A	A	A2	CC(C)(C)c1cc(Cc2cc(C(C)(C)C)c(O)c(C(C)(C)C)c2)cc(C(C)(C)C)c1O
A	A	A2	CC(CCC(=O)O)(c1ccc(O)cc1)c1ccc(O)cc1
A	A	A2	CCCCCCCCCCCCc1ccc(O)cc1
A	A	A2	Nc1nc(=O)c2nc(CNc3ccc(C(=O)N[C@@H](CCC(=O)O)C(=O)O)cc3)cnc2[nH]1
A	A	A2	CCCCC(CC)COC(=O)c1ccc(O)cc1
A	A	A2	CC(C)(c1ccccc1)c1ccc(O)cc1
A	A	A2	Nc1nc(N)c2nc(CNc3ccc(C(=O)N[C@@H](CCC(=O)O)C(=O)O)cc3)cnc2n1
A	A	A2	CCCCC(CC)COC(=O)CC(C(=O)OCC(CC)CCCC)S(=O)(=O)[O-]
A	A	A2	COc1ccccc1O
A	A	A2	CN(C)c1ccc2nc3ccc(N(C)C)cc3[s+]c2c1
A	A	A2	CN(C)[C@@H]1C(O)=C(C(N)=O)C(=O)[C@@]2(O)C(O)=C3C(=O)c4c(O)cccc4[C@@](C)(O)[C@H]3[C@H](O)[C@@H]12
A	A	A2	CC(C)c1cccc(C(C)C)c1O
A	A	A2	CC1=C(/C=C/C(C)=C/C=C/C(C)=C/CO)C(C)(C)CCC1
A	A	A2	CCC(C)(C)C(=O)O[C@H]1C[C@@H](C)C=C2C=C[C@H](C)[C@H](CC[C@@H]3C[C@@H](O)CC(=O)O3)[C@H]21
A	A	A2	CN(C)[C@@H]1C(O)=C(C(N)=O)C(=O)[C@@]2(O)C(O)=C3C(=O)c4c(O)cccc4[C@@](C)(O)[C@H]3C[C@@H]12
A	A	A2	COP(=O)(NC(C)=O)SC
A	A	A2	c1ccc2cc3ccccc3cc2c1
A	A	A2	COC(=O)NS(=O)(=O)c1ccc(N)cc1
A	A	A2	c1ccc2cc3c(ccc4ccccc43)cc2c1
A	A	A2	O=C(NC(=O)c1c(F)cccc1F)Nc1ccc(Cl)cc1
A	A	A2	COS(=O)(=O)OC
A	A	A2	Cc1cccc(C)c1O
A	A	A2	CON(C)C(=O)Nc1ccc(Cl)c(Cl)c1
A	A	A2	COP(N)(=O)SC
A	A	A2	CCN(CC)C(=O)C(C)Oc1cccc2ccccc12
A	A	A2	COP(=S)(OC)SCN1C(=O)c2ccccc2C1=O
A	A	A2	CCN(CC)c1nc(C)cc(OP(=S)(OC)OC)n1
A	A	A2	COC(=O)NC(=S)Nc1ccccc1NC(=S)NC(=O)OC
A	A	A2	COc1cc(S(=O)(=O)[O-])c(C)cc1/N=N/c1c(O)ccc2cc(S(=O)(=O)[O-])ccc12
A	A	A2	Nc1nc2ccccc2s1
A	A	A2	c1ccc2scnc2c1
A	A	A2	CC(C)=CCCC(C)=CC=O
A	A	A2	OCc1ccco1
A	A	A2	CC(C)(O)C#N
A	A	A2	Oc1ccc2cc(SSc3ccc4cc(O)ccc4c3)ccc2c1
A	A	A2	O=S(=O)(O)O.Oc1cccc2cccnc12.Oc1cccc2cccnc12
A	A	A2	CCCCC/C=C\C/C=C\CCCCCCCC(=O)O
A	A	A2	CC/C=C\C/C=C\C/C=C\CCCCCCCC(=O)O
A	A	A2	Cc1occc(=O)c1O
A	A	A2	CCCCCCCCCCCCOS(=O)(=O)[O-]
A	A	A2	CC(C)(c1cc(Br)c(O)c(Br)c1)c1cc(Br)c(O)c(Br)c1
A	A	A2	Cc1ccc(N=C=O)cc1N=C=O
A	A	A2	O=C(Nc1ccc(Cl)cc1)Nc1ccc(Cl)c(Cl)c1
A	A	A2	c1ccc(P(c2ccccc2)c2ccccc2)cc1
A	A	A2	CC(C)(C)c1ccc(O)c(C(C)(C)C)c1
A	A	A2	O=C(Cl)c1cccc(C(=O)Cl)c1
A	A	A2	CN(C)C(=S)[S-]
A	A	A2	CC(C)(C)c1cccc(C(C)(C)C)c1O
A	A	A2	ClP(Cl)c1ccccc1
A	A	A2	c1ccc(B(c2ccccc2)c2ccccc2)cc1
A	A	A2	CC1(C)Cc2cccc(O)c2O1
A	A	A2	O=C([O-])CCl
A	A	A2	CCCCC(CC)COC(=O)CS
A	A	A2	CCCCCC(C=O)=Cc1ccccc1
A	A	A2	CC(C)(c1ccccc1)c1ccc(O)c(C(C)(C)c2ccccc2)c1
A	A	A2	CCc1cc(C(C)(C)C)c(O)c(C(C)(C)C)c1
A	A	A2	CC(=O)N1CCN(c2ccc(OC[C@H]3CO[C@](Cn4ccnc4)(c4ccc(Cl)cc4Cl)O3)cc2)CC1
A	A	A2	Nc1cc(Cl)cc(Cl)c1
A	A	A2	CN(C)c1ccc(C(c2ccccc2)c2ccc(N(C)C)cc2)cc1
A	A	A2	CCOP(=S)(OCC)OC(Cl)C(Cl)(Cl)Cl
A	A	A2	O=C1c2ccccc2C(=O)C1C(=O)C(c1ccccc1)c1ccc(Cl)cc1
A	A	A2	CNC(=O)Oc1cccc(N=CN(C)C)c1
A	A	A2	CS(=O)(=O)c1ccc(C(=O)C2C(=O)CCCC2=O)c([N+](=O)[O-])c1
A	A	A2	CCOP(=S)(OCC)SCSCC
A	A	A2	CCCSP(=O)(OCC)Oc1ccc(Br)cc1Cl
A	A	A2	CCOP(=S)(Oc1cnc(C(C)(C)C)nc1)OC(C)C
A	A	A2	COP(=S)(OC)Oc1ccc(Sc2ccc(OP(=S)(OC)OC)cc2)cc1
A	A	A2	O=Cc1ccccc1C=O
A	A	A2	O=c1ssc(Cl)c1Cl
A	A	A2	CCCCCCCCCC[N+](C)(C)CCCCCCCCCC
A	A	A2	CCCSP(=O)(OCC)SCCC
A	A	A2	O=C(NC(=O)c1c(F)cccc1F)Nc1cc(Cl)c(OC(F)(F)C(F)F)c(Cl)c1
A	A	A2	CCCCCCCCSC(=O)Oc1cc(Cl)nnc1-c1ccccc1
A	A	A2	COP(=O)(OC)O/C(=C\Cl)c1cc(Cl)c(Cl)cc1Cl
A	A	A2	COC(=O)C=C(C)OP(=O)(OC)OC
A	A	A2	C[C@]12C=CC3=C4CCC(=O)C=C4CC[C@H]3[C@@H]1CC[C@@H]2O
A	A	A2	CN(C)[C@@H]1C(O)=C(C(N)=O)C(=O)[C@@]2(O)C(O)=C3C(=O)c4c(O)cccc4[C@@](C)(O)[C@H]3[C@H](O)[C@@H]12
A	A	A2	COc1cc(OC)nc(Oc2cccc(Oc3nc(OC)cc(OC)n3)c2C(=O)[O-])n1
A	A	A2	Cc1ccccc1CO[C@@H]1C[C@@]2(C(C)C)CC[C@]1(C)O2
A	A	A2	CCOc1nc(F)cc2nc(S(=O)(=O)Nc3c(Cl)cccc3Cl)nn12
A	A	A2	CCOC(=O)NC(=S)Nc1ccccc1NC(=S)NC(=O)OCC
A	A	A2	O=C(CBr)c1ccc(O)cc1
A	A	A2	CSC1=N[C@@](C)(c2ccccc2)C(=O)N1Nc1ccccc1
A	A	A2	CCOP(=S)(OCC)Oc1nc(Cl)n(C(C)C)n1
A	A	A2	CCCCCCCCCCCCCC[P+](CCCC)(CCCC)CCCC
A	A	A2	CCCCCCCCCC[N+](C)(CCCCCCCCCC)CCC[Si](OC)(OC)OC
A	A	A2	O=S(=O)([O-])c1ccccc1C=Cc1ccc(-c2ccc(C=Cc3ccccc3S(=O)(=O)[O-])cc2)cc1
A	A	A2	CCCCCCCCCCCCCCCC[N+](C)(C)C
A	A	A2	CCC(=C(c1ccc(O)cc1)c1ccc(OCCN(C)C)cc1)c1ccccc1
A	A	A2	O=C(O)C(F)(F)C(F)(F)C(F)(F)C(F)(F)C(F)(F)C(F)(F)F
A	A	A2	CCCCCCCc1ccc(O)cc1
A	A	A2	Oc1ccc(C(c2ccc(O)cc2)(C(F)(F)F)C(F)(F)F)cc1
A	A	A2	O=C(O)c1cc(O)c2ccccc2c1O
A	A	A2	Oc1ccc2ccc3cccc4ccc1c2c34
A	A	A2	CCOP(=O)(OCC)Oc1nc(Cl)c(Cl)cc1Cl
A	A	A2	O=C1OC2(c3ccc(O)cc3Oc3cc(O)ccc32)c2ccccc21
A	A	A2	CCNc1ccc(C(=C2C=CC(=[N+](CC)CC)C=C2)c2ccc(N(CC)CC)cc2)c2ccccc12
A	A	A2	C=CCC1=C(C)[C@@H](OC(=O)[C@@H]2[C@@H](C=C(C)C)C2(C)C)CC1=O
A	A	A2	CNC(=S)[S-]
A	A	A2	CN(C)c1ccc(N=NS(=O)(=O)[O-])cc1
A	A	A2	CC(C/N=C/c1ccccc1O)/N=C/c1ccccc1O
A	A	A2	CCCCCCCCCCCCCC[N+](C)(C)C
A	A	A2	O=C(CCl)Nc1ccccc1
A	A	A2	CCCCCCCCCCCCCCCC(=O)OC[C@H](O)[C@H]1OC(=O)C(O)=C1O
A	A	A2	COC(=O)c1c(C)cc(O)c(C)c1O
A	A	A2	O=S1(=O)OC(c2cc(Br)c(O)c(Br)c2)(c2cc(Br)c(O)c(Br)c2)c2ccccc21
A	A	A2	Cc1ccc(N=Nc2c(O)ccc(N=Nc3ccc(S(=O)(=O)[O-])cc3)c2O)c(C)c1
A	A	A2	Cc1cc(S(=O)(=O)[O-])ccc1/N=N/c1c(O)ccc2ccccc12
A	A	A2	COc1ccccc1/N=N/c1c(S(=O)(=O)[O-])cc2cc(S(=O)(=O)[O-])cc(NC(C)=O)c2c1O
A	A	A2	O=C(Nc1ccc2c(O)c(N=Nc3ccc(N=Nc4ccc(S(=O)(=O)[O-])cc4)cc3)c(S(=O)(=O)[O-])cc2c1)c1ccccc1
A	A	A2	CCOc1ccc(N=Nc2ccc(C=Cc3ccc(N=Nc4ccc(OCC)cc4)cc3S(=O)(=O)[O-])c(S(=O)(=O)[O-])c2)cc1
A	A	A2	CCCCCCCC/C=C\CCCCCCCC(=O)N(C)CC(=O)O
A	A	A2	CC(C)c1ccc(O)c(C(C)C)c1
A	A	A2	CCOc1ccccc1O
A	A	A2	[O-][n+]1ccccc1[S-]
A	A	A2	CCCCCCCCCCCCCOS(=O)(=O)[O-]
A	A	A2	CCOP(=S)(OCC)SCS(=O)(=O)C(C)(C)C
A	A	A2	CNC(=S)NN
A	A	A2	CCCCCCCC[N+](C)(CCCCCCCC)CCCCCCCC
A	A	A2	CCN(CCC#N)c1ccc(N=Nc2c(Cl)cc([N+](=O)[O-])cc2Cl)cc1
A	A	A2	CCc1ccc(O)c(C(C)(C)C)c1
A	A	A2	CC(=O)Nc1cc(S(=O)(=O)[O-])cc2cc(S(=O)(=O)[O-])c(N=Nc3ccccc3)c(O)c12
A	A	A2	Nc1ccc2cc(S(=O)(=O)[O-])cc(O)c2c1/N=N/c1ccccc1C(F)(F)F
A	A	A2	COc1ccc(/N=N/c2cc(C)c(/N=N/c3ccc(S(=O)(=O)[O-])cc3)cc2OC)cc1
A	A	A2	CCCCCCCCCCCCCCN(CCO)CCO
A	A	A2	CCN(CC)CCNC(=O)C1C(C)=NC(/C=C2\C(=O)Nc3ccc(F)cc32)=C1C.O=C(O)CC(O)C(=O)O
A	A	A2	CC(C)(C)c1cc(/C=C2\SC(=N)NC2=O)cc(C(C)(C)C)c1O.CS(=O)(=O)O
A	A	A2	O=C(O)CCN(C1(C(=O)NO)CCCC1)S(=O)(=O)c1ccc(Oc2ccc(F)cc2)cc1
A	A	A2	C[C@@H](Oc1ccc(CNC(=O)c2cccnc2Oc2ccc3c(c2)OCO3)c(F)c1)C(=O)O
A	A	A2	CN(C[C@@H](CC[N+]12CCC(C3CCCCC3)(CC1)CC2)c1ccc(Cl)c(Cl)c1)C(=O)c1cc(C(F)(F)F)cc(C(F)(F)F)c1.CS(=O)(=O)[O-]
A	A	A2	CC(C)(O)c1coc(S(=O)(=O)NC(=O)Nc2c3c(cc4c2CCC4)CCC3)c1
A	A	A2	NC(=O)N(O)[C@@H]1C=C[C@H](Oc2cccc(Oc3ccc(F)cc3)c2)C1
A	A	A2	Cc1oc(-c2ccccc2)nc1CCOc1cccc2c1ccn2CCC(=O)O
A	A	A2	O=C(O)C1(c2ccc3c(c2)OC[C@H](Cc2ccc(-c4ccccc4)cc2)[C@H]3O)CCCC1
A	A	A2	Cc1oc(-c2ccccc2)nc1CCOc1ccc(C[C@H](Nc2ccccc2C(=O)c2ccccc2)C(=O)O)cc1
A	A	A2	CCn1nc(Cc2ccccc2)cc1C1CCN(C[C@H]2C[C@H](N(C)[C@@H](C(=O)O)C(C)C)C[C@@H]2c2cccc(F)c2)CC1
A	A	A2	CCOc1cccc(-n2cc(C(=O)N3CCN(c4cc(C(=O)[O-])c5ccccc5c4)CC3)nc2-c2ccc(C)cc2)c1
A	A	A2	OC12N=C(c3ccccc3)SC1Cc1cc(Cl)ccc12
A	A	A2	N#C[C@@H]1CC(F)(F)CN1C(=O)CNC1CC2CCC(C1)N2c1ncccn1
A	A	A2	CCN(CC)CCNc1ccc(CNC=O)c2sc3ccc(OC)cc3c(=O)c12
A	A	A2	O=C(Nc1ccc2[nH]ccc2c1)c1cc2cc(F)ccc2n1Cc1cccc(F)c1
A	A	A2	C[C@]12CC[C@H]3C(=CCc4cc(O)ccc43)[C@@H]1CCC2=O
A	A	A2	C=CCc1cc(S(=O)(=O)c2ccc(O)c(CC=C)c2)ccc1O
A	A	A2	CC/C(=C\C(=N/O)C(N)=O)C(C)[N+](=O)[O-]
A	A	A2	CC(C)(C)c1csc(-c2cc3cc(OCc4ccccc4CC(=O)O)ccc3o2)n1
A	A	A2	O=C1OC[C@H](Cc2cccc(O)c2)[C@H]1Cc1cccc(O)c1
A	A	A2	COc1cc(C(=O)NC2CCN(C)CC2)ccc1Nc1ncc2c(n1)N(C1CCCC1)CC(F)(F)C(=O)N2C
A	A	A2	O=C(CCCCCCCCc1cccnc1)N1CCC(C=C(c2ccccc2)c2ccccc2)CC1
A	A	A2	Cc1c(N(C)CS(=O)(=O)[O-])c(=O)n(-c2ccccc2)n1C
A	A	A2	Oc1cccc(O)n1
A	A	A2	C=CC1CNC(=S)O1
A	A	A2	CSCCC(N)C(=O)O
A	A	A2	O=c1cc(-c2ccccc2)oc2ccccc12
A	A	A2	O=C1CC(c2ccccc2)Oc2ccccc21
A	A	A2	Oc1cc(O)c2c(c1)O[C@H](c1ccc(O)c(O)c1)[C@@H](O)C2
A	A	A2	C[C@@H]1O[C@@H](OC[C@H]2O[C@@H](Oc3c(-c4ccc(O)c(O)c4)oc4cc(O)cc(O)c4c3=O)[C@H](O)[C@@H](O)[C@@H]2O)[C@H](O)[C@H](O)[C@H]1O
A	A	A2	C[C@@H]1O[C@@H](O[C@H]2[C@H](Oc3cc(O)c4c(c3)O[C@H](c3ccc(O)cc3)CC4=O)O[C@H](CO)[C@@H](O)[C@@H]2O)[C@H](O)[C@H](O)[C@H]1O
A	A	A2	N[C@@H](CS)C(=O)O
A	A	A2	O=C(C=Cc1ccc(O)c(O)c1)O[C@@H]1C[C@](O)(C(=O)O)C[C@@H](O)[C@H]1O
A	A	A2	OCc1c[nH]c2ccccc12
A	A	A2	CS(=O)CCCCN=C=S
A	A	A2	N#C[S-]
A	A	A2	N#CCc1c[nH]c2ccccc12
A	A	A2	C=CC1CNC(=S)O1
A	A	A2	C=CC(O)CC#N
A	B	B	C/C=C/c1ccc(OC)cc1
A	B	B	O=C1O[C@H]([C@@H](O)CO)C([O-])=C1O
A	B	B	CN(C)c1ccc(C(=N)c2ccc(N(C)C)cc2)cc1
A	B	B	Cn1cnc([N+](=O)[O-])c1Sc1ncnc2nc[nH]c12
A	B	B	Oc1ccc(Cl)cc1Cc1ccccc1
A	B	B	CC(C)(C)c1ccc(O)cc1
A	B	B	Nc1cc(Cl)cc(C(=O)O)c1Cl
A	B	B	O=C(CCl)c1ccccc1
A	B	B	O=NN([O-])c1ccccc1.[NH4+]
A	B	B	OC(c1ccc(Cl)cc1)(c1ccc(Cl)cc1)C(Cl)(Cl)Cl
A	B	B	O=C1O[C@H]([C@H](O)CO)C([O-])=C1O
A	B	B	CCOc1ccc2c(c1)C(C)=CC(C)(C)N2
A	B	B	CC(=O)OC/C=C(\C)CCC=C(C)C
A	B	B	CC[C@H](C)C(=O)O[C@H]1C[C@@H](C)C=C2C=C[C@H](C)[C@H](CC[C@@H]3C[C@@H](O)CC(=O)O3)[C@H]21
A	B	B	CN(Cc1cnc2nc(N)nc(N)c2n1)c1ccc(C(=O)N[C@@H](CCC(=O)O)C(=O)O)cc1
A	B	B	CCCCC/C=C\C/C=C\CCCCCCCC(=O)OC
A	B	B	COS(C)(=O)=O
A	B	B	Cc1ccc2cc3c(ccc4ccccc43)c3c2c1CC3
A	B	B	O=Nc1ccc(Nc2ccccc2)cc1
A	B	B	Oc1c(Cl)c(Cl)c(Cl)c(Cl)c1Cl
A	B	B	Oc1ccc2ccccc2c1N=Nc1ccccc1
A	B	B	CCCCOCCOCCOCc1cc2c(cc1CCC)OCO2
A	B	B	CCCCN(CC)C(=O)SCCC
A	B	B	Cc1cc(C)c(S(=O)(=O)[O-])cc1N=Nc1cc(S(=O)(=O)[O-])c2ccccc2c1O
A	B	B	COC(=O)[C@H]1[C@H]2C[C@@H]3c4[nH]c5cc(OC)ccc5c4CCN3C[C@H]2C[C@@H](OC(=O)c2cc(OC)c(OC)c(OC)c2)[C@@H]1OC
A	B	B	C=CCc1ccc2c(c1)OCO2
A	B	B	C/C=C/C=C/C(=O)O
A	B	B	CC/C(=C(\c1ccccc1)c1ccc(OCCN(C)C)cc1)c1ccccc1.O=C(O)CC(O)(CC(=O)O)C(=O)O
A	B	B	CN(C)C(=S)SSC(=S)N(C)C
A	B	B	O=C(O)C(Cl)(Cl)Cl
A	B	B	CCC(C)(C)c1ccc(O)cc1
A	B	B	CCNc1cccc(C)c1
A	B	B	CCCc1ccc(O)cc1
A	B	B	CCC(=O)Nc1ccc(Cl)c(Cl)c1
A	B	B	CCOP(=S)(Oc1ccc([N+](=O)[O-])cc1)c1ccccc1
A	B	B	CCOP(=S)(OCC)SCSC(C)(C)C
A	B	B	CCCCCCCCc1ccc(O)cc1
A	B	B	CCC(C)c1ccc(O)cc1
A	B	B	C[C@]12CC[C@@H]3c4ccc(O)cc4CC[C@H]3[C@@H]1C[C@@H](O)[C@@H]2O
A	B	B	C[C@]12CC[C@@H]3c4ccc(O)cc4CC[C@H]3[C@@H]1CC[C@H]2O
A	B	B	O=S(=O)(c1ccc(O)cc1)c1ccc(O)cc1
A	B	B	CCC(C)(c1ccc(O)cc1)c1ccc(O)cc1
A	B	B	CCc1cccc(O)c1
A	B	B	CCCCCCCOC(=O)c1ccc(O)cc1
A	B	B	N[C@@H](Cc1cc(I)c(Oc2ccc(O)c(I)c2)c(I)c1)C(=O)O
A	B	B	CC#C[C@]1(O)CC[C@H]2[C@@H]3CCC4=CC(=O)CCC4=C3[C@@H](c3ccc(N(C)C)cc3)C[C@@]21C
A	B	B	C#C[C@]1(O)CC[C@H]2[C@@H]3CCC4=CC(=O)CC[C@@H]4[C@H]3CC[C@@]21C
A	B	B	O=P(O)(O)CCCl
A	B	B	CCOP(=O)(NC(C)C)Oc1ccc(SC)c(C)c1
A	B	B	Cc1cccc(O)c1
A	B	B	CCOP(=S)(OCC)SCn1c(=O)oc2cc(Cl)ccc21
A	B	B	O=C1c2c(O)cccc2Cc2cccc(O)c21
A	B	B	CC(C)(c1ccc(OCC2CO2)cc1)c1ccc(OCC2CO2)cc1
A	B	B	COC(=O)Nc1nc2ccccc2[nH]1
A	B	B	O=c1[nH]c(=O)n(Cl)c(=O)n1Cl
A	B	B	Cc1cccc(O)c1C
A	B	B	Clc1ccc(COC(Cn2ccnc2)c2ccc(Cl)cc2Cl)cc1.O=[N+]([O-])O
A	B	B	CCNc1ccccc1
A	B	B	NC(=O)NO
A	B	B	COC(=O)c1ccccc1N
A	B	B	O=C(O)CS
A	B	B	c1ccc(OP(Oc2ccccc2)Oc2ccccc2)cc1
A	B	B	O=c1n(CC2CO2)c(=O)n(CC2CO2)c(=O)n1CC1CO1
A	B	B	CCCCC(CC)COC(=O)c1ccc(C(=O)OCC(CC)CCCC)c(C(=O)OCC(CC)CCCC)c1
A	B	B	O=c1n(Cl)c(=O)n(Cl)c(=O)n1Cl
A	B	B	Cc1ccc(C(C)(C)C)c(O)c1
A	B	B	O=C(O)c1ccc(O)cc1
A	B	B	CC(C)=CCC/C(C)=C\CO
A	B	B	Sc1ccccc1
A	B	B	Oc1ccc2ccccc2c1
A	B	B	[O-]c1ccccc1
A	B	B	CCCCCCCCCCCCOS(=O)(=O)O.OCCN(CCO)CCO
A	B	B	CSCCC=O
A	B	B	CC(C)(c1ccccc1)c1ccc(Nc2ccc(C(C)(C)c3ccccc3)cc2)cc1
A	B	B	CNC(=S)[S-]
A	B	B	N#C[S-].[NH4+]
A	B	B	O=C(O)C(F)(F)C(F)(F)C(F)(F)C(F)(F)C(F)(F)C(F)(F)C(F)(F)C(F)(F)C(F)(F)F
A	B	B	O=C(O)C(F)(F)C(F)(F)C(F)(F)C(F)(F)C(F)(F)C(F)(F)C(F)(F)C(F)(F)F
A	B	B	CC(C)OP(=S)(OC(C)C)SCCNS(=O)(=O)c1ccccc1
A	B	B	CC(=O)O.CC(=O)O.N=C(NCCCCCCNC(=N)NC(=N)Nc1ccc(Cl)cc1)NC(=N)Nc1ccc(Cl)cc1
A	B	B	CCNC(=O)NC(=O)/C(C#N)=N/OC
A	B	B	CC(C)=CCCC(C)=CCCC(C)=CCO
A	B	B	CCOC(=O)C(C)Oc1ccc(Oc2nc3ccc(Cl)cc3o2)cc1
A	B	B	Oc1cc(Cl)ccc1Oc1ccc(Cl)cc1Cl
A	B	B	CCOc1nc(C(Cl)(Cl)Cl)ns1
A	B	B	CC(C)N(C(=O)COc1nnc(C(F)(F)F)s1)c1ccc(F)cc1
A	B	B	C#CCC1=C(C)C(OC(=O)C2C(C=C(C)C)C2(C)C)CC1=O
A	B	B	O=C(Nc1ccccc1)Nc1cnns1
A	B	B	CCCCCCCCCc1ccc(O)cc1
A	B	B	CCOP(=S)(OCC)O/N=C(\C#N)c1ccccc1
A	B	B	CC1(c2ccc(Oc3ccccc3)cc2)OC(=O)N(Nc2ccccc2)C1=O
A	B	B	O=C(Nc1ccccc1)Nc1ccnc(Cl)c1
A	B	B	CNC(=O)/C=C(\C)OP(=O)(OC)OC
A	B	B	CCOP(=O)(SC(C)CC)N1CCSC1=O
A	B	B	C=CCC1=C(C)C(OC(=O)C2C(C=C(C)C)C2(C)C)CC1=O
A	B	B	C/C=C/C=C/CCCCCCCO
A	B	B	CCCCCCCCC=CCCCCCCCC1=NCCN1CCO
A	B	B	CCC(=O)O[C@H]1CC[C@H]2[C@@H]3CCC4=CC(=O)CC[C@]4(C)[C@H]3CC[C@]12C
A	B	B	O=S1(=O)OCC2C(CO1)C1(Cl)C(Cl)=C(Cl)C2(Cl)C1(Cl)Cl
A	B	B	CN(C)C(=O)Nc1ccccc1
A	B	B	O=C(Nc1ccc([N+](=O)[O-])cc1Cl)c1cc(Cl)ccc1O
A	B	B	[O-]c1ccccc1-c1ccccc1
A	B	B	O=C(O)C1=NN(c2ccc(S(=O)(=O)O)cc2)C(=O)C1
A	B	B	CCCCC/C=C\C=C\C(=O)OCC
A	B	B	CCc1occc(=O)c1O
A	B	B	O=[PH](Oc1ccccc1)Oc1ccccc1
A	B	B	C1=Cc2ccccc2C1
A	B	B	CCCCCCCCCCCCCOP(=O)(O)O
A	B	B	CCCCCCCCCCCCN1CCCC1=O
A	B	B	CC(C)c1ccc(O)cc1
A	B	B	CCCCCCCCCCCCCCOS(=O)(=O)[O-]
A	B	B	CC(C)c1cccc(O)c1
A	B	B	CC(C)(C)c1cccc(O)c1
A	B	B	O=C(O)Cc1cc(I)c(Oc2ccc(O)c(I)c2)c(I)c1
A	B	B	CCC(C)(C)C1CCC(=O)CC1
A	B	B	CCn1nc(C)c2c1C(=O)NCC(c1ccc(O)cc1)=N2
A	B	B	O=C(NO)C1(NS(=O)(=O)c2ccc(Oc3ccc(F)cc3)cc2)CCOCC1
A	B	B	CN1CCN(c2ccccc2/C=C2\SCCN(c3ccc(Cl)c(Cl)c3)C2=O)CC1
A	B	B	Nc1cc2c3c(c1)C(c1ccccc1)=N[C@@H](NC(=O)c1cccnc1)C(=O)N3CC2
A	B	B	NC(=O)N(O)[C@@H]1COc2cc(OCc3ccccc3)ccc21
A	B	B	CCOC(=O)[C@]1(c2ccccc2)Oc2ccccc2[C@@H]1N
A	B	B	NCc1cccc(C2CCN(C(=O)c3ccc(C#Cc4ccccc4F)o3)CC2)c1
A	B	B	CCOC(=O)O[C@H](C)OC(=O)c1ccc2c(c1)cc(C(=O)NC1CCN(C(C)C)CC1)n2Cc1cc(-c2ccc(Cl)s2)on1
A	B	B	CCCCc1ccc(O)cc1
A	B	B	Oc1ccc2c(c1)-c1ccccc1C2
A	B	B	CCCCCCCCc1ccc(S(=O)(=O)[O-])cc1
A	B	B	CCCCCCCCOC(=O)c1ccc(O)cc1
A	B	B	Cc1[nH]cnc1C[C@H]1CCc2c(C)c3ccccc3n2C1=O
A	B	B	O=C(O)c1cccc(N(Cc2cccnc2)c2ccc(OC(F)F)c(OC(F)F)c2)c1
A	B	B	Oc1nc2ccccc2s1
A	B	B	CSCCCCSC#N
B	C	C	c1ccc(-c2ccccc2)cc1
B	C	C	CCCCOC(=O)c1ccccc1C(=O)OCc1ccccc1
B	C	C	c1ccc2c(c1)ccc1cc3c(ccc4ccccc43)cc12
B	C	C	Cc1c2ccccc2c(C)c2c1ccc1ccccc12
B	C	C	c1ccc(NNc2ccccc2)cc1
B	C	C	O=c1ccc(=O)[nH][nH]1
B	C	C	CN1CCCC1=O
B	C	C	CCC1(c2ccccc2)C(=O)N=C([O-])NC1=O
B	C	C	Oc1ccccc1
B	C	C	C[C@]12CC(=O)[C@H]3[C@@H](CCC4=CC(=O)C=C[C@@]43C)[C@@H]1CC[C@]2(O)C(=O)CO
B	C	C	O=S1(=O)CCCO1
B	C	C	O[Sn](c1ccccc1)(c1ccccc1)c1ccccc1
B	C	C	Oc1ccccc1Cl
B	C	C	O=Cc1ccccc1O
B	C	C	c1ccc(Nc2ccccc2)cc1
B	C	C	CCc1ccc(O)cc1
B	C	C	COc1ccc(C(=O)c2ccccc2O)c(O)c1
B	C	C	COc1ccc(C(=O)c2ccccc2)c(O)c1
B	C	C	CC(C)NCC(O)COc1ccc(CC(N)=O)cc1
B	C	C	N#Cc1ccc(C(c2ccc(C#N)cc2)n2cncn2)cc1
B	C	C	c1ccc2c(c1)c1cccc3ccc4cccc2c4c31
B	C	C	CCCCNC(=O)n1c(NC(=O)OC)nc2ccccc21
B	C	C	c1ccc2cc3c(cc2c1)-c1cccc2cccc-3c12
B	C	C	CCCN(CCC)c1c([N+](=O)[O-])cc(S(N)(=O)=O)cc1[N+](=O)[O-]
B	C	C	CCCN(CCOc1c(Cl)cc(Cl)cc1Cl)C(=O)n1ccnc1
B	C	C	CCCC1COC(Cn2cncn2)(c2ccc(Cl)cc2Cl)O1
B	C	C	C[C@]12CC[C@H]3[C@@H](CCC4=CC(=O)CC[C@@]43C)[C@@H]1CCC2=O
B	C	C	O=c1[n-]c(=O)n(Cl)c(=O)n1Cl
B	C	C	C=CC(=O)OCC(CC)CCCC
B	C	C	CCCCC(CC)COC(=O)C=Cc1ccc(OC)cc1
B	C	C	C=CC(=C)CCC=C(C)C
B	C	C	CN(C)C(=S)N(C)C
B	C	C	O=P(OC(CCl)CCl)(OC(CCl)CCl)OC(CCl)CCl
B	C	C	CC(C)(C)c1ccccc1O
B	C	C	CC(C)=CCCC(C)CCO
B	C	C	O=C(O)CCCCCCCCC(=O)O
B	C	C	CC1=CCC(=C(C)C)CC1
B	C	C	CC(C)OC=O
B	C	C	Cc1ccc(O)c(-n2nc3ccccc3n2)c1
B	C	C	Clc1ccc(C(Cl)(Cl)Cl)cc1
B	C	C	O=C(O)c1nc(Cl)ccc1Cl
B	C	C	O=S(=O)(O)C(F)(F)C(F)(F)C(F)(F)C(F)(F)C(F)(F)C(F)(F)C(F)(F)C(F)(F)F
B	C	C	N#CC(Br)(Br)C(N)=O
B	C	C	CC1COC(Cn2cncn2)(c2ccc(Oc3ccc(Cl)cc3)cc2Cl)O1
B	C	C	CSc1nc(NC2CC2)nc(NC(C)(C)C)n1
B	C	C	CCNP(=S)(OC)O/C(C)=C/C(=O)OC(C)C
B	C	C	CCCOC/C(=N\c1ccc(Cl)cc1C(F)(F)F)n1ccnc1
B	C	C	Clc1ccc(C2(Cn3cncn3)CC(Br)CO2)c(Cl)c1
B	C	C	CCCOC(=O)c1ccc(C(=O)OCCC)nc1
B	C	C	CC1(C(=O)Nc2ccc(O)c(Cl)c2Cl)CCCCC1
B	C	C	CCCSP(=S)(OCC)Oc1ccc(SC)cc1
B	C	C	CC12CC1(C)C(=O)N(c1cc(Cl)cc(Cl)c1)C2=O
B	C	C	O=C(c1ccc(OCCN2CCCCC2)cc1)c1c(-c2ccc(O)cc2)sc2cc(O)ccc12
B	C	C	CC/C(=C(\c1ccccc1)c1ccc(OCCN(C)C)cc1)c1ccccc1
B	C	C	CCC(=NOC/C=C/Cl)C1=C(O)CC(C2CCOCC2)CC1=O
B	C	C	Cc1cnc(C2=NC(=O)C(C)(C(C)C)N2)c(C(=O)O)c1
B	C	C	CC1(C)CCC(Cc2ccc(Cl)cc2)C1(O)Cn1cncn1
B	C	C	CC1(C)C(=O)NC(=O)N1CO
B	C	C	O=C(c1ccccc1)c1ccc(O)cc1
B	C	C	COc1cc([N+](=O)[O-])ccc1N
B	C	C	O=S(=O)([O-])c1ccc(N=Nc2c(O)ccc3ccccc23)cc1
B	C	C	O=C1CCC(C2CCCCC2)CC1
B	C	C	CO[C@H]1[C@H]([C@@]2(C)O[C@@H]2CC=C(C)C)[C@]2(CC[C@H]1OC(=O)NC(=O)CCl)CO2
B	C	C	CC(C)=CCCC(C)CC=O
B	C	C	Cc1ccc(C(C)C)cc1O
B	C	C	CCCCCCCCCCCCCCCCOS(=O)(=O)[O-]
B	C	C	CN[C@H]1CC[C@@H](c2ccc(Cl)c(Cl)c2)c2ccc(S(N)(=O)=O)cc21
B	C	C	CNC(=O)[C@H]1O[C@@H](n2cnc3c(NCc4cc(Cl)ccc4OCc4cc(C)no4)ncnc32)[C@H](O)[C@@H]1N
B	C	C	CC1=NN(c2ccc(S(=O)(=O)[O-])cc2)C(=O)C1/N=N\c1ccccc1
B	C	C	Cc1ccc(C=C2C(=O)C3CCC2C3(C)C)cc1
B	C	C	CC(C)(C)c1ccc(-c2ccc(C(C)(C)C)cc2)cc1
B	C	C	COC(=O)c1ccccc1C
B	C	C	CCCN(C1CCN(C(=O)C2CCNCC2)CC1)[C@@H]1CCc2ccc(OC)cc2C1
B	C	C	Oc1cccnc1
B	C	C	Cc1ccc(O)cn1
B	C	C	O=c1cccc[nH]1
B	C	C	Oc1ccncc1
B	C	C	CCc1cccc(CC)c1N(COC)C(=O)CS(=O)(=O)[O-]
B	C	C	OC(c1ccccc1)c1ccccc1
B	C	C	CCCCOC(=O)c1ccccc1O
B	C	C	OCc1ncccc1O
B	C	C	COc1cnccc1O
B	C	C	COc1ccn(C)c(=O)c1C#N
B	C	C	CCOC(=O)c1cccc(O)c1
B	C	C	CSc1nc2ccccc2s1
B	C	C	C=CCN=C=S
B	C	C	S=C=NCc1ccccc1
B	C	C	N#CSCc1ccccc1
B	C	C	S=C=NCCc1ccccc1
B	C	C	N#CCc1ccccc1
B	C	C	CCC#N
B	C	C	C=CCC#N
B	C	C	CCCCC#N
B	C	C	CCCC#N
B	C	C	CCN=C=S
B	C	C	CCCCN=C=S
B	C	C	N#CCCc1ccccc1
B	C	C	CSCCCCN=C=S
B	C	C	CCCN=C=S
B	C	C	CS(=O)CCCCC#N
B	C	C	CSCCCCC#N
B	C	C	C=CCSC#N
